# Supplementary material for: The unusual (syn-/anti-)2 conformation of a di­meth­oxy­pyrimidyl-based tennimide
Source: Acta Crystallogr E Crystallogr Commun. 2023 Aug 23;79(Pt 9):837–41. doi: 10.1107/S2056989023006837 (PMC10483549; doi:10.1107/S2056989023006837)
Supplement: Supplementary file 1 [file e-79-00837-sup1.cif]

##############################################################################
#                                                                            #
# This CIF contains the data in a paper accepted for publication in          #
# Acta Crystallographica Section E. It conforms to the requirements of       #
# Notes for Authors for Acta Crystallographica Section E, and has been       #
# peer reviewed under the auspices of the IUCr Commission on Journals.       #
#                                                                            #
# Full details of the Crystallographic Information File format               #
# are given in the paper "The Crystallographic Information File (CIF):       #
# a New Standard Archive File for Crystallography" by S. R. Hall, F. H.      #
# Allen and I. D. Brown [Acta Cryst. (1991), A47, 655-685].                  #
#                                                                            #
# The current version of the core CIF dictionary is obtainable from          #
# ftp://ftp.iucr.org/pub/cif_core.dic.                                       #
#                                                                            #
# Software is freely available for graphical display of the structure(s)     #
# in this CIF. For information consult the CIF software page                 #
# http://www.iucr.org/resources/cif/software.                                #
#                                                                            #
# This file may be used for bona fide research purposes within the           #
# scientific community so long as proper attribution is given to the journal # 
# article from which it was obtained.                                        #
#                                                                            #
##############################################################################
data_global
_audit_creation_method     'from Oxford Diffraction CIF routine and SHELXL-14/6'
_journal_date_recd_electronic     2023-05-25
_journal_date_accepted     2023-08-03
_journal_name_full     'Acta Crystallographica, Section E'
_journal_year     2023
_journal_volume     79
_journal_issue      9
_journal_page_first     837
_journal_page_last     841
_journal_paper_category     GO
_journal_paper_doi     10.1107/S2056989023006837
_journal_coeditor_code     EX2073
_publ_contact_author_name
;
Dr. John F. Gallagher
;
_publ_contact_author_address
;
School of Chemical Sciences,
Dublin City University, Dublin 9, Ireland
;
_publ_contact_author_email     'john.gallagher@dcu.ie'
_publ_contact_author_fax     '353 1 7005503'
_publ_contact_author_phone     '353 1 7005114'
_publ_section_title
;
The unusual (<i>syn</i>-/<i>anti</i>-)~2~ conformation of a
dimethoxypyrimidyl-based tennimide
;
_publ_section_title_footnote     .
loop_
    _publ_author_name
    _publ_author_address
    'Mocilac, Pavle'
;    School of Chemical Sciences,
     Dublin City University, Dublin 9, Ireland
;
    'Pohl, Fabian'
;    School of Chemical Sciences,
     Dublin City University, Dublin 9, Ireland
     Fakult\"at f\"ur Chemie und Mineralogie,
     Universit\"at Leipzig, Johannisallee 29, 04103 Leipzig,
     Sachsen, Germany
;
    'Gallagher, John F.'
;    School of Chemical Sciences,
     Dublin City University, Dublin 9, Ireland
;
_publ_section_synopsis
;
The tennimide macrocycle (<b>I</b>) resides on a twofold axis and adopts an
alternate (<i>syn</i>/<i>anti</i>)~2~ conformation with no inner cavity
(niche), unlike all previously reported (<i>syn</i>)~4~ tennimide
conformations. A partial occupancy water molecule (with 0.167 site occupancy)
at hydrogen-bonding distances to two symmetry-related carbonyl O atoms (as
O---H...O\\db C) resides on the twofold axis in a molecular <i>niche</i>
between two of the pyridine rings. Macrocycle aggregation occurs as
one-dimensional chains along the (010) direction.
;
data_I
_audit_creation_method     SHELXL-2014/6
_chemical_name_systematic
;
3,11,19,27-Tetrakis(4,6-dimethoxypyrimidin-2-yl)-3,11,19,27,33,34,35,36-\
octaazapentacyclo[27.3.1.1^5,9^.1^13,17^.1^21,25^]hexatriaconta-\
1(33),5,7,9(36),13(35),14,16,21(34),22,24,29,31-dodecaen-\
2,4,10,12,18,20,26,28-octone 0.167-hydrate
;
_chemical_name_common     'Dimethoxypyrimidyltennimide'
_chemical_formula_moiety     'C52 H40 N16 O16, 0.167(H2 O)'
_chemical_formula_sum     'C52 H40.33 N16 O16.17'
_chemical_formula_iupac     'C52 H40 N16 O16, 0.167H2 O'
_chemical_formula_weight     1148.02
_chemical_melting_point     ?
_space_group_crystal_system     orthorhombic
_space_group_name_H-M_alt     'P b c n'
_space_group_name_Hall     '-P 2n 2ab'
loop_
    _space_group_symop_operation_xyz
    'x, y, z'
    '-x+1/2, -y+1/2, z+1/2'
    '-x, y, -z+1/2'
    'x+1/2, -y+1/2, -z'
    '-x, -y, -z'
    'x-1/2, y-1/2, -z-1/2'
    'x, -y, z-1/2'
    '-x-1/2, y-1/2, z'
_cell_length_a     18.8065(10)
_cell_length_b     10.0745(6)
_cell_length_c     28.847(3)
_cell_angle_alpha     90
_cell_angle_beta     90
_cell_angle_gamma     90
_cell_volume     5465.6(7)
_cell_formula_units_Z     4
_cell_measurement_reflns_used     2330
_cell_measurement_theta_min     2.80
_cell_measurement_theta_max     63.57
_cell_measurement_temperature     294(2)
_exptl_crystal_description     Plate
_exptl_crystal_colour     colourless
_exptl_crystal_size_max     0.390
_exptl_crystal_size_mid     0.300
_exptl_crystal_size_min     0.035
_exptl_crystal_density_diffrn     1.395
_exptl_crystal_density_meas     ?
_exptl_crystal_density_method     ?
_exptl_crystal_F_000     2374.7
_exptl_absorpt_coefficient_mu     0.906
_exptl_absorpt_correction_type     analytical
_exptl_absorpt_process_details
;
(<i>ABSFAC</i>; Clark & Reid, 1998)
;
_exptl_absorpt_correction_T_min     0.778
_exptl_absorpt_correction_T_max     0.973
_diffrn_ambient_temperature     294(2)
_diffrn_source     'Enhance Ultra (Cu) X-ray Source'
_diffrn_radiation_type     CuK\a
_diffrn_radiation_wavelength     1.54184
_diffrn_radiation_monochromator     'Mirror'
_diffrn_measurement_device_type     'Xcalibur, Sapphire3, Gemini Ultra'
_diffrn_measurement_method     '\w scans'
_diffrn_detector_area_resol_mean     ?
_diffrn_reflns_number     14675
_diffrn_reflns_av_R_equivalents     0.0381
_diffrn_reflns_av_unetI/netI     0.0393
_diffrn_reflns_theta_min     3.064
_diffrn_reflns_theta_max     63.639
_diffrn_reflns_theta_full     61.080
_diffrn_measured_fraction_theta_max     0.986
_diffrn_measured_fraction_theta_full     1.000
_diffrn_reflns_limit_h_min     -19
_diffrn_reflns_limit_h_max     21
_diffrn_reflns_limit_k_min     -6
_diffrn_reflns_limit_k_max     11
_diffrn_reflns_limit_l_min     -33
_diffrn_reflns_limit_l_max     30
_diffrn_standards_number     2330
_diffrn_standards_interval_time     60
_diffrn_standards_decay_%     1
_refine_special_details     ?
_reflns_number_total     4439
_reflns_number_gt     3036
_reflns_threshold_expression     'I>2\s(I)'
_refine_ls_structure_factor_coef     Fsqd
_refine_ls_matrix_type     full
_refine_ls_R_factor_all     0.0819
_refine_ls_R_factor_gt     0.0543
_refine_ls_wR_factor_gt     0.1353
_refine_ls_wR_factor_ref     0.1592
_refine_ls_goodness_of_fit_ref     1.034
_refine_ls_restrained_S_all     1.034
_refine_ls_number_reflns     4439
_refine_ls_number_parameters     392
_refine_ls_number_restraints     3
_refine_ls_hydrogen_treatment     mixed
_refine_ls_weighting_scheme     calc
_refine_ls_weighting_details
              'w=1/[\s^2^(Fo^2^)+(0.0686P)^2^+1.3472P] where P=(Fo^2^+2Fc^2^)/3'
_atom_sites_solution_hydrogens     mixed
_atom_sites_solution_primary     direct
_atom_sites_solution_secondary     geom
_refine_ls_shift/su_max     0.000
_refine_ls_shift/su_mean     0.000
_refine_diff_density_max     0.188
_refine_diff_density_min     -0.178
_refine_ls_extinction_method     SHELXL
_refine_ls_extinction_coef     0.00055(7)
_refine_ls_extinction_expression
                                  'Fc^*^=kFc[1+0.001xFc^2^\l^3^/sin(2\q)]^-1/4^'
loop_
    _atom_type_symbol
    _atom_type_description
    _atom_type_scat_dispersion_real
    _atom_type_scat_dispersion_imag
    _atom_type_scat_source
    'C' 'C' 0.0181 0.0091
                         'International Tables Vol C Tables 4.2.6.8 and 6.1.1.4'
    'H' 'H' 0.0000 0.0000
                         'International Tables Vol C Tables 4.2.6.8 and 6.1.1.4'
    'N' 'N' 0.0311 0.0180
                         'International Tables Vol C Tables 4.2.6.8 and 6.1.1.4'
    'O' 'O' 0.0492 0.0322
                         'International Tables Vol C Tables 4.2.6.8 and 6.1.1.4'
_computing_data_collection
;
CrysAlis PRO (Rigaku OD, 2015)
;
_computing_cell_refinement
;
CrysAlis PRO (Rigaku OD, 2015)
;
_computing_data_reduction
;
CrysAlis PRO (Rigaku OD, 2015)
;
_computing_structure_solution
;
<i>SHELXT14/6</i> (Sheldrick, 2015a)
;
_computing_structure_refinement
;
<i>SHELXL14/6</i> (Sheldrick, 2015b)
;
_computing_molecular_graphics
;
PLATON (Spek, 2020) and Mercury (Macrae <i>et al.</i>,  2020)
;
_computing_publication_material
;
<i>SHELXL14/6</i> (Sheldrick, 2015b)
;
loop_
    _atom_site_type_symbol
    _atom_site_label
    _atom_site_fract_x
    _atom_site_fract_y
    _atom_site_fract_z
    _atom_site_U_iso_or_equiv
    _atom_site_adp_type
    _atom_site_calc_flag
    _atom_site_occupancy
    _atom_site_disorder_assembly
    _atom_site_disorder_group
    O O1 -0.05721(12) 0.3212(2) 0.40663(8) 0.0750(6) Uani d 1 . .
    C C1 -0.03715(15) 0.3931(3) 0.37594(10) 0.0543(7) Uani d 1 . .
    N N1 -0.07837(12) 0.4970(2) 0.35800(8) 0.0544(6) Uani d 1 . .
    O O2 -0.06477(11) 0.43970(19) 0.28185(7) 0.0598(5) Uani d 1 . .
    C C2 -0.07302(13) 0.5274(3) 0.30973(10) 0.0504(7) Uani d 1 . .
    O O3 0.22174(11) 0.6319(2) 0.29594(7) 0.0652(6) Uani d 1 . .
    C C3 0.16807(15) 0.6223(3) 0.31815(10) 0.0527(7) Uani d 1 . .
    N N3 0.13350(13) 0.7385(2) 0.33702(8) 0.0548(6) Uani d 1 . .
    O O4 0.11289(15) 0.9585(2) 0.32596(8) 0.0876(8) Uani d 1 . .
    C C4 0.11694(17) 0.8484(3) 0.31003(11) 0.0619(8) Uani d 1 . .
    C C11 0.13402(14) 0.4934(3) 0.33012(10) 0.0499(6) Uani d 1 . .
    N N12 0.06713(11) 0.4984(2) 0.34536(7) 0.0487(5) Uani d 1 . .
    C C13 0.03634(14) 0.3830(3) 0.35609(9) 0.0487(6) Uani d 1 . .
    C C14 0.07002(16) 0.2620(3) 0.35217(11) 0.0621(8) Uani d 1 . .
    H H14 0.0469 0.1839 0.3605 0.074 Uiso calc 1 . .
    C C15 0.13824(17) 0.2597(3) 0.33575(13) 0.0738(10) Uani d 1 . .
    H H15 0.1622 0.1794 0.3324 0.089 Uiso calc 1 . .
    C C16 0.17103(16) 0.3770(3) 0.32431(12) 0.0655(8) Uani d 1 . .
    H H16 0.2173 0.3776 0.3129 0.079 Uiso calc 1 . .
    C C11A -0.13160(16) 0.5612(3) 0.38435(10) 0.0612(8) Uani d 1 . .
    N N12A -0.18786(13) 0.5977(3) 0.36019(9) 0.0684(7) Uani d 1 . .
    C C13A -0.2347(2) 0.6711(4) 0.38399(14) 0.0897(12) Uani d 1 . .
    C C14A -0.2263(2) 0.6991(5) 0.43042(14) 0.1027(14) Uani d 1 . .
    H H14A -0.2600 0.7475 0.4469 0.123 Uiso calc 1 . .
    C C15A -0.1659(2) 0.6523(4) 0.45107(12) 0.0858(11) Uani d 1 . .
    N N16A -0.11615(15) 0.5832(3) 0.42871(9) 0.0714(8) Uani d 1 . .
    O O13A -0.29127(15) 0.7190(4) 0.36166(12) 0.1228(11) Uani d 1 . .
    C C17A -0.2926(3) 0.7082(6) 0.31264(19) 0.1275(18) Uani d 1 . .
    H H17A -0.2552 0.7613 0.2996 0.191 Uiso calc 1 . .
    H H17B -0.3377 0.7387 0.3012 0.191 Uiso calc 1 . .
    H H17C -0.2858 0.6171 0.3039 0.191 Uiso calc 1 . .
    O O15A -0.15514(19) 0.6812(3) 0.49625(9) 0.1107(10) Uani d 1 . .
    C C18A -0.0908(3) 0.6365(5) 0.51825(14) 0.1134(15) Uani d 1 . .
    H H18A -0.0829 0.5449 0.5108 0.170 Uiso calc 1 . .
    H H18B -0.0952 0.6462 0.5512 0.170 Uiso calc 1 . .
    H H18C -0.0515 0.6887 0.5074 0.170 Uiso calc 1 . .
    C C21 -0.07603(14) 0.6707(3) 0.29661(9) 0.0504(7) Uani d 1 . .
    N N22 -0.09433(12) 0.6954(2) 0.25293(8) 0.0502(6) Uani d 1 . .
    C C23 -0.09991(17) 0.8212(3) 0.23984(10) 0.0581(7) Uani d 1 . .
    C C24 -0.0874(2) 0.9276(3) 0.26911(13) 0.0771(10) Uani d 1 . .
    H H24 -0.0937 1.0146 0.2591 0.093 Uiso calc 1 . .
    C C25 -0.0652(2) 0.9002(3) 0.31365(13) 0.0816(11) Uani d 1 . .
    H H25 -0.0547 0.9689 0.3341 0.098 Uiso calc 1 . .
    C C26 -0.05880(17) 0.7711(3) 0.32738(11) 0.0670(8) Uani d 1 . .
    H H26 -0.0430 0.7508 0.3571 0.080 Uiso calc 1 . .
    C C21A 0.12724(17) 0.7424(3) 0.38590(10) 0.0580(8) Uani d 1 . .
    N N22A 0.07257(14) 0.8089(2) 0.40337(9) 0.0644(7) Uani d 1 . .
    C C23A 0.06838(19) 0.8052(3) 0.44966(11) 0.0704(9) Uani d 1 . .
    C C24A 0.1147(2) 0.7351(3) 0.47695(12) 0.0773(10) Uani d 1 . .
    H H24A 0.1097 0.7312 0.5090 0.093 Uiso calc 1 . .
    C C25A 0.1687(2) 0.6709(3) 0.45415(12) 0.0705(9) Uani d 1 . .
    N N26A 0.17692(14) 0.6744(2) 0.40795(9) 0.0630(7) Uani d 1 . .
    O O23A 0.01530(15) 0.8719(2) 0.47037(8) 0.0903(8) Uani d 1 . .
    C C27A -0.0336(2) 0.9460(4) 0.44195(14) 0.1050(14) Uani d 1 . .
    H H27A -0.0076 1.0071 0.4228 0.158 Uiso calc 1 . .
    H H27B -0.0659 0.9944 0.4614 0.158 Uiso calc 1 . .
    H H27C -0.0599 0.8860 0.4226 0.158 Uiso calc 1 . .
    O O25A 0.21549(15) 0.6015(3) 0.47933(8) 0.0899(8) Uani d 1 . .
    C C28A 0.2726(2) 0.5372(5) 0.45500(16) 0.1113(15) Uani d 1 . .
    H H28A 0.2535 0.4717 0.4343 0.167 Uiso calc 1 . .
    H H28B 0.3037 0.4950 0.4769 0.167 Uiso calc 1 . .
    H H28C 0.2988 0.6019 0.4376 0.167 Uiso calc 1 . .
    O O1W 0.0000 0.187(3) 0.2500 0.180(15) Uani d 0.167 . .
    H H1W -0.0358(4) 0.238(3) 0.248(3) 0.100 Uiso d 0.167 . .
loop_
    _atom_site_aniso_label
    _atom_site_aniso_U_11
    _atom_site_aniso_U_22
    _atom_site_aniso_U_33
    _atom_site_aniso_U_12
    _atom_site_aniso_U_13
    _atom_site_aniso_U_23
    O1 0.0701(14) 0.0827(15) 0.0721(14) -0.0008(12) 0.0112(12) 0.0203(12)
    C1 0.0507(17) 0.0590(17) 0.0533(17) -0.0002(14) -0.0006(13) -0.0020(14)
    N1 0.0467(13) 0.0683(15) 0.0483(13) 0.0126(12) 0.0028(10) 0.0008(11)
    O2 0.0654(13) 0.0597(12) 0.0544(12) 0.0076(10) -0.0001(10) -0.0033(10)
    C2 0.0391(15) 0.0606(17) 0.0515(16) 0.0028(13) -0.0011(12) -0.0036(14)
    O3 0.0487(12) 0.0717(14) 0.0752(14) -0.0099(10) -0.0037(10) -0.0028(10)
    C3 0.0463(16) 0.0493(16) 0.0625(18) -0.0019(13) -0.0076(14) -0.0046(13)
    N3 0.0650(15) 0.0426(12) 0.0567(14) -0.0054(11) -0.0084(12) -0.0050(10)
    O4 0.129(2) 0.0410(12) 0.0928(17) -0.0117(13) -0.0023(15) -0.0104(11)
    C4 0.072(2) 0.0402(16) 0.073(2) -0.0086(14) 0.0004(16) -0.0058(14)
    C11 0.0437(15) 0.0464(15) 0.0596(16) -0.0008(13) -0.0039(13) -0.0072(12)
    N12 0.0469(13) 0.0459(12) 0.0532(13) 0.0028(11) -0.0017(10) -0.0055(10)
    C13 0.0459(15) 0.0459(15) 0.0541(16) -0.0008(12) -0.0036(12) 0.0004(12)
    C14 0.0559(18) 0.0419(15) 0.088(2) -0.0023(14) 0.0000(16) -0.0003(14)
    C15 0.0575(19) 0.0411(16) 0.123(3) 0.0085(15) 0.0102(19) -0.0078(17)
    C16 0.0487(17) 0.0519(17) 0.096(2) 0.0026(14) 0.0069(16) -0.0086(15)
    C11A 0.0531(18) 0.072(2) 0.0581(19) 0.0104(16) 0.0079(14) -0.0033(15)
    N12A 0.0498(15) 0.0873(19) 0.0681(17) 0.0140(14) 0.0091(12) -0.0036(14)
    C13A 0.068(2) 0.110(3) 0.091(3) 0.029(2) 0.015(2) -0.007(2)
    C14A 0.095(3) 0.133(4) 0.080(3) 0.038(3) 0.025(2) -0.019(2)
    C15A 0.101(3) 0.095(3) 0.061(2) 0.016(2) 0.015(2) -0.0103(19)
    N16A 0.0756(18) 0.0832(19) 0.0553(16) 0.0099(15) 0.0056(13) -0.0074(13)
    O13A 0.0773(19) 0.177(3) 0.114(2) 0.062(2) 0.0076(17) -0.011(2)
    C17A 0.092(3) 0.164(5) 0.126(4) 0.048(3) -0.036(3) -0.026(4)
    O15A 0.147(3) 0.124(2) 0.0608(16) 0.022(2) 0.0187(17) -0.0204(15)
    C18A 0.145(4) 0.128(4) 0.067(3) 0.002(3) -0.006(3) -0.008(2)
    C21 0.0460(15) 0.0531(16) 0.0520(16) -0.0005(13) 0.0010(12) -0.0060(13)
    N22 0.0504(13) 0.0455(13) 0.0547(14) 0.0051(10) -0.0002(10) -0.0015(10)
    C23 0.0652(19) 0.0432(16) 0.0660(19) 0.0025(14) 0.0029(15) -0.0047(14)
    C24 0.097(3) 0.0496(18) 0.085(3) 0.0003(18) 0.004(2) -0.0084(16)
    C25 0.105(3) 0.064(2) 0.076(2) -0.013(2) -0.003(2) -0.0195(18)
    C26 0.069(2) 0.071(2) 0.0607(19) -0.0050(17) -0.0029(16) -0.0110(15)
    C21A 0.067(2) 0.0444(15) 0.0626(19) -0.0084(15) -0.0097(16) -0.0120(13)
    N22A 0.0752(18) 0.0561(15) 0.0617(16) -0.0021(13) -0.0107(13) -0.0155(12)
    C23A 0.086(2) 0.0623(19) 0.063(2) -0.0023(18) -0.0076(18) -0.0193(16)
    C24A 0.100(3) 0.074(2) 0.058(2) 0.000(2) -0.0156(19) -0.0111(17)
    C25A 0.082(2) 0.0599(19) 0.070(2) -0.0039(17) -0.0193(19) -0.0057(16)
    N26A 0.0690(17) 0.0546(14) 0.0654(16) -0.0052(13) -0.0150(13) -0.0086(12)
    O23A 0.110(2) 0.0919(17) 0.0689(15) 0.0239(16) -0.0025(14) -0.0257(13)
    C27A 0.112(3) 0.111(3) 0.091(3) 0.039(3) -0.015(3) -0.039(2)
    O25A 0.0992(19) 0.0954(18) 0.0752(16) 0.0111(15) -0.0286(15) -0.0032(13)
    C28A 0.103(3) 0.121(4) 0.110(3) 0.033(3) -0.026(3) -0.004(3)
    O1W 0.17(3) 0.085(19) 0.28(4) 0.000 -0.06(3) 0.000
_geom_special_details
;
 All esds (except the esd in the dihedral angle between two l.s. planes)
 are estimated using the full covariance matrix.  The cell esds are taken
 into account individually in the estimation of esds in distances, angles
 and torsion angles; correlations between esds in cell parameters are only
 used when they are defined by crystal symmetry.  An approximate (isotropic)
 treatment of cell esds is used for estimating esds involving l.s. planes.
;
loop_
    _geom_bond_atom_site_label_1
    _geom_bond_atom_site_label_2
    _geom_bond_site_symmetry_2
    _geom_bond_distance
    _geom_bond_publ_flag
    O1 C1 . 1.205(3) ?
    C1 N1 . 1.402(3) ?
    C1 C13 . 1.499(4) ?
    N1 C11A . 1.414(3) ?
    N1 C2 . 1.429(3) ?
    O2 C2 . 1.205(3) ?
    C2 C21 . 1.494(4) ?
    O3 C3 . 1.200(3) ?
    C3 N3 . 1.446(4) ?
    C3 C11 . 1.488(4) ?
    N3 C4 . 1.389(4) ?
    N3 C21A . 1.416(4) ?
    O4 C4 . 1.203(3) ?
    C4 C23 3 1.499(4) ?
    C11 N12 . 1.333(3) ?
    C11 C16 . 1.374(4) ?
    N12 C13 . 1.335(3) ?
    C13 C14 . 1.378(4) ?
    C14 C15 . 1.368(4) ?
    C14 H14 . 0.9300 ?
    C15 C16 . 1.373(4) ?
    C15 H15 . 0.9300 ?
    C16 H16 . 0.9300 ?
    C11A N12A . 1.319(4) ?
    C11A N16A . 1.331(4) ?
    N12A C13A . 1.339(4) ?
    C13A O13A . 1.334(4) ?
    C13A C14A . 1.378(5) ?
    C14A C15A . 1.367(5) ?
    C14A H14A . 0.9300 ?
    C15A N16A . 1.332(4) ?
    C15A O15A . 1.351(4) ?
    O13A C17A . 1.418(5) ?
    C17A H17A . 0.9600 ?
    C17A H17B . 0.9600 ?
    C17A H17C . 0.9600 ?
    O15A C18A . 1.438(5) ?
    C18A H18A . 0.9600 ?
    C18A H18B . 0.9600 ?
    C18A H18C . 0.9600 ?
    C21 N22 . 1.330(3) ?
    C21 C26 . 1.384(4) ?
    N22 C23 . 1.327(3) ?
    C23 C24 . 1.385(4) ?
    C23 C4 3 1.499(4) ?
    C24 C25 . 1.379(5) ?
    C24 H24 . 0.9300 ?
    C25 C26 . 1.365(5) ?
    C25 H25 . 0.9300 ?
    C26 H26 . 0.9300 ?
    C21A N26A . 1.322(4) ?
    C21A N22A . 1.326(4) ?
    N22A C23A . 1.338(4) ?
    C23A O23A . 1.343(4) ?
    C23A C24A . 1.370(5) ?
    C24A C25A . 1.373(5) ?
    C24A H24A . 0.9300 ?
    C25A O25A . 1.338(4) ?
    C25A N26A . 1.342(4) ?
    O23A C27A . 1.441(4) ?
    C27A H27A . 0.9600 ?
    C27A H27B . 0.9600 ?
    C27A H27C . 0.9600 ?
    O25A C28A . 1.438(5) ?
    C28A H28A . 0.9600 ?
    C28A H28B . 0.9600 ?
    C28A H28C . 0.9600 ?
    O1W H1W . 0.850(5) ?
loop_
    _geom_angle_atom_site_label_1
    _geom_angle_atom_site_label_2
    _geom_angle_atom_site_label_3
    _geom_angle_site_symmetry_1
    _geom_angle_site_symmetry_3
    _geom_angle
    _geom_angle_publ_flag
    O1 C1 N1 . . 123.2(3) ?
    O1 C1 C13 . . 121.9(3) ?
    N1 C1 C13 . . 114.8(2) ?
    C1 N1 C11A . . 122.3(2) ?
    C1 N1 C2 . . 118.7(2) ?
    C11A N1 C2 . . 118.4(2) ?
    O2 C2 N1 . . 120.1(3) ?
    O2 C2 C21 . . 123.0(3) ?
    N1 C2 C21 . . 116.8(2) ?
    O3 C3 N3 . . 120.9(3) ?
    O3 C3 C11 . . 123.8(3) ?
    N3 C3 C11 . . 115.2(3) ?
    C4 N3 C21A . . 121.2(2) ?
    C4 N3 C3 . . 122.4(2) ?
    C21A N3 C3 . . 115.8(2) ?
    O4 C4 N3 . . 122.3(3) ?
    O4 C4 C23 . 3 121.4(3) ?
    N3 C4 C23 . 3 116.1(2) ?
    N12 C11 C16 . . 123.4(3) ?
    N12 C11 C3 . . 116.7(2) ?
    C16 C11 C3 . . 119.9(3) ?
    C11 N12 C13 . . 116.9(2) ?
    N12 C13 C14 . . 123.5(3) ?
    N12 C13 C1 . . 115.4(2) ?
    C14 C13 C1 . . 121.0(3) ?
    C15 C14 C13 . . 118.4(3) ?
    C15 C14 H14 . . 120.8 ?
    C13 C14 H14 . . 120.8 ?
    C14 C15 C16 . . 119.3(3) ?
    C14 C15 H15 . . 120.4 ?
    C16 C15 H15 . . 120.4 ?
    C15 C16 C11 . . 118.5(3) ?
    C15 C16 H16 . . 120.7 ?
    C11 C16 H16 . . 120.7 ?
    N12A C11A N16A . . 129.5(3) ?
    N12A C11A N1 . . 114.3(3) ?
    N16A C11A N1 . . 116.0(3) ?
    C11A N12A C13A . . 114.2(3) ?
    O13A C13A N12A . . 118.5(4) ?
    O13A C13A C14A . . 119.1(3) ?
    N12A C13A C14A . . 122.4(4) ?
    C15A C14A C13A . . 116.6(3) ?
    C15A C14A H14A . . 121.7 ?
    C13A C14A H14A . . 121.7 ?
    N16A C15A O15A . . 118.3(4) ?
    N16A C15A C14A . . 123.6(3) ?
    O15A C15A C14A . . 118.1(3) ?
    C11A N16A C15A . . 113.5(3) ?
    C13A O13A C17A . . 117.9(3) ?
    O13A C17A H17A . . 109.5 ?
    O13A C17A H17B . . 109.5 ?
    H17A C17A H17B . . 109.5 ?
    O13A C17A H17C . . 109.5 ?
    H17A C17A H17C . . 109.5 ?
    H17B C17A H17C . . 109.5 ?
    C15A O15A C18A . . 119.0(3) ?
    O15A C18A H18A . . 109.5 ?
    O15A C18A H18B . . 109.5 ?
    H18A C18A H18B . . 109.5 ?
    O15A C18A H18C . . 109.5 ?
    H18A C18A H18C . . 109.5 ?
    H18B C18A H18C . . 109.5 ?
    N22 C21 C26 . . 122.1(3) ?
    N22 C21 C2 . . 115.5(2) ?
    C26 C21 C2 . . 122.3(3) ?
    C23 N22 C21 . . 117.9(2) ?
    N22 C23 C24 . . 123.6(3) ?
    N22 C23 C4 . 3 117.7(2) ?
    C24 C23 C4 . 3 118.7(3) ?
    C25 C24 C23 . . 117.7(3) ?
    C25 C24 H24 . . 121.2 ?
    C23 C24 H24 . . 121.2 ?
    C26 C25 C24 . . 119.2(3) ?
    C26 C25 H25 . . 120.4 ?
    C24 C25 H25 . . 120.4 ?
    C25 C26 C21 . . 119.3(3) ?
    C25 C26 H26 . . 120.3 ?
    C21 C26 H26 . . 120.3 ?
    N26A C21A N22A . . 128.8(3) ?
    N26A C21A N3 . . 114.0(3) ?
    N22A C21A N3 . . 117.2(3) ?
    C21A N22A C23A . . 114.3(3) ?
    N22A C23A O23A . . 118.3(3) ?
    N22A C23A C24A . . 123.4(3) ?
    O23A C23A C24A . . 118.3(3) ?
    C23A C24A C25A . . 116.0(3) ?
    C23A C24A H24A . . 122.0 ?
    C25A C24A H24A . . 122.0 ?
    O25A C25A N26A . . 118.5(3) ?
    O25A C25A C24A . . 118.2(3) ?
    N26A C25A C24A . . 123.3(3) ?
    C21A N26A C25A . . 114.2(3) ?
    C23A O23A C27A . . 118.7(3) ?
    O23A C27A H27A . . 109.5 ?
    O23A C27A H27B . . 109.5 ?
    H27A C27A H27B . . 109.5 ?
    O23A C27A H27C . . 109.5 ?
    H27A C27A H27C . . 109.5 ?
    H27B C27A H27C . . 109.5 ?
    C25A O25A C28A . . 117.5(3) ?
    O25A C28A H28A . . 109.5 ?
    O25A C28A H28B . . 109.5 ?
    H28A C28A H28B . . 109.5 ?
    O25A C28A H28C . . 109.5 ?
    H28A C28A H28C . . 109.5 ?
    H28B C28A H28C . . 109.5 ?
loop_
    _geom_torsion_atom_site_label_1
    _geom_torsion_atom_site_label_2
    _geom_torsion_atom_site_label_3
    _geom_torsion_atom_site_label_4
    _geom_torsion_site_symmetry_1
    _geom_torsion_site_symmetry_2
    _geom_torsion_site_symmetry_3
    _geom_torsion_site_symmetry_4
    _geom_torsion
    _geom_torsion_publ_flag
    O1 C1 N1 C11A . . . . 26.2(4) ?
    C13 C1 N1 C11A . . . . -150.1(3) ?
    O1 C1 N1 C2 . . . . -145.4(3) ?
    C13 C1 N1 C2 . . . . 38.4(3) ?
    C1 N1 C2 O2 . . . . 35.9(4) ?
    C11A N1 C2 O2 . . . . -136.0(3) ?
    C1 N1 C2 C21 . . . . -142.4(3) ?
    C11A N1 C2 C21 . . . . 45.7(3) ?
    O3 C3 N3 C4 . . . . 51.6(4) ?
    C11 C3 N3 C4 . . . . -131.0(3) ?
    O3 C3 N3 C21A . . . . -119.2(3) ?
    C11 C3 N3 C21A . . . . 58.3(3) ?
    C21A N3 C4 O4 . . . . 17.8(5) ?
    C3 N3 C4 O4 . . . . -152.5(3) ?
    C21A N3 C4 C23 . . . 3 -158.6(3) ?
    C3 N3 C4 C23 . . . 3 31.1(4) ?
    O3 C3 C11 N12 . . . . -165.0(3) ?
    N3 C3 C11 N12 . . . . 17.6(4) ?
    O3 C3 C11 C16 . . . . 13.7(4) ?
    N3 C3 C11 C16 . . . . -163.7(3) ?
    C16 C11 N12 C13 . . . . 1.3(4) ?
    C3 C11 N12 C13 . . . . 179.9(2) ?
    C11 N12 C13 C14 . . . . 0.0(4) ?
    C11 N12 C13 C1 . . . . 176.3(2) ?
    O1 C1 C13 N12 . . . . -141.8(3) ?
    N1 C1 C13 N12 . . . . 34.4(3) ?
    O1 C1 C13 C14 . . . . 34.5(4) ?
    N1 C1 C13 C14 . . . . -149.2(3) ?
    N12 C13 C14 C15 . . . . -1.1(5) ?
    C1 C13 C14 C15 . . . . -177.1(3) ?
    C13 C14 C15 C16 . . . . 0.8(5) ?
    C14 C15 C16 C11 . . . . 0.4(5) ?
    N12 C11 C16 C15 . . . . -1.5(5) ?
    C3 C11 C16 C15 . . . . 179.9(3) ?
    C1 N1 C11A N12A . . . . -144.5(3) ?
    C2 N1 C11A N12A . . . . 27.1(4) ?
    C1 N1 C11A N16A . . . . 39.5(4) ?
    C2 N1 C11A N16A . . . . -148.9(3) ?
    N16A C11A N12A C13A . . . . 2.3(5) ?
    N1 C11A N12A C13A . . . . -173.1(3) ?
    C11A N12A C13A O13A . . . . 176.2(4) ?
    C11A N12A C13A C14A . . . . -3.5(6) ?
    O13A C13A C14A C15A . . . . -177.3(4) ?
    N12A C13A C14A C15A . . . . 2.3(7) ?
    C13A C14A C15A N16A . . . . 0.4(7) ?
    C13A C14A C15A O15A . . . . 178.3(4) ?
    N12A C11A N16A C15A . . . . 0.1(5) ?
    N1 C11A N16A C15A . . . . 175.5(3) ?
    O15A C15A N16A C11A . . . . -179.4(3) ?
    C14A C15A N16A C11A . . . . -1.5(6) ?
    N12A C13A O13A C17A . . . . -10.2(6) ?
    C14A C13A O13A C17A . . . . 169.5(5) ?
    N16A C15A O15A C18A . . . . 0.0(6) ?
    C14A C15A O15A C18A . . . . -178.0(4) ?
    O2 C2 C21 N22 . . . . 23.0(4) ?
    N1 C2 C21 N22 . . . . -158.8(2) ?
    O2 C2 C21 C26 . . . . -155.0(3) ?
    N1 C2 C21 C26 . . . . 23.2(4) ?
    C26 C21 N22 C23 . . . . -3.9(4) ?
    C2 C21 N22 C23 . . . . 178.0(2) ?
    C21 N22 C23 C24 . . . . 0.3(5) ?
    C21 N22 C23 C4 . . . 3 177.0(3) ?
    N22 C23 C24 C25 . . . . 2.7(5) ?
    C4 C23 C24 C25 3 . . . -174.0(3) ?
    C23 C24 C25 C26 . . . . -2.1(6) ?
    C24 C25 C26 C21 . . . . -1.3(5) ?
    N22 C21 C26 C25 . . . . 4.5(5) ?
    C2 C21 C26 C25 . . . . -177.6(3) ?
    C4 N3 C21A N26A . . . . -143.9(3) ?
    C3 N3 C21A N26A . . . . 27.0(3) ?
    C4 N3 C21A N22A . . . . 38.0(4) ?
    C3 N3 C21A N22A . . . . -151.2(2) ?
    N26A C21A N22A C23A . . . . 0.1(4) ?
    N3 C21A N22A C23A . . . . 178.0(3) ?
    C21A N22A C23A O23A . . . . 178.8(3) ?
    C21A N22A C23A C24A . . . . -2.4(5) ?
    N22A C23A C24A C25A . . . . 2.4(5) ?
    O23A C23A C24A C25A . . . . -178.8(3) ?
    C23A C24A C25A O25A . . . . 179.7(3) ?
    C23A C24A C25A N26A . . . . -0.3(5) ?
    N22A C21A N26A C25A . . . . 1.8(4) ?
    N3 C21A N26A C25A . . . . -176.1(2) ?
    O25A C25A N26A C21A . . . . 178.3(3) ?
    C24A C25A N26A C21A . . . . -1.7(5) ?
    N22A C23A O23A C27A . . . . -1.2(5) ?
    C24A C23A O23A C27A . . . . 179.9(3) ?
    N26A C25A O25A C28A . . . . 1.3(5) ?
    C24A C25A O25A C28A . . . . -178.7(3) ?
loop_
    _geom_hbond_atom_site_label_D
    _geom_hbond_atom_site_label_H
    _geom_hbond_atom_site_label_A
    _geom_hbond_site_symmetry_A
    _geom_hbond_distance_Dh
    _geom_hbond_distance_HA
    _geom_hbond_distance_DA
    _geom_hbond_angle_DHA
    _geom_hbond_publ_flag
    C15 H15 O3 8_655 0.93 2.47 3.148(4) 130 yes
    C15 H15 O4 1_545 0.93 2.42 3.084(4) 129 yes
    C18A H18C O23A . 0.96 2.47 3.393(6) 160 yes
    C24 H24 O1W 1_565 0.93 2.49 3.14(2) 127 yes
    C26 H26 N22A . 0.93 2.62 3.325(4) 133 yes
    C27A H27B O23A 5_576 0.96 2.57 3.144(4) 119 yes
_shelx_space_group_comment
;
The symmetry employed for this shelxl refinement is uniquely defined
by the following loop, which should always be used as a source of
symmetry information in preference to the above space-group names.
They are only intended as comments.
;
_shelx_estimated_absorpt_T_min     0.719
_shelx_estimated_absorpt_T_max     0.969
_shelx_hkl_file
;
   0   0   2 53601.7 1403.34   3
   0   0   3-49.4135 97.8786   3
   0   0   4 242094. 4102.11   3
   0   0   5 14.0231 118.091   3
   0   0   6 999999. 10074.0   3
   0   0   7 896.461 352.324   3
   0   0   8 118060. 3986.50   3
   0   0   9 64.2605 75.1048   8
   0   0  10 42572.7 1245.06   8
   0   0 -11 139.266 106.723   6
   0   0  11-0.98501 67.5866   8
   0   0  12 20264.4 952.583   8
   0   0 -12 21384.6 986.662   6
   0   0 -13 427.667 206.467   5
   0   0 -13 104.684 87.7354   6
   0   0  13 428.545 169.650   8
   0   0 -14 48671.3 1635.60   6
   0   0 -14 48791.6 1703.95   5
   0   0  14 48038.2 1609.04   8
   0   0 -15 178.686 135.564   6
   0   0  15-79.7581 149.931   8
   0   0  16 1880.42 360.654   8
   0   0 -16 1822.42 326.692   5
   0   0 -17 101.958 142.880   5
   0   0 -18 10881.4 954.531   5
   0   0 -19-1.76975 123.502   5
   0   0 -20 6189.65 769.495   5
   0   0 -21-219.990 246.597   5
   0   0 -22 1050.45 369.349   5
   0   0 -23 209.943 164.806  18
   0   0 -24 1167.23 397.667  18
   0   0 -25-45.6814 152.799  18
   0   0 -26 6873.51 968.630  18
   0   0 -27-68.5062 237.492  18
   0   0 -28 586.858 376.234  18
   0   0 -29 55.8700 188.727  18
   0   0 -30 2581.75 575.208  18
   0   0 -31 117.869 192.441  18
   0   0 -32 91.0122 180.177  18
   0   0 -33-73.1326 182.748  18
   1   0   1 63.9292 62.8673   1
   1   0   2 21012.2 934.380   3
   1   0   3 92.9448 112.747   3
   1   0   4 39635.5 1672.83   3
   1   0   5 10.2306 90.9971   3
   1   0   6 352496. 6205.77   3
   1   0   7 80.2463 177.823   3
  -1   0  -8 374739. 3535.89   6
   1   0  -8 374736. 3486.90   5
   1   0   8 359778. 7304.33   3
   1   0   8 379957. 3481.23   8
  -1   0   8 360438. 7107.16   3
   1   0   9 129.981 113.677   8
   1   0  -9-55.4784 104.050   5
  -1   0  -9 144.282 101.927   6
  -1   0  10 61894.0 1420.42   8
  -1   0 -10 61794.8 1594.83   6
   1   0  10 58689.7 1541.00   8
   1   0 -10 58975.1 1570.91   5
  -1   0  11 183.108 110.138   8
  -1   0 -11 257.476 144.827   6
   1   0  11 155.273 116.384   8
   1   0 -11-17.9866 117.594   5
  -1   0  12 300149. 3489.51   8
  -1   0 -12 294854. 3840.27   6
   1   0 -12 298333. 3856.54   5
   1   0  12 291358. 3771.89   8
   1   0  13-39.7602 110.166   8
   1   0 -13 149.047 152.982   5
  -1   0 -13-25.7392 96.7317   6
  -1   0  13 39.2966 69.2906   8
   1   0 -14 188804. 3402.58   5
  -1   0  14 188615. 3042.14   8
   1   0  14 183973. 3250.55   8
  -1   0 -14 183579. 3327.30   6
   1   0 -15 33.4828 137.554   5
   1   0  15-11.0518 160.029   8
  -1   0 -15 227.550 189.091   6
   1   0 -16 61548.3 2110.67   5
  -1   0 -16 59762.3 2065.70   6
   1   0  16 60883.4 2024.51   8
  -1   0 -16 61949.3 2083.94   5
   1   0  17-127.712 118.701   8
  -1   0 -17 113.731 180.613   5
  -1   0 -17-91.1617 144.599   6
   1   0 -17 112.015 136.472   5
   1   0 -18 25921.9 1510.29   5
   1   0  18 22713.9 1320.58   8
  -1   0 -18 24773.0 1429.70   5
  -1   0 -19 460.625 238.698   5
   1   0 -19 1.37907 168.882   5
  -1   0 -20 4442.02 648.937   5
   1   0 -20 4026.84 636.110   5
  -1   0 -21-234.107 115.534   5
   1   0 -21 264.434 224.856   5
   1   0 -22 1295.50 422.710   5
  -1   0 -22 1413.24 347.861   5
  -1   0 -22 1371.84 424.494  18
   1   0 -23-219.423 268.959  18
  -1   0 -23 124.734 158.925  18
  -1   0 -24 352.269 261.555  18
   1   0 -24 133.448 196.658  18
   1   0 -25 7.51641 204.362  18
  -1   0 -25-108.903 147.410  18
   1   0 -26 4435.35 787.073  18
  -1   0 -26 3524.74 683.691  18
  -1   0 -27 104.754 204.677  18
   1   0 -27-148.212 273.974  18
  -1   0 -28 1771.18 511.054  18
   1   0 -28 2372.54 557.653  18
  -1   0 -29 61.1345 222.279  18
   1   0 -29 21.1479 204.684  18
   1   0 -30 1453.70 429.454  18
  -1   0 -30 1156.99 348.822  18
   1   0 -31-150.788 183.923  18
  -1   0 -31 276.340 248.041  18
   1   0 -32 982.923 331.529  18
  -1   0 -32 1393.95 399.382  18
   1   0 -33 45.3377 221.118  18
  -1   0 -33 376.849 230.013  18
   2   0   0 93497.1 2396.52   1
   2   0   1 88.5290 82.8604   1
   2   0   2 113405. 2822.13   1
   2   0   3 76.3019 105.021   1
   2   0   4 189.292 165.694   3
   2   0   5-78.8767 99.3687   3
   2   0   6 18166.6 1445.49   3
   2   0   7-161.357 184.082   3
  -2   0  -7 61.6387 77.7791   6
   2   0   7 57.4567 89.0432   8
   2   0   8 45381.8 2637.96   3
   2   0   8 44523.8 1294.94   8
  -2   0  -8 44400.6 2513.13   3
   2   0  -8 45457.8 1266.80   5
  -2   0  -8 44572.7 1306.30   6
   2   0   9 130.075 83.7363   8
   2   0  -9 11.0813 98.5229   5
  -2   0  -9 71.3504 82.4139   6
  -2   0  10 48315.9 1234.30   8
  -2   0 -10 48461.7 1509.01   6
   2   0 -10 49237.9 1541.06   5
   2   0  10 48908.6 1486.88   8
   2   0 -11-83.4627 166.529   5
   2   0  11 85.6396 111.702   8
  -2   0  11 14.8074 78.4573   8
  -2   0 -11 0.48547 94.4102   6
   2   0  12 21307.8 1063.26   8
  -2   0 -12 20289.8 1056.65   6
   2   0 -12 21796.0 1112.96   5
   2   0  13 30.3249 106.194   8
   2   0 -13-75.0684 151.466   5
  -2   0 -13 42.2938 108.365   6
   2   0 -14 1205.44 250.115   5
  -2   0 -14 584.087 232.251   6
   2   0  14 564.858 171.115   8
   2   0 -15 173.699 182.769   5
   2   0  15-172.130 180.168   8
  -2   0 -15-77.6430 169.124   6
   2   0  16 42315.0 1741.08   8
   2   0 -16 42687.6 1828.31   5
  -2   0 -16 41611.4 1778.44   6
   2   0  17 47.4877 99.4525   8
   2   0 -17-19.2176 142.426   5
  -2   0 -17 297.026 254.753   6
  -2   0 -18 2570.53 486.220   5
   2   0  18 2546.13 452.244   8
  -2   0 -18 2200.16 448.262   6
   2   0 -18 2601.29 482.236   5
  -2   0 -19 64.0723 419.206   5
   2   0  19 49.7516 140.465   8
   2   0 -19-255.372 266.752   5
  -2   0 -19-16.6962 106.741   6
  -2   0 -20 578.193 249.768   5
  -2   0 -21 112.523 175.389   5
   2   0 -22 207.382 220.350  18
  -2   0 -22-31.6927 237.149  18
  -2   0 -22 229.979 209.892   5
   2   0 -23 38.6668 255.703  18
  -2   0 -23-121.020 309.361   5
  -2   0 -23-31.4791 149.848  18
  -2   0 -24 3615.91 687.600  18
   2   0 -24 2606.17 646.545  18
  -2   0 -25 166.194 251.202  18
   2   0 -25-189.912 260.813  18
  -2   0 -26 306.843 268.220  18
   2   0 -26-24.8685 215.422  18
   2   0 -27 570.731 407.898  18
  -2   0 -27 132.728 197.721  18
   2   0 -28-448.778 290.739  18
  -2   0 -28 72.6973 154.367  18
  -2   0 -29-284.766 254.995  18
   2   0 -29-186.462 258.958  18
  -2   0 -30-243.909 308.374  18
   2   0 -30 223.458 202.550  18
   2   0 -31-212.198 267.694  18
  -2   0 -31 4.53353 184.338  18
   2   0 -32 2919.80 532.706  18
  -2   0 -32 3347.66 627.010  18
  -2   0 -33 376.648 205.659  18
   3   0   0 156.947 109.215   1
   3   0   1 333.449 210.674   1
   3   0   2 87814.7 2989.41   1
   3   0   3 143.221 203.744   1
   3   0   4 159.602 160.528   1
   3   0   5-7.23298 140.355   1
   3   0   6 460002. 3868.36   8
  -3   0  -6 464859. 3901.09   6
   3   0   7 97.9253 227.860   3
   3   0   7 169.083 130.330   8
  -3   0  -7 110.216 98.8709   6
  -3   0  -8 650521. 5263.60   6
   3   0   8 633660. 5188.75   8
  -3   0  -9 22.1937 86.7239   6
   3   0   9 103.746 109.644   8
  -3   0 -10 16813.4 932.173   6
   3   0  10 16723.0 925.886   8
  -3   0 -11 54.8472 117.878   6
   3   0  11 4.46200 78.5814   8
   3   0  12 1485.61 301.993   8
  -3   0 -12 1718.52 334.319   6
   3   0  13 88.4749 97.4712   8
  -3   0 -13 25.6904 125.255   6
   3   0  14 55137.8 1918.16   8
  -3   0 -14 54251.8 1953.73   6
   3   0  15-136.439 203.136   8
  -3   0 -15-23.1791 147.377   6
   3   0  16 19266.1 1224.06   8
  -3   0 -16 19313.6 1257.50   6
  -3   0 -17-17.1289 118.628   6
   3   0  17 0.80514 154.846   8
  -3   0 -18 236.228 191.779   6
  -3   0 -19-137.630 157.373   6
  -3   0 -20 2523.80 498.492   5
  -3   0 -20 2066.76 489.423   6
  -3   0 -21 59.8575 150.669   5
  -3   0 -22 5705.06 790.478   5
  -3   0 -22 4441.89 737.540  18
   3   0 -22 4775.98 742.653  18
  -3   0 -23 476.848 316.134   5
  -3   0 -23-20.6179 196.503  18
   3   0 -23-129.578 239.696  18
  -3   0 -24 1629.13 515.836  18
   3   0 -24 1217.87 466.314  18
  -3   0 -25 5.04471 237.182  18
   3   0 -25 117.763 163.100  18
  -3   0 -26 255.648 214.472  18
   3   0 -26 38.6086 266.775  18
  -3   0 -27 158.244 195.668  18
   3   0 -27 256.865 215.470  18
   3   0 -28 151.067 153.767  18
  -3   0 -28 291.765 265.800  18
  -3   0 -29-325.347 309.219  18
  -3   0 -30 263.765 174.580  18
  -3   0 -31-156.367 170.136  18
  -3   0 -32 745.682 332.838  18
  -3   0 -33-378.819 204.845  18
   4   0   0 818079. 10115.9   1
   4   0   1-52.2900 188.279   1
   4   0   2 257265. 5870.86   1
   4   0   3-97.7635 224.536   1
   4   0   4 533.046 276.826   1
   4   0   5 129.334 96.0189   8
  -4   0  -5 130.160 116.910   6
   4   0   5 73.4676 226.040   1
  -4   0  -6 124410. 4248.16   3
   4   0   6 120419. 4464.96   1
   4   0   6 120785. 2100.81   8
  -4   0  -6 118709. 2132.08   6
  -4   0  -7 11.3719 78.8844   6
   4   0   7 29.6260 75.2744   8
  -4   0  -8 42.5818 105.844   6
   4   0   8-25.8039 86.0102   8
  -4   0  -9-42.0087 111.582   6
   4   0   9 60.5247 98.3350   8
   4   0  10 599.562 221.392   8
  -4   0 -10 348.705 150.566   6
   4   0  11 144.600 112.173   8
  -4   0 -11 241.737 190.729   6
  -4   0 -12 374024. 5087.81   6
   4   0  12 387962. 4974.71   8
  -4   0 -13-3.07924 176.873   6
   4   0  13-34.8967 118.333   8
   4   0  14 76123.8 2370.57   8
  -4   0 -14 76181.5 2426.73   6
   4   0  15-19.2148 175.270   8
  -4   0 -15 185.588 158.920   6
  -4   0 -16 11756.3 1029.27   6
  -4   0 -17 143.054 238.366   6
  -4   0 -18 43575.8 2104.32   6
  -4   0 -19-173.447 139.276   6
  -4   0 -20 294.508 228.202   6
  -4   0 -21-49.5118 243.956   5
  -4   0 -21 84.1391 150.850   6
  -4   0 -22-56.9035 157.798   5
  -4   0 -22-201.829 228.614   6
  -4   0 -22 194.638 215.591  18
  -4   0 -23-26.8397 174.442  18
  -4   0 -24 2062.24 521.724  18
  -4   0 -25-0.63323 179.146  18
  -4   0 -26 187.289 174.056  18
  -4   0 -27-230.683 330.642  18
  -4   0 -28-12.0732 204.430  18
  -4   0 -29 376.440 334.408  18
  -4   0 -30 29.3167 172.563  18
  -4   0 -31-39.9113 138.258  18
  -4   0 -32 563.373 315.003  18
   5   0   1-216.089 262.641   1
   5   0  -1 36.2799 83.8343   4
   5   0   2 671237. 10530.1   1
   5   0  -2 667990. 4824.87   4
   5   0  -3-22.4301 80.5220   4
  -5   0  -3 109.100 73.7865   6
   5   0   3 67.7306 187.612   1
  -5   0  -4 549457. 4406.42   6
   5   0   4 559716. 10006.9   1
   5   0   4 549770. 4402.10   4
  -5   0  -5-39.8399 84.8648   6
  -5   0  -6 19653.7 906.625   6
  -5   0  -7 135.409 112.224   6
  -5   0  -8 68074.0 1901.33   6
  -5   0  -9-39.8372 84.8497   6
  -5   0 -10 197154. 3560.34   6
  -5   0 -11-56.5505 111.940   6
  -5   0 -12 59050.3 2108.27   6
  -5   0 -13 14.2591 162.203   6
  -5   0 -14 27.1773 137.276   6
  -5   0 -15 212.454 114.163   6
  -5   0 -16 64438.8 2469.52   6
  -5   0 -17-9.84505 156.275   6
  -5   0 -18 35200.7 1950.03   6
  -5   0 -19-23.5013 169.869   6
  -5   0 -20 616.425 289.038   6
  -5   0 -21-182.854 145.109   6
  -5   0 -22 23806.9 1752.87   6
   5   0 -22 23541.2 1650.44  14
  -5   0 -23-73.2261 251.916  18
  -5   0 -24 7238.14 983.125  18
  -5   0 -25 498.289 400.613  18
  -5   0 -26-340.942 223.419  18
  -5   0 -27-67.2397 207.334  18
  -5   0 -28 1015.00 373.425  18
  -5   0 -29 17.5397 161.287  18
  -5   0 -30 1481.13 450.763  18
  -5   0 -31-123.394 187.754  18
  -5   0 -32 267.204 248.784  18
   6   0   0 743913. 5483.48   4
   6   0  -1 339.545 151.517   4
  -6   0  -1 772.750 185.277   6
   6   0   1 513.505 215.158   4
   6   0  -2 341039. 3822.73   4
  -6   0  -2 347106. 3432.27   6
   6   0   2 346701. 3699.28   4
  -6   0  -3 120.882 128.527   6
   6   0  -3-80.7842 98.1832   4
   6   0   3 157.696 98.4978   4
   6   0  -4 23318.1 1030.82   4
   6   0   4 22134.8 970.428   4
  -6   0  -4 23410.7 977.918   6
  -6   0  -5-119.300 146.892   6
  -6   0  -6 93386.8 2116.58   6
  -6   0  -7-85.0478 108.062   6
  -6   0  -8 5423.00 560.751   6
  -6   0  -9-1.21326 118.339   6
  -6   0 -10 1536.97 346.995   6
  -6   0 -11-93.6237 172.643   6
  -6   0 -12 2025.10 434.240   6
  -6   0 -13-55.6739 160.859   6
  -6   0 -14 9186.30 922.293   6
  -6   0 -15 464.541 292.062   6
  -6   0 -16 3638.44 630.220   6
  -6   0 -17 170.625 206.604   6
  -6   0 -18 20953.3 1564.65   6
  -6   0 -19-272.038 235.500   6
  -6   0 -20 9071.37 1090.75   6
  -6   0 -21-239.686 208.899   6
   6   0 -21-22.2852 172.640  14
   6   0 -22 20380.1 1575.52  14
   6   0 -23 266.584 214.282  14
  -6   0 -23 245.847 265.740  18
  -6   0 -24 10673.3 1188.82  18
   6   0 -24 9730.20 1103.57  14
  -6   0 -25 163.734 286.599  18
  -6   0 -26-10.2159 243.716  18
  -6   0 -27-32.2457 201.795  18
  -6   0 -28-20.9139 201.415  18
  -6   0 -29-59.9795 222.643  18
  -6   0 -30 131.400 138.918  18
  -6   0 -31-111.830 248.415  18
  -6   0 -32 321.902 252.394  18
  -7   0   0 53.9000 89.8800   6
   7   0   0 19.7133 95.9703   4
   7   0  -1-15.9326 106.454   4
   7   0   1-59.3411 121.290   4
  -7   0  -1 104.137 99.1318   6
  -7   0   1 27.9593 90.2418   6
   7   0  -2 22568.7 1072.29   4
   7   0   2 21668.5 1021.35   4
  -7   0  -2 21031.2 914.999   6
  -7   0  -3 146.227 88.8795   6
   7   0  -3 39.9218 101.695   4
   7   0   3 106.679 124.311   4
   7   0   4 44011.1 1476.30   4
  -7   0  -4 42900.0 1419.25   6
   7   0  -4 44737.5 1543.50   4
   7   0  -5 92.4733 138.105   4
  -7   0  -5-8.25375 100.290   6
  -7   0  -6 10150.0 748.820   6
   7   0  -6 10324.3 770.567   4
  -7   0  -7-123.357 178.732   6
  -7   0  -8 23713.6 1235.68   6
  -7   0  -9 138.666 151.863   6
  -7   0 -10 9584.52 869.810   6
  -7   0 -11-121.994 242.648   6
  -7   0 -12 10958.2 998.662   6
  -7   0 -13 251.180 217.249   6
  -7   0 -14 734.294 292.830   6
  -7   0 -15 44.5672 147.614   6
  -7   0 -16 1928.73 499.934   6
  -7   0 -17 203.898 197.420   6
  -7   0 -18 3092.15 597.871   6
  -7   0 -19 70.7968 174.616   6
   7   0  20 4138.35 684.970  16
  -7   0 -20 4133.63 750.283   6
   7   0 -21 37.9848 154.630  14
   7   0  21-299.999 244.818  16
   7   0 -22-97.7297 269.288  14
  -7   0 -22 125.257 188.053  18
  -7   0 -23 127.289 232.167  18
   7   0 -23 99.1237 273.389  14
   7   0 -24 2985.02 654.701  14
  -7   0 -24 3524.43 717.492  18
  -7   0 -25 34.8171 199.107  18
   7   0 -25-182.487 237.354  14
   7   0 -26 3723.83 675.426  14
  -7   0 -26 5329.47 852.684  18
  -7   0 -27 306.472 265.266  18
  -7   0 -28 1277.16 395.607  18
  -7   0 -29-491.801 291.518  18
  -7   0 -30 625.661 298.020  18
  -7   0 -31-456.338 267.353  13
  -7   0 -31-64.0674 147.948  18
   8   0   0 321184. 4252.71   4
  -8   0   0 328494. 3678.25   6
  -8   0  -1 81.6367 109.525   6
   8   0   1 248.243 215.046   4
   8   0  -1 295.835 318.877   4
  -8   0  -2 56845.3 1619.88   6
   8   0   2 60068.1 1823.18   4
   8   0  -2 59054.0 1863.88   4
  -8   0  -3-1.69664 104.316   6
   8   0   3 29.3001 111.474   4
   8   0  -3-12.5037 104.005   4
   8   0   4 54873.4 1772.42   4
  -8   0  -4 55196.8 1699.24   6
   8   0  -4 53728.8 1821.11   4
  -8   0  -5 104.315 137.311   6
   8   0  -5 145.787 126.766   4
  -8   0  -6 2509.12 389.881   6
   8   0  -6 2643.67 416.861   4
   8   0  -7-198.159 167.902   4
  -8   0  -7 582.243 187.941   6
  -8   0  -8 2692.76 437.432   6
   8   0  -8 2772.38 437.645   4
   8   0  -9-9.10446 133.029   4
  -8   0  -9-96.1034 148.708   6
  -8   0 -10-160.903 121.294   6
  -8   0 -11 75.1949 201.435   6
  -8   0 -12 2305.67 478.291   6
  -8   0 -13-167.368 171.420   6
  -8   0 -14 46864.4 2257.87   6
  -8   0 -15-121.218 147.941   6
  -8   0 -16 15484.1 1355.68   6
  -8   0 -17-26.7217 181.261   6
  -8   0 -18 15545.5 1431.89   6
   8   0 -19 166.233 206.962   9
   8   0  19-43.2862 184.065  16
  -8   0 -19 306.231 220.100   6
   8   0  20 54051.1 2554.40  16
   8   0  21-58.7363 151.456  16
   8   0  22 72128.7 2983.67  16
   8   0 -22 77102.4 3184.87  14
  -8   0 -22 78727.9 3125.31  18
   8   0  23 369.631 324.818  16
   8   0 -23 745.529 419.195  14
  -8   0 -23 563.626 354.244  18
   8   0 -24 7962.88 1020.82  14
  -8   0 -24 8033.76 1017.19  18
  -8   0 -25 398.390 310.217  18
   8   0 -25 17.4314 164.174  14
  -8   0 -26 10159.0 1136.06  18
   8   0 -26 9478.11 1065.21  14
  -8   0 -27 263.420 244.462  18
   8   0 -27-48.8440 214.382  14
  -8   0 -28 203.470 179.004  18
  -8   0 -29 37.2251 130.744  18
  -8   0 -30 1640.22 456.798  13
  -8   0 -30 166.317 163.300  18
  -8   0 -31 92.3300 182.786  13
   9   0   0-37.5593 163.408   4
   9   0  -1 187.615 133.413   4
   9   0   1 165.512 204.401   4
   9   0   2 67042.0 2062.56   4
   9   0  -2 64750.7 2100.85   4
  -9   0  -2 68304.9 1903.41   6
   9   0  -3 424.684 230.268   4
  -9   0  -3 360.519 185.416   6
   9   0   3 164.771 294.580   4
   9   0  -4 373423. 5138.48   4
  -9   0  -4 380016. 4756.33   6
   9   0   4 382908. 5034.40   4
   9   0  -5 321.411 235.901   4
  -9   0  -5 246.686 201.392   6
   9   0  -6 12258.6 957.328   4
  -9   0  -6 12330.5 918.403   6
  -9   0  -7 16.2730 137.285   6
   9   0  -7-131.665 217.053   4
  -9   0  -8 53599.8 2049.49   6
   9   0  -8 53990.1 2106.45   4
   9   0  -9-11.7398 207.921   4
  -9   0  -9 137.043 111.121   6
   9   0 -10 90.1484 87.8990   4
  -9   0 -10 134.872 137.511   6
  -9   0 -11-83.6325 171.485   6
   9   0 -11-43.1440 112.460   4
  -9   0 -12 7241.17 876.101   6
   9   0 -12 6694.79 820.441   4
  -9   0 -13-343.823 238.592   6
   9   0 -13 125.642 213.967   4
  -9   0 -14 395.302 165.806   6
  -9   0 -15-28.3686 134.391   6
  -9   0 -16 2310.14 563.544   6
  -9   0 -17-106.783 150.594   6
   9   0  18 1909.13 501.436  16
  -9   0 -18 1469.74 463.253   6
   9   0 -18 1997.86 575.334   9
   9   0  19 406.354 185.786  16
   9   0 -19 350.827 329.847   9
   9   0 -20 12179.7 1293.93   9
   9   0  20 12541.6 1287.88  16
   9   0  21 98.6524 230.817  16
   9   0  22 1909.16 548.464  16
   9   0 -22 1414.81 539.708  14
   9   0 -23-450.307 309.371  14
   9   0  23 259.271 240.464  16
   9   0 -24 34.9510 240.379  14
   9   0  24-131.653 267.882  16
  -9   0 -24 86.1952 261.552  18
   9   0 -25-7.35742 226.848  14
  -9   0 -25-99.1506 176.736  18
   9   0 -26 4680.50 721.781  14
  -9   0 -26 4773.78 735.065  18
  -9   0 -27-184.547 187.358  18
   9   0 -27-248.964 227.916  14
  -9   0 -28 1633.78 491.768  13
  -9   0 -28 498.792 261.311  18
   9   0 -28 1395.09 357.579  14
  -9   0 -29-147.683 207.203  13
  -9   0 -29 153.411 185.332  18
  -9   0 -30 487.097 233.698  18
  -9   0 -30 1653.72 434.525  13
  10   0   0 11958.2 977.057   4
  10   0   1 2.14312 124.418   4
  10   0  -1 63.1018 123.277   4
  10   0   2 5128.61 628.573   4
  10   0  -2 5849.09 660.449   4
  10   0  -3 117.393 199.756   4
 -10   0  -3 149.397 158.221   6
  10   0   3 174.787 275.015   4
  10   0  -4 98086.3 2795.78   4
 -10   0  -4 100796. 2578.37   6
  10   0   4 100857. 2769.89   4
 -10   0  -5 188.004 122.303   6
  10   0  -5 4.34797 189.832   4
  10   0  -6 15298.7 1142.17   4
 -10   0  -6 15337.9 1072.55   6
 -10   0  -7 117.909 121.717   6
  10   0  -7 80.9171 138.495   4
  10   0  -8 25874.0 1536.44   4
 -10   0  -8 27094.9 1535.97   6
  10   0  -9 218.376 175.635   4
 -10   0  -9-92.5845 172.740   6
  10   0 -10 6138.64 770.372   4
 -10   0 -10 6260.72 795.691   6
 -10   0 -11-13.8199 131.144   6
  10   0 -11 52.6834 159.113   4
 -10   0 -12 125.643 203.231   6
  10   0 -12-51.2237 123.449   4
 -10   0 -13-88.7881 201.277   6
  10   0 -13-125.557 147.340   4
 -10   0 -14-4.44262 184.633   6
  10   0 -14-277.656 269.065   4
  10   0 -15 39.9398 151.614   4
 -10   0 -15-73.3344 200.323   6
 -10   0 -16 5998.22 898.834   6
  10   0  16 8122.32 1016.41  16
  10   0 -16 6781.18 948.210   9
  10   0 -17 263.473 302.621   9
  10   0  17 85.7237 189.975  16
 -10   0 -17 381.611 312.771   6
  10   0 -18 41997.7 2476.44   9
  10   0  18 40668.3 2343.90  16
  10   0 -19 318.752 281.921   9
  10   0  19 547.274 308.532  16
  10   0  20-88.2128 209.979  16
  10   0 -20 198.742 257.362   9
  10   0  21-86.6121 251.153  16
  10   0  22 7451.58 1009.03  16
  10   0 -22 7884.98 1061.01  14
  10   0  23 611.719 308.507  16
  10   0 -23 487.763 434.907  14
  10   0 -24 11030.4 1197.41  14
  10   0 -25-30.3402 203.718  14
  10   0 -26 2741.84 584.282  14
 -10   0 -26 1605.59 534.513  13
 -10   0 -27 185.408 216.109  13
  10   0 -27-458.528 271.424  14
 -10   0 -28 161.579 234.043  13
  10   0 -28 357.626 159.459  14
  10   0 -29 74.1279 166.797  14
 -10   0 -29 49.8078 204.776  13
  11   0   0-110.795 147.817   4
  11   0   1 279.572 195.363   4
  11   0  -1 182.922 183.761   4
  11   0  -2 208.457 191.442   4
  11   0   2 335.935 250.073   4
  11   0  -3 416.170 220.848   4
  11   0   3 330.347 214.632   4
  11   0  -4 39157.3 1865.84   4
  11   0   4 41447.8 1880.78   4
  11   0  -5 122.857 190.557   4
 -11   0  -5 412.456 211.887   6
  11   0  -6 78143.2 2728.37   4
 -11   0  -6 74641.7 2491.35   6
 -11   0  -7 0.87051 111.103   6
  11   0  -7 121.024 197.310   4
 -11   0  -8 8623.47 896.443   6
  11   0  -8 8107.21 890.261   4
 -11   0  -9-14.2137 139.269   6
  11   0  -9 325.497 181.681   4
  11   0 -10 27488.1 1697.17   4
 -11   0 -10 26626.3 1686.80   6
  11   0 -11 225.698 237.019   4
 -11   0 -11 65.5071 183.250   6
 -11   0 -12 45107.1 2342.09   6
  11   0 -12 47384.1 2317.08   4
 -11   0 -13-88.8318 149.131   6
  11   0 -13 131.595 138.200   4
  11   0 -14 286.834 118.224   4
 -11   0 -14 646.479 317.526   6
 -11   0 -15-655.739 414.347   6
  11   0 -15-18.7796 179.202   9
  11   0  15-25.4087 241.054  16
  11   0  16 2032.66 511.883  16
 -11   0 -16 1671.67 492.575   6
  11   0 -16 2239.12 554.352   9
  11   0 -17 219.552 284.954   9
  11   0  17-182.471 346.232  16
  11   0 -18 1181.74 481.071   9
  11   0  18 1238.69 461.631  16
  11   0  19-244.625 279.693  16
  11   0 -19 262.064 272.750   9
  11   0  20 60.8875 295.724  16
  11   0 -20 121.606 359.469   9
  11   0 -21-249.985 196.409  14
 -11   0 -22-125.217 308.071  13
  11   0 -22 179.159 224.313  14
  11   0 -23 126.969 194.917  14
 -11   0 -23 51.0919 219.423  13
 -11   0 -24 287.886 214.469  13
  11   0 -24 120.638 167.764  14
 -11   0 -25 139.718 159.240  13
  11   0 -25 331.938 216.560  14
  11   0 -26 178.705 129.877  14
 -11   0 -26-256.850 168.907  13
  11   0 -27-410.733 241.597  14
 -11   0 -27-52.1140 158.931  13
 -11   0 -28 331.540 245.142  13
  11   0 -28 459.084 206.076  14
  12   0   0 1632.09 390.214   4
  12   0   1 274.852 173.290   4
  12   0  -1-111.251 161.024   4
  12   0   2 1952.53 445.588   4
  12   0  -2 1591.73 404.171   4
  12   0  -3 201.361 239.156   4
  12   0   3 405.080 301.173   4
  12   0  -4 51555.8 2248.97   4
  12   0  -5 13.7177 220.585   4
  12   0  -6 10053.5 1020.09   4
  12   0  -7 352.772 265.156   4
 -12   0  -7-48.2452 200.557   6
 -12   0  -8 840.844 293.022   6
  12   0  -8 856.536 343.436   4
 -12   0  -9-32.6232 126.097   6
  12   0  -9 299.501 219.700   4
  12   0 -10 902.508 344.001   4
 -12   0 -10 2115.36 505.339   6
 -12   0 -11-7.19318 119.596   6
  12   0 -11-41.9938 161.625   4
  12   0 -12 1033.28 335.406   4
 -12   0 -12 953.638 358.172   6
  12   0 -13 71.8838 212.189   4
 -12   0 -13-511.289 368.066  13
 -12   0 -13-200.791 210.560   6
  12   0 -13-735.933 331.794   9
  12   0 -14 1871.27 539.932   9
 -12   0 -14 1742.53 533.078   6
 -12   0 -14 1467.83 480.485  13
 -12   0 -15 86.4040 217.974  13
  12   0 -15-173.746 169.616   9
  12   0 -16 569.842 357.805   9
 -12   0 -16 578.668 403.803  13
  12   0 -17-235.751 289.879   9
 -12   0 -17-308.148 290.820  13
 -12   0 -18 3064.33 737.609  13
  12   0 -18 2723.78 663.487   9
  12   0 -19 129.168 178.440   9
 -12   0 -19 329.172 302.997  13
  12   0 -20 10204.5 1290.04   9
 -12   0 -20 9425.98 1277.83  13
  12   0 -21-178.396 184.091  14
 -12   0 -21 513.919 357.988  13
  12   0 -22 11669.3 1255.27  14
 -12   0 -22 10056.8 1290.34  13
  12   0 -23-238.136 217.673  14
 -12   0 -23 122.855 198.254  13
  12   0 -24-263.324 309.647  14
 -12   0 -24-33.4459 261.174  13
  12   0 -25-291.210 165.366  14
 -12   0 -25-132.490 228.724  13
  12   0 -26 321.322 245.576  14
 -12   0 -26 54.5980 203.274  13
  12   0 -27-464.056 186.144  14
 -12   0 -27 55.8796 171.896  13
  13   0   0-49.8488 186.438   4
  13   0  -1 373.308 240.345   4
  13   0   1 147.243 189.956   4
  13   0   2 4086.49 662.554   4
  13   0  -2 3703.03 625.754   4
  13   0  -3 157.842 132.264   4
  13   0   3-37.7078 123.610   4
  13   0  -4 873.938 307.665   4
  13   0  -5-84.1092 185.856   4
  13   0  -6 3396.81 629.448   4
  13   0  -7 19.5704 180.648   4
  13   0  -8 19623.4 1491.23   4
  13   0  -9 517.239 285.007   4
  13   0 -10 558.697 236.236   4
  13   0 -10 382.806 255.635   9
 -13   0 -10 467.007 224.159   6
  13   0 -11 213.716 256.808   4
  13   0 -11 325.672 270.329   9
 -13   0 -11 236.485 219.903   6
 -13   0 -12 14875.2 1437.15  13
  13   0 -12 16952.0 1439.56   4
  13   0 -12 18266.7 1562.99   9
 -13   0 -12 15940.2 1447.42   6
  13   0 -13 202.220 216.607   9
 -13   0 -13-4.43645 140.326  13
  13   0 -14 540.270 264.277   9
 -13   0 -14 226.825 244.122  13
  13   0 -15-54.0036 233.543   9
 -13   0 -15 6.41083 170.480  13
  13   0 -16-16.8850 151.647   9
 -13   0 -16-222.681 276.002  13
 -13   0 -17 606.257 354.816  13
  13   0 -17 252.392 250.360   9
 -13   0 -18 1672.19 586.246  13
  13   0 -18 2026.73 595.685   9
 -13   0 -19 226.026 271.596  13
  13   0 -19 132.574 189.204   9
  13   0 -20 9222.31 1200.19   9
 -13   0 -20 9890.19 1312.82  13
 -13   0 -21 343.320 274.163  13
  13   0 -21 120.176 193.202  14
  13   0 -22 73.0796 204.731  14
 -13   0 -22 327.727 245.796  13
 -13   0 -23 47.6330 188.316  13
  13   0 -23-141.803 216.033  14
  13   0 -24 2628.99 572.361  14
 -13   0 -24 2584.12 628.690  13
 -13   0 -25 57.3188 143.032  13
  13   0 -25 69.9470 262.371  14
  13   0 -26 3655.72 568.402  14
 -13   0 -26 2733.40 554.972  13
  14   0   0 54839.0 2476.67   4
  14   0  -1 72.4737 297.515   4
  14   0   1 596.178 328.754   4
  14   0  -2 11114.2 1128.28   4
  14   0   2 14364.0 1310.88   4
  14   0  -3-4.53627 144.179   4
  14   0  -4 685.377 294.766   4
  14   0  -5 84.6356 211.568   9
  14   0  -5 44.9239 187.956   4
  14   0  -6 28811.8 1854.89   9
  14   0  -6 29835.7 1872.57   4
  14   0  -7-149.023 229.196   4
  14   0  -7 1090.98 485.318   9
  14   0  -8 5793.49 860.677   9
  14   0  -8 5036.87 763.997   4
  14   0  -9-146.386 167.646   9
  14   0  -9-93.7074 228.538   4
  14   0 -10 5745.47 886.959   9
  14   0 -10 5603.13 816.656   4
  14   0 -11 224.609 234.834   9
  14   0 -12 1929.81 511.769   9
  14   0 -13 27.1200 168.450   9
 -14   0 -14 2991.33 719.040  13
  14   0 -14 2796.99 675.390   9
 -14   0 -15-37.0179 176.810  13
  14   0 -15 49.6549 154.023   9
 -14   0 -16 8125.61 1173.17  13
  14   0 -16 11101.2 1314.95   9
  14   0 -17-91.9884 209.504   9
 -14   0 -17 105.343 214.635  13
  14   0 -18 1001.31 385.366   9
 -14   0 -18 953.829 435.221  13
  14   0 -19-36.9007 194.775   9
 -14   0 -19-202.254 184.364  13
 -14   0 -20 2862.93 652.057  13
  14   0 -20 2880.30 686.072   9
  14   0 -20 3966.64 757.307  14
 -14   0 -21-274.267 290.718  13
  14   0 -21-10.9019 177.271  14
  14   0 -22 1651.21 445.047  14
 -14   0 -22 1433.80 442.635  13
  14   0 -23 210.550 204.353  14
 -14   0 -23 322.074 264.125  13
 -14   0 -24 40.9791 169.545  13
  14   0 -24-86.4410 154.339  14
 -14   0 -25 50.4944 126.359  13
  14   0 -25-389.595 254.836  14
  15   0   0-187.669 248.126   9
  15   0   0-36.4591 137.720   4
  15   0  -1 80.1825 211.528   9
  15   0   1 88.8294 147.667   4
  15   0  -2 649.759 300.353   4
  15   0  -2-252.868 281.185   9
  15   0  -3-250.386 348.671   9
  15   0  -3 340.789 279.589   4
  15   0  -4 7745.43 977.475   4
  15   0  -4 7834.40 994.934   9
  15   0  -5 243.857 232.714   9
  15   0  -5 214.827 184.359   4
  15   0  -6-30.6730 165.873   9
  15   0  -7 232.122 224.629   9
  15   0  -8-171.175 256.063   9
  15   0  -9 91.2681 291.058   9
  15   0 -10 81.9067 155.613   9
  15   0 -11 29.6088 208.284   9
  15   0 -12 161.845 176.560   9
  15   0 -13 106.870 220.628   9
  15   0 -14 1811.94 527.013   9
  15   0 -15 384.578 262.089   9
  15   0 -16 85.5695 231.101   9
 -15   0 -16 0.75956 141.231  13
  15   0  16 157.171 204.982  11
  15   0 -17-118.189 242.310   9
  15   0  17 2.21958 206.839  11
 -15   0 -17-374.381 278.009  13
 -15   0 -18 132.363 199.218  13
  15   0 -18 217.144 247.030   9
  15   0  18-442.980 291.303  11
  15   0 -19-114.636 191.881   9
  15   0  19-240.801 227.791  11
 -15   0 -19 81.5112 235.721  13
  15   0 -19-456.704 295.827  14
 -15   0 -20 2140.35 569.901  13
  15   0 -20 2171.79 525.707  14
  15   0  20 1032.84 374.778  11
  15   0 -20 1198.68 442.167   9
 -15   0 -21-30.8810 147.838  13
  15   0 -21-20.8200 188.783  14
  15   0  21 212.490 236.440  11
 -15   0 -22 1865.77 470.970  13
  15   0 -22 2029.89 473.894  14
 -15   0 -23-20.4071 172.881  13
  15   0 -23 195.979 201.267  14
  15   0 -24-206.914 167.625  14
  16   0   0 7472.82 999.042   9
  16   0  -1-167.382 203.477   9
  16   0   1-224.675 253.618   9
  16   0  -2 441.117 247.162   9
  16   0  -3-3.25844 197.781   9
  16   0  -4 36176.9 2201.71   9
  16   0  -5 208.444 268.752   9
  16   0  -6 2656.73 613.336   9
  16   0  -7-41.5384 172.444   9
  16   0  -8 3939.38 751.387   9
  16   0  -9-138.831 231.217   9
  16   0 -10 2421.55 629.578   9
  16   0 -11-159.155 171.904   9
  16   0 -12 1782.51 497.615   9
  16   0 -13 267.501 275.555   9
  16   0 -14 209.291 243.199   9
  16   0 -15-213.337 161.447   9
  16   0 -16 7983.63 1088.04   9
  16   0 -17 147.597 209.375  14
  16   0 -17 252.497 362.625   9
  16   0 -18 2154.54 588.092   9
  16   0 -18 3423.71 657.794  14
  16   0 -19 221.704 275.160  14
  16   0 -19-91.3990 176.602   9
  16   0 -20-73.5714 175.849  14
 -16   0 -20 339.240 215.810  13
 -16   0 -21-24.8397 133.448  13
  16   0 -21 30.4889 128.072  14
  16   0 -22 75.4221 156.412  14
  17   0   0-274.697 242.426   9
  17   0   1-240.690 241.836   9
  17   0  -1 211.459 240.189   9
  17   0  -2-150.584 283.968   9
  17   0   2 327.849 256.864   9
  17   0   3 220.527 169.227   9
  17   0  -3 164.807 177.026   9
  17   0   4 12742.7 1293.19   9
  17   0  -4 13558.8 1354.79   9
  17   0  -5 526.871 327.193   9
  17   0  -6 7042.94 979.367   9
  17   0  -7-232.667 204.777   9
  17   0  -8 3339.68 723.514   9
  17   0  -9 126.007 232.024   9
  17   0 -10 3855.98 744.411   9
  17   0 -11-197.586 219.504   9
  17   0 -12 840.991 356.189   9
  17   0 -13 269.092 254.431   9
  17   0 -14 5334.10 858.757   9
  17   0 -15 49.2185 161.669   9
  17   0 -16 4707.88 746.888  14
  17   0 -16 5243.80 879.922   9
  17   0 -17 214.913 250.979  14
  17   0 -17 26.5556 166.882   9
  17   0 -18 368.923 260.501  14
  17   0 -18 297.084 275.963   9
  17   0 -19 40.8742 154.742  14
  17   0 -19-35.8734 173.762   9
  17   0 -20 3290.73 536.720  14
  18   0   0 1670.47 476.714   9
  18   0  -1 309.037 276.957   9
  18   0   1-198.272 237.986   9
  18   0   2 1150.02 396.141   9
  18   0  -2 1360.13 460.088   9
  18   0  -3 286.545 285.275   9
  18   0   3 290.347 269.463   9
  18   0  -4 5448.36 872.692   9
  18   0   4 5784.48 870.410   9
  18   0  -5 80.6257 252.352   9
  18   0   5 55.1624 174.126   9
  18   0   6 1644.61 470.180   9
  18   0  -6 1444.90 478.866   9
  18   0  -7 411.119 324.619   9
  18   0  -8 13854.3 1396.86   9
  18   0  -9 165.498 223.407   9
  18   0 -10 4207.77 774.512   9
  18   0 -11 524.878 359.271   9
  18   0 -12-329.317 264.232   9
  18   0 -13-149.665 154.979   9
  18   0 -14 853.546 351.834   9
  18   0 -15 263.862 239.487   9
  18   0 -16-212.232 189.296   9
  18   0 -17-44.2638 121.437  14
  18   0 -17-31.8481 120.860   9
  18   0 -18-99.7760 155.493   9
  19   0   0 86.6962 175.940   9
  19   0  -1 100.971 243.233   9
  19   0   1-19.9575 232.575   9
  19   0  -2 4784.92 791.481   9
  19   0   2 3850.06 714.882   9
  19   0  -3 49.6647 208.922   9
  19   0   3 147.101 191.642   9
  19   0   4-110.061 241.204   9
  19   0  -4-97.2166 228.751   9
  19   0  -5 206.217 197.580   9
  19   0   5-4.29424 223.648   9
  19   0  -6 174.082 196.586   9
  19   0  -7 129.170 241.722   9
  19   0  -8 2118.21 537.875   9
  19   0  -9-49.5622 137.791   9
  19   0 -10 199.517 169.232   9
  19   0 -11-73.5154 170.684   9
  19   0 -12 730.373 305.222   9
  19   0 -13 168.607 147.727   9
  19   0 -14 112.395 163.153   9
  19   0 -15-256.599 225.063   9
  19   0 -16-109.475 131.235   9
  20   0   0 26443.7 1748.01   9
  20   0   1 389.251 254.005   9
  20   0  -1 201.363 208.499   9
  20   0  -2 191.973 224.377   9
  20   0   2 318.634 243.347   9
  20   0  -3-87.2540 156.939   9
  20   0   3 58.6033 171.338   9
  20   0  -4 4895.01 747.584   9
  20   0   4 4644.21 708.630   9
  20   0  -5 298.796 279.534   9
  20   0  -6 2232.47 498.377   9
  20   0  -7 7.67313 173.605   9
  20   0  -8 4764.05 722.631   9
  20   0  -9 158.919 284.366   9
  20   0 -10 1862.47 448.293   9
  20   0 -11 4.14329 207.314   9
  20   0 -12 1102.40 375.040   9
  20   0 -13-17.1890 152.902   9
  21   0   0-160.241 222.972   9
  21   0   1-22.7710 203.373   9
  21   0  -1 548.047 275.509   9
  21   0  -2 1056.58 343.607   9
  21   0   2 1333.48 352.249   9
  21   0  -3-28.2017 219.087   9
  21   0   3-2.84288 131.840   9
  21   0  -4 760.333 264.147   9
  21   0  -5-332.227 206.329   9
  21   0  -6 1049.58 332.402   9
  21   0  -7 111.868 225.969   9
  21   0  -8 146.526 179.049   9
  21   0  -9 129.809 151.760   9
   0   1   0 99.0746 90.7691   2
   0   1  -1 45.5667 56.0225   2
   0   1   1-50.8230 95.3753   2
   0   1   1 19.1627 23.0852   3
   0  -1   1 57.1628 43.4655   3
   0   1  -2 60.3337 83.5964   2
   0   1   2 28.5739 100.393   2
   0  -1   2-7.87801 49.2881   3
   0   1   2 25.8964 74.5633   3
   0  -1   3 27.3234 93.4696   3
   0   1  -3 95.4828 143.985   2
   0   1   3 77.5989 80.0666   2
   0   1   3-67.8196 64.6078   3
   0   1   4 8.25824 92.6616   3
   0   1  -4 40.8993 104.402   2
   0   1   4 2.38433 94.8206   2
   0  -1   4 35.3067 113.237   3
   0   1   5 153.482 121.402   2
   0   1  -5-55.4782 71.7433   2
   0   1   5 43.3024 131.408   3
   0  -1   5-48.7028 117.080   3
   0   1  -6-58.7479 90.7264   2
   0   1   6 35.8505 138.701   3
   0  -1   6 34.4810 162.309   3
   0   1   7 31.2515 148.349   3
   0   1   7 85.4277 70.7985   8
   0  -1   7-70.9284 139.216   3
   0  -1   8 39.9106 166.746   3
   0   1   8-3.38969 77.0891   8
   0   1   8 128.297 142.892   3
   0   1  -9 69.0439 81.8042   6
   0   1   9-28.6593 77.6391   8
   0  -1  10-38.4301 70.9776   8
   0   1 -10 26.0516 74.3625   6
   0   1  10 32.1333 99.0928   8
   0  -1  11 139.470 107.533   8
   0   1 -11 132.424 76.0751   6
   0   1  11 4.44287 91.1538   8
   0   1  12 3.54090 146.701   8
   0   1 -12 54.1092 143.424   5
   0  -1  12 48.7212 84.0349   8
   0   1 -13-125.223 185.881   5
   0  -1 -13 79.2323 146.141   5
   0  -1  13 113.368 95.8764   8
   0   1  13-155.557 154.628   8
   0   1 -14 295.425 194.635   5
   0  -1 -14 113.938 118.056   5
   0   1  14 84.7878 113.783   8
   0   1  15 153.921 170.954   8
   0   1 -15-192.831 237.431   5
   0  -1 -15-185.307 211.025   5
   0   1  16 32.1500 124.976   8
   0  -1 -16 258.729 136.947   5
   0   1 -16-29.8899 153.259   5
   0  -1 -16-159.125 201.834   6
   0   1  17 142.082 172.699   8
   0  -1 -17 273.068 169.132   6
   0   1 -17 165.957 211.622   5
   0  -1 -18-22.7905 140.666   6
   0   1  18 313.842 179.699   8
   0   1 -18 79.3171 160.298   5
   0   1 -19 162.492 288.859   5
   0   1 -20 253.552 183.514   5
   0   1 -21 97.2965 171.400   5
   0   1 -22-526.398 252.954   5
   0   1 -22 127.603 201.343  18
   0   1 -23-149.943 151.080  18
   0   1 -23-119.491 164.461   5
   0  -1 -23 132.911 267.449  18
   0  -1 -24 108.532 220.159  18
   0   1 -24-125.470 278.776  18
   0  -1 -25 121.292 214.294  18
   0   1 -25-55.1389 156.740  18
   0   1 -26 208.938 188.152  18
   0  -1 -26 52.2971 209.756  18
   0   1 -27 55.5093 298.848  18
   0  -1 -27-11.4359 190.684  18
   0  -1 -28-239.133 219.511  18
   0   1 -28 342.363 190.109  18
   0  -1 -29-8.62160 182.517  18
   0   1 -29-38.7532 145.710  18
   0   1 -30 417.234 273.044  18
   0  -1 -30-140.466 210.395  18
   0  -1 -31-232.363 204.938  18
   0   1 -31-86.8143 186.643  18
   0   1 -32-159.131 129.897  18
   0  -1 -32 91.4318 174.368  18
   0   1 -33 586.341 259.677  18
  -1   1   0 583075. 4195.28   1
  -1  -1   0 584537. 4191.61   1
   1  -1   1 399100. 3757.00   1
   1   1   1 404954. 3791.92   1
   1   1   2 15718.4 826.006   3
  -1  -1  -2 18021.9 839.138   3
  -1  -1   2 17151.6 1069.81   2
  -1  -1  -2 16757.3 1062.29   2
  -1   1  -2 17560.6 827.414   3
  -1  -1  -3 1860.82 366.529   2
  -1  -1   3 1812.86 338.057   2
  -1  -1  -3 2036.10 335.603   3
   1  -1   3 1449.40 279.754   3
  -1   1  -3 1758.50 301.659   3
   1   1   3 1154.93 259.958   3
  -1  -1   4 217904. 3743.48   2
  -1  -1  -4 218864. 3753.17   2
   1  -1   4 215089. 3874.11   3
  -1   1  -4 227019. 3928.20   3
  -1  -1  -4 228109. 3923.67   3
   1   1   4 219127. 3961.26   3
  -1  -1  -5 415484. 5102.66   2
  -1   1  -5 430646. 6088.57   3
  -1  -1  -5 431871. 6077.84   3
   1  -1   5 410487. 5971.16   3
  -1  -1   5 431099. 5093.81   2
   1   1   5 422944. 6131.51   3
  -1   1  -6 89250.6 3082.66   3
   1  -1   6 89249.2 3067.18   3
  -1  -1  -6 88745.6 3057.32   3
  -1  -1  -6 86148.7 2252.66   2
   1   1   6 85685.2 3067.30   3
   1   1   7 81781.8 3263.09   3
   1   1   7 85924.8 1704.92   8
   1  -1   7 87449.5 3308.49   3
  -1   1   7 88816.7 2145.26   2
   1   1   8 99464.8 3898.22   3
   1   1   8 103015. 1986.89   8
  -1   1  -8 106243. 1862.81   6
  -1   1   8 104261. 1876.20   8
  -1   1   8 105562. 2230.62   2
  -1   1   8 104645. 3808.10   3
  -1  -1   8 105207. 3791.39   3
  -1   1  -8 99497.6 2360.38   2
   1  -1   8 101365. 3865.44   3
   1   1  -8 102806. 2011.57   5
  -1   1   9 3715.69 380.853   8
   1   1  -9 3428.48 390.338   5
   1   1   9 3466.92 385.104   8
  -1   1  -9 3783.13 391.484   6
   1   1  10 2796.05 351.683   8
  -1   1  10 2596.65 337.906   8
  -1   1 -10 2912.28 366.584   6
   1  -1 -10 3030.75 328.947   5
   1   1 -10 2992.69 389.878   5
   1  -1 -11 1865.66 279.522   5
  -1   1 -11 2022.99 305.447   6
   1   1 -11 2087.76 343.289   5
   1   1  11 1716.31 298.429   8
  -1   1  11 1716.96 277.977   8
   1   1  12 2497.44 365.684   8
   1  -1 -12 2800.20 365.753   5
  -1   1 -12 2463.22 360.965   6
   1   1 -12 2316.60 386.988   5
  -1   1  12 2614.74 369.873   8
   1   1  13 72778.7 2085.99   8
  -1   1  13 71153.1 1979.82   8
  -1   1 -13 74703.6 2010.92   6
   1  -1 -13 75059.2 1905.14   5
   1   1 -13 74214.3 2159.11   5
   1  -1 -14 139968. 2752.50   5
   1   1 -14 137823. 3068.07   5
   1   1  14 134772. 2945.71   8
  -1   1 -14 132558. 2788.91   6
  -1   1  14 140478. 2856.26   8
   1   1  15 96767.1 2584.27   8
   1  -1 -15 97979.6 2422.29   5
  -1   1 -15 95989.9 2633.20   5
  -1  -1 -15 95283.3 2660.55   6
  -1   1  15 95876.7 2460.51   8
   1   1 -15 97807.4 2724.92   5
  -1   1  16 3925.25 520.671   8
   1   1  16 4125.98 566.233   8
  -1   1 -16 3882.03 554.163   5
  -1  -1 -16 3489.19 540.532   6
   1   1 -16 3452.72 539.520   5
  -1  -1 -16 3959.54 515.625   5
  -1  -1 -17 197.736 201.425   6
   1   1 -17 367.524 224.747   5
  -1   1 -17 450.699 222.577   5
   1   1  17 278.724 149.620   8
  -1   1  17 545.956 213.250   8
  -1  -1 -17 375.352 221.883   5
  -1  -1 -18 2112.19 450.171   6
   1   1 -18 2837.93 541.058   5
  -1   1 -18 1825.48 423.638   5
   1   1  18 2020.04 428.586   8
  -1   1 -19 1.41150 122.524   5
   1   1  19 24.8653 153.291   8
  -1  -1 -19-72.9485 152.060   6
   1   1 -19 171.975 148.413   5
  -1   1 -20 3081.08 567.688   5
   1   1  20 3055.08 545.280   8
   1   1 -20 3503.97 617.598   5
   1   1 -21 3178.66 621.593   5
  -1   1 -21 3583.70 647.972   5
   1   1 -22 1757.99 441.362   5
   1   1 -22 988.531 343.999  18
   1  -1 -22 1425.99 470.640  18
  -1   1 -22 1041.47 314.917   5
  -1   1 -22 752.236 281.238  18
   1  -1 -23 3838.79 710.191  18
   1   1 -23 2837.36 614.082  18
  -1  -1 -23 2731.82 593.871  18
  -1   1 -23 3972.82 682.758   5
  -1   1 -23 2722.31 551.050  18
  -1  -1 -24 562.258 360.600  18
   1   1 -24 98.5825 161.592  18
  -1   1 -24 169.811 201.370  18
   1  -1 -24 467.619 300.803  18
  -1  -1 -25 178.700 287.266  18
  -1   1 -25 340.040 258.721  18
   1  -1 -25 1.22413 182.486  18
   1   1 -25 420.630 247.789  18
  -1   1 -26 164.895 178.138  18
  -1  -1 -26 194.122 201.035  18
   1  -1 -26 18.1156 209.549  18
   1   1 -26-153.344 277.571  18
   1  -1 -27-147.821 214.661  18
  -1   1 -27-121.314 252.134  18
  -1  -1 -27 155.330 198.202  18
   1   1 -27 333.517 231.074  18
  -1  -1 -28 448.694 328.760  18
   1   1 -28 612.129 319.977  18
   1  -1 -28 233.198 274.517  18
  -1   1 -28 465.991 261.530  18
   1  -1 -29-40.6746 163.387  18
  -1  -1 -29 172.227 212.201  18
   1   1 -29 522.648 315.516  18
  -1   1 -29 506.123 346.667  18
  -1  -1 -30 3072.03 649.809  18
   1  -1 -30 2101.56 511.709  18
   1   1 -30 2872.75 591.667  18
  -1   1 -30 2863.56 633.849  18
  -1   1 -31 580.758 360.717  18
   1   1 -31-289.267 205.145  18
  -1  -1 -31 70.1873 175.433  18
   1  -1 -31 532.973 284.554  18
   1   1 -32-135.645 198.201  18
  -1  -1 -32 259.283 178.120  18
  -1   1 -32-202.959 205.305  18
   1  -1 -32-270.748 266.560  18
   1   1 -33 292.338 232.463  18
  -1   1 -33 252.136 210.117  18
  -1  -1 -33 215.504 173.711  18
   2   1   0-44.6929 96.2913   1
   2  -1   0 93.5346 83.9708   1
  -2   1   0-48.2122 62.2049   1
  -2  -1   0 154.334 120.463   1
  -2  -1   1 33858.2 1472.25   1
   2  -1   1 35565.0 1513.47   1
  -2   1  -1 35426.8 1497.32   1
  -2  -1  -1 35658.3 1502.99   1
  -2   1   1 34683.6 1489.21   1
   2   1   1 35749.1 1526.27   1
   2   1   2 84297.2 2463.78   1
   2  -1   2 83159.4 2440.21   1
  -2  -1  -3 9522.87 818.296   3
   2   1   3 9162.37 848.671   1
   2  -1   3 8314.23 803.061   1
  -2   1  -3 9684.06 810.762   3
  -2   1  -4 28150.2 1491.11   3
  -2  -1  -4 29617.0 1530.76   3
  -2   1  -5 87220.1 2834.93   3
   2  -1   5 84842.4 2911.37   3
  -2  -1  -5 86915.6 2813.58   3
   2   1   5 80841.7 2865.42   3
   2   1   6 14919.9 687.584   8
  -2  -1   6 15194.4 1093.39   2
   2  -1   6 13351.2 1237.44   3
   2   1   6 15134.6 1326.64   3
  -2   1  -6 13866.4 1226.53   3
  -2  -1  -6 14769.2 1255.27   3
   2  -1   7 79787.1 3243.51   3
  -2  -1   7 87046.4 2558.39   2
  -2  -1  -7 82114.6 2549.14   2
   2   1   7 82370.9 3349.50   3
  -2   1  -7 86033.1 1690.76   6
  -2   1  -7 86941.4 3265.63   3
   2   1   7 87597.0 1754.93   8
  -2  -1  -7 85368.4 3214.87   3
  -2  -1  -8 102203. 2786.42   2
  -2  -1   8 106635. 2761.93   2
  -2   1  -8 108805. 3927.59   3
   2   1  -8 108685. 2151.43   5
   2   1   8 106699. 2061.89   8
  -2  -1  -8 110356. 3940.34   3
  -2   1   8 107229. 1842.78   8
   2  -1   8 104106. 4001.33   3
  -2   1  -8 107622. 2024.94   6
   2   1   8 99835.9 3943.74   3
   2   1  -9 39450.4 1429.47   5
  -2   1  -9 40257.6 1313.53   6
   2  -1  -9 41212.5 1173.61   5
   2   1   9 39973.1 1325.72   8
  -2   1   9 40166.6 1213.98   8
  -2   1  10 16947.1 841.387   8
   2   1 -10 15768.9 935.810   5
   2   1  10 17065.2 905.894   8
  -2   1 -10 17347.3 905.802   6
   2  -1 -10 16614.3 801.170   5
  -2   1 -11 10925.4 764.306   6
  -2   1  11 11011.2 713.348   8
   2  -1 -11 11148.4 700.493   5
   2   1  11 10334.5 731.423   8
   2   1 -11 11596.1 834.091   5
   2  -1 -12 11375.8 745.911   5
   2   1  12 11399.7 809.505   8
   2   1 -12 12974.4 921.626   5
  -2   1  12 11923.0 777.273   8
  -2   1 -12 10794.6 785.257   6
   2   1 -13 81639.2 2385.16   5
   2   1  13 75456.7 2194.22   8
  -2   1 -13 77333.0 2169.93   6
  -2   1  13 76233.6 2030.71   8
   2  -1 -13 79462.4 2053.04   5
  -2  -1 -13 79200.0 2250.05   6
   2   1 -14 68385.7 2255.28   5
  -2   1  14 70171.2 2007.23   8
   2  -1 -14 70407.0 2025.28   5
   2   1  14 67528.5 2145.94   8
  -2   1 -14 66546.0 2086.24   6
  -2  -1 -14 67801.3 2163.11   6
  -2  -1 -15 97356.6 2709.57   6
   2   1 -15 100294. 2849.52   5
  -2   1 -15 94173.8 2556.64   6
   2   1  15 96656.8 2678.33   8
  -2   1  15 99732.9 2448.08   8
   2  -1 -15 100636. 2523.59   5
   2   1 -16 6521.90 755.389   5
  -2   1 -16 5939.09 674.852   6
  -2  -1 -16 6330.95 737.380   6
   2   1  16 5997.20 693.749   8
  -2  -1 -17 14725.7 1139.73   6
   2   1  17 14739.3 1127.24   8
   2   1 -17 16053.0 1225.19   5
  -2  -1 -18-201.522 207.729   6
   2   1  18-74.6836 128.459   8
  -2  -1 -18 586.944 246.690   5
   2   1 -18 49.2226 154.166   5
  -2   1 -18 131.618 229.945   5
   2   1  19 884.908 324.016   8
  -2   1 -19 1629.85 431.448   5
  -2  -1 -19 1034.85 343.765   6
   2   1 -19 991.503 320.639   5
   2   1  20 1124.68 356.008   8
  -2   1 -20 1911.54 472.408   5
  -2  -1 -20 1558.09 411.582   6
  -2   1 -21 718.519 271.236   5
   2   1  21 626.769 276.369   8
  -2  -1 -21 117.772 166.747   6
  -2   1 -22 539.890 307.525   5
   2  -1 -22 202.221 189.671  18
  -2   1 -22 86.3118 172.202  18
   2   1 -22 202.812 275.376  18
   2   1 -23 187.363 185.233  18
   2  -1 -23 80.4536 208.278  18
  -2   1 -23 531.897 297.774   5
  -2   1 -23-210.289 193.065  18
   2   1 -24 32.0731 184.719  18
  -2  -1 -24 331.392 297.182  18
   2  -1 -24-189.093 230.463  18
  -2   1 -24-79.3422 250.143  18
  -2  -1 -25 1081.35 419.466  18
   2   1 -25 773.856 294.043  18
   2  -1 -25 714.572 288.681  18
  -2   1 -25 898.290 402.736  18
   2  -1 -26 1018.49 401.035  18
   2   1 -26 1040.35 404.936  18
  -2  -1 -26 738.645 383.546  18
  -2   1 -26 774.044 358.828  18
   2   1 -27 3558.06 746.137  18
   2  -1 -27 2407.85 594.519  18
  -2  -1 -27 3346.96 698.516  18
  -2   1 -27 2938.05 644.954  18
   2   1 -28-138.704 235.521  18
   2  -1 -28 8.56823 255.287  18
  -2   1 -28 141.481 202.197  18
  -2  -1 -28-246.495 300.610  18
  -2   1 -29 3658.20 716.229  18
  -2  -1 -29 3623.03 695.407  18
   2   1 -29 3307.47 660.786  18
   2   1 -30 976.090 379.920  18
  -2  -1 -30 655.641 227.270  18
  -2   1 -30 1017.26 355.250  18
  -2  -1 -31 445.203 278.264  18
   2   1 -31 371.132 273.969  18
  -2   1 -31 541.476 324.350  18
   2   1 -32 354.317 245.615  18
  -2  -1 -32 91.5295 190.626  18
  -2   1 -32-27.3930 174.640  18
  -2  -1 -33 492.509 311.704  18
  -2   1 -33 123.810 110.343  18
  -3  -1   0 542156. 7056.69   1
  -3   1   0 539478. 7004.64   1
   3   1   0 532140. 6978.47   1
  -3  -1  -1 167900. 3937.40   1
  -3   1  -1 163356. 3902.34   1
  -3   1   1 153603. 3803.99   1
   3  -1   1 151227. 3805.36   1
  -3  -1   1 156236. 3812.77   1
   3   1   1 157234. 3855.67   1
   3  -1   2 194116. 4432.30   1
  -3  -1  -2 201587. 4354.30   1
  -3   1  -2 199993. 4358.87   1
   3   1   2 195112. 4462.18   1
  -3   1  -3 162667. 3943.14   3
   3  -1   3 158489. 4131.29   1
   3   1   3 165055. 4220.55   1
  -3  -1  -3 162948. 3951.61   3
  -3   1  -4 12456.4 1128.11   3
   3   1   4 11063.1 1128.13   1
  -3  -1  -4 13687.5 1167.91   3
   3  -1   4 12386.2 1199.03   1
  -3   1  -5 42935.4 1154.33   6
  -3  -1  -5 40582.1 2099.16   3
   3   1   5 43070.3 1157.59   8
  -3   1  -5 40165.0 2107.20   3
   3  -1   5 37438.4 2143.80   1
   3   1   5 39942.9 2245.58   1
   3   1   6 5600.91 879.994   1
   3  -1   6 5764.97 882.998   1
  -3   1  -6 6961.51 491.674   6
  -3  -1  -6 7087.90 913.708   3
   3   1   6 6755.06 497.275   8
  -3   1  -6 6732.04 894.697   3
  -3  -1  -7 83193.4 3352.74   3
  -3   1  -7 81707.0 3327.66   3
   3   1   7 83038.0 1807.96   8
  -3   1  -7 83884.9 1787.32   6
   3   1   8 30951.6 1149.09   8
  -3   1   8 30286.4 981.707   8
  -3   1  -8 30909.3 1163.96   6
   3   1   9 2695.64 359.142   8
  -3   1  -9 2684.88 368.250   6
  -3   1   9 2488.82 295.882   8
  -3   1 -10 119.221 104.892   6
   3   1  10 251.250 144.617   8
  -3   1  10 82.0634 71.9865   8
  -3  -1 -10 329.265 155.237   6
  -3   1 -11 5784.93 589.472   6
   3   1  11 6176.58 584.977   8
  -3  -1 -11 6735.61 631.206   6
  -3   1  11 6678.93 543.307   8
   3   1 -11 6022.67 631.158   5
  -3   1 -12 2593.19 427.768   6
  -3  -1 -12 2025.15 373.546   6
   3   1 -12 1924.22 355.539   5
   3   1  12 2200.38 379.169   8
  -3   1  12 2319.63 334.262   8
  -3  -1 -13-58.5349 182.602   6
   3   1 -13-404.848 367.982   5
  -3   1 -13 429.987 254.441   6
   3   1  13 31.7496 130.488   8
   3   1  14 13875.3 1005.41   8
  -3  -1 -14 14967.5 1054.59   6
  -3   1 -14 14361.6 1016.69   6
  -3   1 -15 886.399 283.209   6
   3   1  15 1043.22 312.995   8
  -3  -1 -15 606.211 234.835   6
  -3  -1 -16 2630.90 506.525   6
  -3   1 -16 3711.80 574.992   6
   3   1  16 3829.45 574.367   8
  -3   1 -17 264.159 179.278   6
  -3  -1 -17 116.805 132.178   6
   3   1  17 109.572 125.378   8
  -3   1 -18 846.419 292.939   6
   3   1  18 917.772 318.580   8
  -3  -1 -18 662.052 294.069   6
   3   1  19 99.0047 129.865   8
  -3  -1 -19 119.468 192.820   6
  -3   1 -20 1341.07 405.038   5
  -3  -1 -20 699.875 300.889   6
   3   1  20 927.715 325.467   8
  -3   1 -21 4881.42 744.527   5
  -3  -1 -21 4204.28 729.363   6
   3   1  21 3678.64 648.989   8
  -3  -1 -22 498.995 270.249   6
  -3   1 -22 257.959 226.402   5
  -3   1 -22 446.153 283.743  18
   3   1 -22 341.103 246.880  18
   3   1 -23 492.612 195.339  18
  -3   1 -23 235.975 153.502  18
  -3   1 -24-213.523 183.160  18
   3   1 -24-226.695 327.172  18
  -3  -1 -25 1332.84 474.293  18
  -3   1 -25 1498.45 487.428  18
   3   1 -25 1059.84 353.956  18
   3   1 -26 915.597 389.584  18
  -3  -1 -26 1221.67 473.598  18
  -3   1 -26 1142.84 389.302  18
   3   1 -27 1664.01 501.146  18
  -3  -1 -27 2249.20 610.193  18
  -3   1 -27 1757.22 528.716  18
  -3   1 -28 371.656 193.890  18
  -3  -1 -28 623.051 323.174  18
   3   1 -28 289.868 188.862  18
  -3  -1 -29 706.572 326.983  18
  -3   1 -29 491.352 304.649  18
   3   1 -29 993.048 357.387  18
  -3   1 -30-341.629 186.302  18
  -3  -1 -30 65.3268 155.578  18
   3   1 -30 11.4968 161.923  18
  -3  -1 -31-136.304 237.198  18
   3   1 -31 173.788 224.926  18
  -3   1 -31 100.808 209.218  18
  -3   1 -32 519.954 256.284  18
   3   1 -32 67.6502 167.574  18
  -3   1 -33 22.1816 173.263  18
  -3  -1 -33 220.738 185.555  18
  -4  -1   0 142.225 164.098   1
  -4   1   0-102.838 222.173   1
  -4  -1  -1 235.284 229.760   1
  -4   1  -1 15.1276 148.879   1
   4   1   1 253.879 204.737   1
   4  -1   1 74.4702 178.873   1
  -4   1   1 240.673 146.042   1
  -4  -1   1-22.9898 152.934   1
  -4   1   2 94356.4 3491.69   1
   4   1   2 90089.6 3464.63   1
  -4  -1   2 95418.3 3489.09   1
  -4   1  -2 96492.3 3475.71   1
  -4  -1  -2 92951.8 3409.87   1
   4  -1   2 90986.0 3451.57   1
  -4  -1  -3 294402. 6070.45   1
   4  -1   3 287464. 6291.71   1
  -4   1  -3 286825. 6053.90   1
  -4   1  -3 290177. 3035.86   6
   4   1   3 281718. 6278.75   1
  -4  -1  -4 86953.6 3348.47   3
  -4   1  -4 88082.4 1742.93   6
   4   1   4 88056.5 3603.27   1
  -4   1  -4 88734.2 3384.59   3
   4  -1   4 87544.5 3562.61   1
   4   1   4 90024.7 1648.03   8
  -4   1  -5 237124. 5659.05   3
   4   1   5 226639. 5946.83   1
   4   1   5 226513. 2841.04   8
  -4   1  -5 230363. 2923.92   6
  -4  -1  -5 233888. 2854.60   6
  -4  -1  -5 235688. 5636.54   3
   4  -1   5 217004. 5821.57   1
   4  -1   6 58911.7 3114.76   1
  -4   1  -6 62485.5 3002.82   3
  -4   1  -6 61511.8 1575.06   6
   4   1   6 57623.3 3098.47   1
   4   1   6 61872.6 1561.46   8
  -4  -1  -6 62568.6 2998.94   3
  -4  -1  -6 59901.8 1560.94   6
  -4  -1  -7 13378.6 777.965   6
  -4   1   7 13233.2 637.007   8
  -4   1  -7 12606.5 747.960   6
   4   1   7 13691.8 782.285   8
  -4   1   8 137235. 2102.42   8
  -4   1  -8 132520. 2564.94   6
  -4  -1  -8 132957. 2545.80   6
   4   1   8 131630. 2578.06   8
  -4   1   9 35298.1 1123.49   8
  -4   1  -9 35016.2 1374.21   6
  -4  -1  -9 33940.4 1373.50   6
   4   1   9 35133.7 1366.39   8
  -4   1 -10 84.4519 80.6187   6
   4   1  10 109.576 116.484   8
  -4  -1 -10 27.9817 125.712   6
  -4   1  10 63.2056 64.1525   8
  -4   1 -11-45.8988 92.8473   6
   4   1  11 167.006 135.773   8
  -4  -1 -11-53.9531 142.486   6
  -4  -1 -12 99706.3 2621.12   6
  -4   1 -12 99169.6 2663.34   6
   4   1  12 104500. 2626.90   8
   4   1  13 2344.96 433.384   8
  -4  -1 -13 2051.83 435.780   6
  -4   1 -13 2054.62 412.519   6
  -4   1 -14 159.138 109.412   6
  -4  -1 -14 492.135 234.352   6
   4   1  14 667.003 250.443   8
  -4  -1 -15 15562.8 1167.62   6
   4   1  15 15609.9 1144.58   8
  -4   1 -15 15910.3 1151.33   6
  -4  -1 -16 1912.44 456.371   6
   4   1  16 2971.12 539.792   8
  -4   1 -16 2745.58 505.358   6
  -4  -1 -17 14403.5 1180.69   6
   4   1  17 14954.6 1194.03   8
  -4   1 -17 13557.2 1131.89   6
   4   1  18 195.783 256.196   8
  -4  -1 -18-110.279 161.807   6
  -4   1 -18 64.3643 118.078   6
  -4  -1 -19 10168.2 1076.05   6
  -4   1 -19 9685.33 994.174   6
   4   1  19 11078.9 1075.61   8
  -4  -1 -20 3215.67 629.965   6
   4   1  20 3486.55 634.387   8
  -4  -1 -21-215.713 281.451   6
  -4   1 -21-32.4871 176.444   5
  -4   1 -22 6428.52 884.113  18
  -4   1 -22 8382.52 1007.88   5
   4   1 -22 6624.60 902.162  18
   4   1 -22 6491.93 844.523  14
  -4  -1 -22 6506.44 928.140   6
   4   1 -23 4397.92 718.201  14
  -4   1 -23 3970.24 692.118  18
   4   1 -23 4264.76 748.893  18
   4   1 -24 1872.57 437.330  18
  -4   1 -24 3485.24 661.091  18
   4   1 -25-348.416 336.880  18
  -4  -1 -25 33.7969 188.455  18
  -4   1 -25-41.2316 215.270  18
  -4   1 -26 119.337 195.548  18
   4   1 -26-188.911 238.861  18
  -4  -1 -26-36.0210 145.892  18
  -4   1 -27 15.6241 174.249  18
  -4  -1 -27 100.630 252.436  18
   4   1 -27 47.7263 259.351  18
  -4  -1 -28 1421.79 463.175  18
  -4   1 -28 1639.87 485.494  18
  -4  -1 -29 8.52810 164.760  18
  -4   1 -29 429.760 262.324  18
  -4   1 -30 114.550 217.755  18
  -4  -1 -30 78.5706 199.422  18
  -4  -1 -31 1469.05 404.405  18
  -4   1 -31 1258.60 381.917  18
  -4   1 -32 149.202 158.207  18
  -4  -1 -32-202.513 149.324  18
  -5   1   0 470.431 264.120   1
   5   1   0 587.896 161.920   4
  -5  -1   0 314.681 293.228   1
  -5   1   0 1009.69 185.402   6
  -5   1  -1 288264. 3098.89   6
   5  -1   1 281565. 6679.63   1
   5   1   1 285784. 6772.98   1
  -5  -1   1 289554. 6739.68   1
  -5   1   1 287513. 6759.49   1
   5  -1   1 288661. 2883.43   4
  -5   1  -1 293980. 6749.20   1
   5   1   1 285228. 3170.99   4
   5   1  -1 285037. 3305.20   4
  -5  -1  -1 293912. 6770.23   1
   5   1   2 69045.2 1562.82   4
   5   1   2 69360.8 3365.70   1
  -5  -1  -2 69566.7 3281.61   1
   5  -1   2 68300.0 3319.53   1
   5   1  -2 69761.3 1665.69   4
  -5   1  -2 69536.8 1576.56   6
   5  -1   2 68123.6 1434.87   4
  -5   1   2 65001.7 3256.63   1
  -5  -1   2 70588.9 3331.07   1
  -5   1  -2 69938.6 3315.46   1
   5   1   3 122526. 1882.12   8
  -5  -1   3 117142. 4367.50   1
  -5  -1  -3 123465. 4378.11   1
  -5   1   3 120708. 4469.43   1
  -5   1  -3 120333. 2121.84   6
   5  -1   3 121374. 4521.77   1
  -5   1  -3 121729. 4360.00   1
   5   1   3 119316. 4531.37   1
  -5  -1  -3 121874. 1890.27   6
   5   1   3 120498. 2064.11   4
   5   1   4 144.420 164.254   1
   5   1   4 356.011 131.462   8
  -5   1  -4 183.811 109.051   6
  -5  -1  -4 266.536 96.0867   6
   5  -1   4 217.204 187.115   1
   5   1   4 112.615 98.4709   4
   5   1   5 18605.3 850.556   4
  -5   1   5 18581.1 754.210   8
  -5   1  -5 19302.4 915.284   6
   5  -1  -5 19764.2 837.650   4
  -5  -1  -5 19179.6 862.946   6
   5   1   5 19950.8 866.875   8
  -5  -1  -6 7001.61 582.879   6
   5   1   6 8265.59 604.663   8
  -5   1  -6 7188.47 577.304   6
  -5   1   6 7329.03 479.958   8
  -5   1   7 27628.9 961.413   8
  -5   1  -7 29371.1 1218.12   6
  -5  -1  -7 27406.3 1159.16   6
   5   1   7 28400.4 1197.04   8
  -5   1  -8 305.671 148.861   6
  -5  -1  -8 178.365 164.125   6
  -5   1   8 205.008 84.9236   8
   5   1   8 151.010 156.577   8
  -5  -1  -9-140.438 170.484   6
   5   1   9 277.370 173.157   8
  -5   1  -9 125.796 110.775   6
  -5  -1 -10 16928.5 1060.16   6
  -5   1 -10 18825.2 1116.20   6
   5   1  10 18687.7 1094.81   8
   5   1  11 39855.1 1646.18   8
  -5   1 -11 38623.3 1655.10   6
  -5  -1 -11 36496.3 1575.69   6
  -5   1 -12 3673.20 517.739   6
   5   1  12 3594.62 529.693   8
  -5  -1 -12 3803.13 531.089   6
  -5   1 -13 9068.10 867.238   6
  -5  -1 -13 7178.82 787.132   6
   5   1  13 8678.49 828.997   8
   5   1  14 16018.8 1157.36   8
  -5  -1 -14 15680.7 1150.89   6
  -5   1 -14 14282.8 1119.28   6
   5   1  15 65373.7 2402.92   8
  -5  -1 -15 66902.1 2461.02   6
  -5   1 -15 60795.1 2404.81   6
  -5  -1 -16 4176.64 643.692   6
   5   1  16 3883.04 616.436   8
  -5   1 -16 3264.29 590.867   6
  -5   1 -17 7152.93 856.496   6
  -5  -1 -17 7532.34 901.289   6
   5   1  17 7616.50 866.002   8
   5   1  18 134.321 145.531   8
  -5  -1 -18 485.487 301.298   6
  -5   1 -18 500.111 281.009   6
  -5  -1 -19 101.176 195.880   6
   5   1  19 716.495 269.677   8
  -5   1 -19 271.680 183.745   6
  -5   1 -20 522.812 292.878   6
  -5  -1 -20-3.63880 188.273   6
   5   1  21 311.679 210.927  16
  -5   1 -21 351.343 235.367   6
   5   1 -21 446.824 290.723  14
  -5   1 -21 104.658 279.763  18
  -5  -1 -21 395.650 226.541   6
  -5   1 -22 11365.0 1162.04   5
   5   1  22 8327.12 948.787  16
   5   1 -22 12025.0 1202.17  14
  -5   1 -22 10395.5 1117.69  18
   5   1 -23 2212.26 525.227  14
  -5   1 -23 1972.95 568.222  18
   5   1 -24 382.205 213.932  14
  -5   1 -24-234.484 246.588  18
   5   1 -25 480.396 270.549  14
  -5  -1 -25 536.013 378.647  18
  -5   1 -25-117.008 271.629  18
  -5   1 -26 1236.96 448.313  18
  -5  -1 -26 2232.90 617.199  18
  -5  -1 -27 344.168 251.178  18
  -5   1 -27 180.507 253.421  18
  -5  -1 -28 749.278 381.045  18
  -5   1 -28 906.272 345.318  18
  -5   1 -29-66.3992 149.134  18
  -5  -1 -29-224.205 247.941  18
  -5  -1 -30 232.642 277.364  18
  -5   1 -30 110.867 231.134  18
  -5   1 -31-584.838 365.690  13
  -5  -1 -31-32.3106 201.887  18
  -5   1 -32 301.114 150.316  18
  -5  -1 -32 325.622 277.383  18
   6  -1   0 57.5663 77.7327   4
  -6   1   0 162.813 69.8868   6
   6   1   0-9.20967 88.3561   4
  -6   1  -1 13554.1 727.612   6
  -6   1   1 14329.2 717.163   6
   6   1   1 14503.3 799.879   4
   6   1  -1 14608.4 825.167   4
   6  -1   1 13574.4 702.573   4
   6  -1  -1 15171.5 744.607   4
  -6   1   2 32540.6 1075.07   6
  -6   1  -2 33263.0 1175.17   6
   6   1   2 32740.8 1180.23   4
   6  -1   2 31790.6 1087.05   4
   6  -1  -2 30700.4 1091.94   4
  -6  -1  -2 31390.1 984.475   6
   6   1  -2 32783.4 1255.17   4
   6   1   3 39067.2 1291.04   4
   6   1  -3 37150.6 1360.91   4
  -6  -1  -3 39355.2 1155.51   6
   6  -1  -3 37234.9 1191.00   4
  -6   1  -3 36795.1 1278.73   6
  -6   1   3 37639.9 1137.64   6
   6  -1   3 37677.1 1211.58   4
  -6  -1  -4 19750.5 874.181   6
  -6   1   4 19662.8 820.661   6
  -6   1  -4 20219.5 965.528   6
   6   1   4 19705.3 929.487   4
   6  -1  -4 20513.4 903.586   4
  -6   1   5 5289.52 427.212   8
   6   1   5 5111.14 462.121   8
   6  -1  -5 4772.56 446.700   4
  -6  -1  -5 5467.17 487.285   6
   6   1   5 5365.06 499.284   4
  -6   1  -5 5605.35 526.652   6
  -6   1  -6 9207.51 711.295   6
   6   1   6 9534.73 660.340   8
   6  -1  -6 9102.00 635.230   4
  -6   1   6 9232.75 558.927   8
  -6  -1  -6 9444.84 671.962   6
  -6   1  -7 30739.2 1336.25   6
  -6  -1  -7 31365.3 1281.20   6
   6   1   7 29850.6 1260.02   8
  -6   1  -8 3205.03 442.099   6
  -6  -1  -8 3261.06 445.398   6
   6   1   8 3233.53 440.167   8
  -6   1  -9 67857.3 2121.97   6
   6   1   9 65342.5 2045.49   8
  -6  -1  -9 65866.5 2088.74   6
  -6   1 -10 34972.8 1590.10   6
  -6  -1 -10 36082.3 1600.90   6
   6   1  10 37892.9 1621.57   8
  -6   1 -11 2308.76 445.728   6
  -6  -1 -11 2373.63 430.072   6
   6   1  11 2318.02 424.739   8
  -6   1 -12 3268.80 541.433   6
   6   1  12 3132.52 513.483   8
  -6  -1 -12 3026.09 502.685   6
  -6  -1 -13 573.215 273.324   6
   6   1  13 626.504 240.133   8
  -6   1 -13 642.039 298.487   6
  -6  -1 -14 29.9005 167.223   6
  -6   1 -14 256.026 260.719   6
   6   1  14 287.743 219.788   8
  -6   1 -15 1486.83 403.821   6
  -6  -1 -15 937.611 335.020   6
   6   1  15 1563.03 393.736   8
  -6  -1 -16 4198.78 666.685   6
  -6   1 -16 4184.02 701.682   6
   6   1  16 3945.99 636.067   8
  -6   1 -17 11075.8 1114.35   6
  -6  -1 -17 12433.0 1177.18   6
  -6   1 -18 4882.06 763.045   6
  -6  -1 -18 4223.27 707.504   6
  -6  -1 -19 294.287 255.556   6
  -6   1 -19 165.113 191.532   6
  -6  -1 -20 1793.72 509.224   6
  -6   1 -20 981.734 397.702   6
   6   1 -20 921.824 341.181  14
  -6  -1 -21 1503.20 519.066   6
   6   1 -21 2442.26 529.723  14
  -6   1 -21 1763.85 517.634   6
  -6   1 -21 1602.50 478.742  18
   6   1  21 1055.29 307.168  16
   6   1 -22 6952.16 931.274  14
  -6   1 -22 6534.96 922.643  18
   6   1  22 6019.68 862.627  16
  -6   1 -23 6136.16 886.853  18
   6   1  23 5434.46 833.539  16
   6   1 -23 5483.62 812.867  14
   6   1 -24 4347.35 760.152  14
  -6   1 -24 3652.19 687.536  18
   6   1  24 4750.79 775.579  16
  -6   1 -25-162.630 265.910  18
  -6  -1 -25-26.3784 227.335  18
   6   1 -25-813.738 350.778  14
   6   1 -26 240.469 199.772  14
  -6   1 -26 238.351 199.622  18
  -6  -1 -26 480.997 304.009  18
  -6   1 -27 1273.88 406.171  18
  -6  -1 -27 1509.96 480.608  18
  -6  -1 -28 307.699 254.656  18
  -6   1 -28-132.681 203.131  18
  -6  -1 -29 220.856 237.088  18
  -6   1 -29 80.0926 180.829  18
  -6  -1 -30-36.3866 217.427  18
  -6   1 -30-170.590 199.599  13
  -6   1 -30-289.393 211.299  18
  -6  -1 -31 442.273 278.025  18
  -6   1 -31 373.475 251.313  13
  -6   1 -31 258.606 242.139  18
  -6   1 -32-166.511 143.793  18
  -6  -1 -32 188.256 203.454  18
   7   1   0 84415.5 2090.04   4
   7  -1   0 81238.0 1887.12   4
  -7   1   0 87199.7 1939.43   6
  -7   1  -1 2790.29 360.104   6
  -7  -1  -1 2432.84 275.248   6
   7   1  -1 2848.40 393.675   4
   7  -1  -1 3114.31 380.295   4
   7  -1   1 3033.71 361.635   4
   7   1   1 2897.14 398.734   4
  -7   1   1 2860.21 359.642   6
   7  -1   2 26725.4 1097.50   4
  -7   1  -2 27500.4 1149.87   6
  -7  -1  -2 26809.5 987.489   6
   7  -1  -2 27256.3 1110.02   4
   7   1   2 28053.4 1196.30   4
   7   1  -2 28307.1 1257.42   4
  -7   1   2 27469.4 1065.09   6
  -7   1  -3 68592.7 1870.76   6
   7  -1   3 70735.5 1805.24   4
   7   1  -3 69666.0 1996.88   4
   7  -1  -3 70717.9 1796.13   4
  -7   1   3 66805.7 1670.62   6
  -7  -1  -3 71778.9 1670.54   6
   7   1   3 67949.3 1859.93   4
  -7   1   4 4069.96 407.682   6
   7   1  -4 3099.48 432.066   4
  -7   1  -4 3854.90 457.668   6
   7  -1  -4 3160.65 392.939   4
  -7  -1  -4 3499.09 395.243   6
   7   1   4 4016.96 453.018   4
   7   1   5 42769.0 1511.15   4
   7  -1  -5 41923.6 1443.34   4
   7   1  -5 40650.1 1581.00   4
  -7  -1  -5 44006.3 1453.46   6
  -7   1  -5 43913.3 1578.66   6
   7  -1  -6 33862.9 1325.31   4
  -7   1  -6 34470.7 1433.28   6
  -7  -1  -6 34512.0 1348.59   6
  -7   1  -7 948.687 256.405   6
  -7  -1  -7 988.744 247.941   6
   7  -1  -7 1212.57 269.345   4
  -7   1  -8 7196.62 709.349   6
  -7  -1  -8 6820.41 675.118   6
   7  -1  -8 6888.44 627.783   4
   7  -1  -9 47087.3 1668.31   4
  -7  -1  -9 46991.2 1844.74   6
  -7   1  -9 46316.7 1849.04   6
  -7  -1 -10 3251.59 530.593   6
  -7   1 -10 4094.46 591.990   6
  -7  -1 -11 2360.37 477.530   6
  -7   1 -11 2324.65 456.439   6
  -7  -1 -12 16667.7 1222.79   6
  -7   1 -12 17297.3 1262.33   6
  -7  -1 -13 593.631 225.063   6
  -7   1 -13 534.958 214.490   6
  -7  -1 -14 49871.5 2218.24   6
  -7   1 -14 51631.5 2360.22   6
  -7   1 -15 7777.54 912.822   6
  -7  -1 -15 6770.09 874.873   6
  -7   1 -16 24076.5 1682.25   6
  -7  -1 -16 26210.8 1714.27   6
  -7  -1 -17 1368.83 437.148   6
  -7   1 -17 831.834 294.966   6
  -7  -1 -18 31293.1 1971.97   6
  -7   1 -18 32653.8 2025.93   6
  -7   1 -19 14.1991 217.695   6
  -7  -1 -19 191.361 302.757   6
  -7   1 -20 4416.72 694.371  18
   7   1  20 3688.50 646.914  16
   7   1 -20 3976.72 707.062  14
  -7  -1 -20 5129.12 816.896   6
  -7   1 -20 3202.04 640.753   6
  -7   1 -21 6727.62 879.321  18
   7   1 -21 6642.36 931.073  14
   7   1  21 5101.30 795.155  16
   7   1 -22 6721.12 943.627  14
   7   1  22 7597.64 970.617  16
  -7   1 -22 6979.25 914.635  18
   7   1 -23-118.739 270.425  14
   7   1  23 406.968 183.237  16
  -7   1 -23 243.913 368.240  18
   7   1 -24 6222.45 896.066  14
   7   1  24 5365.73 794.426  16
  -7   1 -24 4596.64 740.522  18
   7   1 -25 1335.16 443.031  14
  -7   1 -25 1748.66 431.919  18
  -7  -1 -25 2653.03 647.202  18
   7   1  25 1844.63 508.873  16
   7   1 -26 616.977 320.276  14
  -7  -1 -26 809.767 327.550  18
  -7   1 -26 606.952 257.500  18
  -7   1 -27 676.868 330.076  18
  -7  -1 -27 639.939 288.275  18
   7   1 -27 986.933 316.484  14
   7   1 -28-150.798 250.302  14
  -7  -1 -28-224.145 181.163  18
  -7   1 -28-8.87312 239.061  18
  -7  -1 -29 849.415 342.906  18
  -7   1 -29 193.435 219.718  18
  -7   1 -29 670.305 310.400  13
  -7   1 -30 84.1639 195.549  18
  -7  -1 -30 481.939 274.037  18
  -7   1 -30 201.059 198.697  13
  -7  -1 -31 314.386 246.681  18
  -7   1 -31 362.176 196.210  13
  -7   1 -31 252.813 193.749  18
   8   1   0 37.0390 129.982   4
   8  -1   0 3.01492 99.0636   4
  -8   1   0-60.1732 96.5927   6
   8   1   1 7346.85 667.722   4
   8  -1  -1 6745.10 602.827   4
  -8   1  -1 7621.27 621.113   6
  -8   1   1 6446.21 573.662   6
   8   1  -1 7218.04 677.095   4
   8  -1   1 6989.27 604.663   4
  -8   1   2 48091.8 1539.35   6
  -8   1  -2 48978.8 1623.50   6
   8   1  -2 48890.4 1779.43   4
   8  -1   2 47970.6 1585.26   4
   8  -1  -2 49579.2 1619.58   4
   8   1   2 49086.9 1709.68   4
  -8  -1  -3 11477.2 720.500   6
  -8   1   3 11699.3 735.121   6
   8  -1  -3 10377.1 755.004   4
  -8   1  -3 12228.0 828.168   6
   8   1   3 11091.2 797.669   4
   8   1  -3 11281.9 864.002   4
   8  -1   3 11348.0 782.153   4
   8  -1  -4 6525.42 602.158   4
   8   1  -4 6206.43 652.288   4
  -8  -1  -4 6769.63 572.282   6
   8   1   4 6689.88 647.333   4
  -8   1  -4 7195.84 664.710   6
  -8  -1  -5 65400.8 1864.54   6
   8   1   5 63728.1 1963.99   4
  -8   1  -5 63744.4 2014.42   6
   8   1  -5 61190.1 2074.06   4
   8  -1  -5 63655.5 1907.37   4
  -8  -1  -6 422.371 177.542   6
   8   1  -6 421.869 165.790   4
   8  -1  -6 454.543 164.554   4
  -8   1  -6 167.805 132.117   6
   8  -1  -7 29543.9 1350.36   4
   8   1  -7 30360.9 1519.08   4
  -8  -1  -7 32608.3 1436.91   6
  -8   1  -7 30179.4 1461.39   6
   8  -1  -8 3389.84 455.963   4
  -8  -1  -8 4111.23 556.018   6
  -8   1  -8 3412.01 503.879   6
   8  -1  -9 759.804 231.988   4
  -8   1  -9 721.425 257.490   6
  -8  -1  -9 785.162 292.994   6
  -8   1 -10 97439.3 2918.65   6
  -8  -1 -10 97426.4 2865.25   6
   8  -1 -10 100417. 2660.53   4
  -8  -1 -11-20.6158 127.588   6
  -8   1 -11 32.1705 156.882   6
  -8  -1 -12 15914.0 1270.31   6
  -8   1 -12 16622.1 1297.83   6
  -8   1 -13 2600.03 537.406   6
  -8  -1 -13 1803.73 415.659   6
  -8   1 -14 4073.07 701.281   6
  -8  -1 -14 3868.28 653.615   6
  -8  -1 -15 5354.49 805.536   6
  -8   1 -15 5361.91 791.887   6
  -8   1 -16 5383.85 822.757   6
  -8  -1 -16 6190.30 860.634   6
  -8  -1 -17 9.01613 189.048   6
  -8   1 -17 247.740 140.848   6
  -8  -1 -18 48.7970 181.997   6
  -8   1 -18 442.972 341.682   6
   8   1  19 2536.26 569.876  16
   8  -1 -19 1752.62 550.240   9
   8   1 -19 2825.77 615.666  14
  -8   1 -19 1137.94 432.810   6
   8  -1  19 2165.45 528.192  16
   8   1 -20 4307.65 710.511  14
   8   1  20 4072.07 703.728  16
   8   1 -21 6570.34 891.080  14
   8   1  21 5571.21 860.877  16
   8   1 -22 3088.73 693.130  14
   8   1  22 2523.36 600.432  16
   8  -1 -23 503.136 359.159  14
   8   1  23 279.133 299.110  16
   8   1 -23-325.091 325.945  14
  -8   1 -24 1718.75 455.459  18
   8   1  24 2017.50 542.126  16
   8  -1 -24 2138.66 517.166  14
   8   1 -24 1352.96 460.151  14
  -8   1 -25 1426.91 443.350  18
   8   1  25 1372.71 461.871  16
   8   1 -25 1142.48 387.374  14
  -8  -1 -25 2490.47 626.996  18
   8  -1 -25 1089.01 390.039  14
   8   1 -26 2882.44 623.034  14
   8   1  26 2857.26 595.132  16
   8   1 -27 492.120 329.916  14
  -8  -1 -27 450.267 254.442  18
  -8   1 -28 96.1455 180.097  13
  -8   1 -28-646.421 294.987  18
   8   1 -28-259.026 245.816  14
  -8  -1 -28-55.8206 200.935  18
  -8   1 -29 244.833 135.916  18
  -8   1 -29 263.577 186.033  13
   8   1 -29 861.751 254.240  14
  -8  -1 -29 254.495 227.177  18
  -8   1 -30 132.766 173.844  18
  -8  -1 -30 1157.58 312.671  18
   9   1   0 131185. 3025.81   4
  -9   1   0 131813. 2717.07   6
   9  -1   0 124425. 2774.69   4
   9   1   1 38211.9 1631.59   4
   9   1  -1 38475.8 1658.10   4
   9  -1   1 36303.8 1474.72   4
  -9   1   1 39225.3 1457.77   6
   9  -1  -1 37946.9 1521.02   4
  -9   1  -1 36764.0 1458.89   6
   9  -1   2 30344.1 1346.46   4
   9   1  -2 29124.6 1479.91   4
  -9   1  -2 29439.1 1334.17   6
   9   1   2 29372.2 1424.82   4
   9  -1  -2 31776.7 1403.59   4
   9   1   3 4386.13 556.543   4
   9  -1  -3 4337.86 530.838   4
   9  -1   3 4908.94 569.149   4
  -9   1  -3 4177.85 516.730   6
   9   1  -3 4402.86 586.213   4
   9   1   4 6308.10 660.162   4
  -9   1  -4 6977.25 679.292   6
   9   1  -4 5922.36 670.022   4
   9  -1  -4 6514.80 656.794   4
  -9  -1  -4 6321.37 582.451   6
   9   1   5 4205.24 564.844   4
   9  -1  -5 4164.57 534.316   4
   9   1  -5 3550.48 541.206   4
  -9   1  -5 3746.86 535.322   6
  -9  -1  -5 3943.52 469.811   6
   9   1  -6 25704.0 1472.04   4
   9  -1  -6 28603.3 1403.18   4
  -9  -1  -6 27772.8 1331.62   6
  -9   1  -6 27664.9 1440.28   6
  -9   1  -7 29320.9 1528.11   6
   9   1  -7 30185.5 1580.35   4
  -9  -1  -7 29663.7 1434.38   6
   9  -1  -7 30165.1 1444.50   4
   9  -1  -8 885.358 254.236   4
  -9   1  -8 1432.24 369.813   6
  -9  -1  -8 1205.57 291.442   6
   9   1  -8 928.168 256.711   4
  -9   1  -9 5451.46 699.492   6
  -9  -1  -9 5126.44 647.323   6
   9   1  -9 4376.65 629.504   4
   9  -1  -9 4992.92 589.001   4
  -9  -1 -10 7067.63 784.862   6
   9  -1 -10 7344.59 752.872   4
   9   1 -10 6096.42 795.776   4
  -9   1 -10 6212.39 782.617   6
  -9   1 -11 3984.67 636.464   6
  -9  -1 -11 3790.39 601.868   6
  -9  -1 -12-39.9277 200.360   6
  -9   1 -12-24.6183 172.032   6
  -9  -1 -13 6857.43 886.931   6
  -9   1 -13 7415.67 913.496   6
  -9   1 -14 837.195 368.047   6
  -9  -1 -14 862.960 320.766   6
  -9  -1 -15 9592.00 1103.08   6
  -9   1 -15 10887.4 1180.03   6
  -9  -1 -16 3647.08 681.819   6
  -9   1 -16 2609.78 572.589   6
   9   1 -17 4082.13 764.875   9
  -9   1 -17 2993.80 633.069   6
   9   1  17 3901.50 699.385  16
  -9  -1 -17 4033.85 736.465   6
   9   1 -18 552.574 377.714   9
   9   1  18 60.1532 181.088  16
  -9   1 -18 144.969 155.235   6
   9  -1  18-15.4907 164.327  16
   9  -1 -18 487.896 241.273   9
  -9  -1 -18-205.192 218.233   6
   9   1 -19 2597.88 640.616   9
   9   1  19 3631.76 722.861  16
   9  -1  19 3255.82 648.809  16
   9  -1 -19 2560.57 628.098   9
   9   1 -19 3286.36 698.374  14
   9   1  20 434.399 184.811  16
   9  -1  20 802.439 313.394  16
   9  -1 -20 694.772 383.008   9
   9   1 -20 878.194 399.650  14
   9   1 -21 5489.21 844.413  14
   9   1  21 5517.03 873.467  16
   9   1 -22 25035.7 1869.35  14
   9   1  22 24347.0 1803.55  16
   9   1 -23 15260.7 1436.26  14
   9   1  23 14935.5 1450.73  16
   9  -1 -23 18433.7 1560.76  14
  -9  -1 -24-185.931 200.890  18
   9   1 -24-79.0962 213.934  14
   9   1  24 139.264 188.524  16
   9   1 -25 7818.00 976.054  14
   9  -1 -25 7614.51 951.539  14
  -9  -1 -25 10909.8 1148.81  18
   9   1  25 8057.43 1019.79  16
   9   1  26 51.1532 149.252  16
   9   1 -26 150.126 192.139  14
  -9  -1 -26 408.758 232.086  18
  -9   1 -26 405.978 222.596  13
   9  -1 -26 373.444 156.981  14
  -9  -1 -27 1671.12 454.469  18
   9   1  27 1125.95 348.056  16
   9   1 -27 1039.64 356.974  14
  -9   1 -27 913.592 407.413  13
   9   1 -28-54.5354 128.846  14
  -9  -1 -28 16.8564 177.444  18
  -9   1 -28-88.0039 235.176  13
   9   1 -29 220.335 211.036  14
  -9   1 -29-338.225 271.391  13
  -9  -1 -29 58.1209 136.220  18
  -9   1 -30 597.445 289.177  13
  -9  -1 -30 1.30845 224.427  18
  -9  -1 -30 581.050 265.215  13
  10  -1   0-61.7961 133.601   4
  10   1   0-166.892 238.067   4
  10   1   1 3392.11 513.674   4
  10  -1   1 3224.09 467.524   4
 -10   1  -1 3080.03 452.577   6
  10   1  -1 3152.28 510.033   4
  10  -1  -1 3610.12 510.871   4
  10   1   2 496.659 196.177   4
  10  -1  -2 504.378 199.078   4
  10  -1   2 687.357 270.084   4
 -10   1  -2 171.560 94.1808   6
  10   1  -2 947.163 283.349   4
  10   1   3 39691.3 1760.76   4
  10  -1  -3 41548.8 1721.17   4
 -10   1  -3 40515.3 1700.25   6
  10   1  -3 40454.9 1864.21   4
  10  -1   3 38500.2 1694.36   4
  10  -1  -4 19275.9 1182.97   4
 -10   1  -4 17600.9 1150.33   6
  10   1  -4 18012.4 1252.81   4
  10   1   4 18056.4 1205.55   4
  10   1  -5 174238. 3921.56   4
 -10   1  -5 173547. 3688.03   6
  10   1   5 177047. 3767.76   4
  10  -1  -5 175155. 3612.71   4
  10  -1  -6 3550.48 541.975   4
 -10  -1  -6 3009.35 481.461   6
  10   1  -6 2884.99 526.332   4
 -10   1  -6 3469.65 542.314   6
 -10  -1  -7 49213.2 1924.60   6
  10   1  -7 49128.2 2154.04   4
 -10   1  -7 48239.0 2052.34   6
  10  -1  -7 49660.6 1973.23   4
  10   1  -8 2472.93 502.104   4
  10  -1  -8 2871.32 492.737   4
 -10   1  -8 3090.52 558.740   6
 -10  -1  -8 2460.24 454.530   6
  10   1  -9 258.210 145.354   4
  10  -1  -9 316.631 156.084   4
 -10   1  -9 444.276 260.228   6
 -10  -1  -9 137.695 146.961   6
 -10   1 -10 12755.7 1158.63   6
 -10  -1 -10 13857.0 1151.33   6
  10   1 -10 13866.7 1216.87   4
  10   1 -11 2061.00 505.161   4
 -10  -1 -11 1775.99 445.359   6
 -10   1 -11 2953.61 588.492   6
 -10   1 -12 7230.84 934.448   6
 -10  -1 -12 6483.39 851.914   6
  10   1 -12 6662.34 897.709   4
 -10   1 -13 6405.20 900.872   6
  10   1 -13 6668.08 915.394   4
 -10  -1 -13 5845.30 825.762   6
 -10  -1 -14 1447.90 438.448   6
  10   1 -14 1394.33 442.299   4
 -10   1 -14 949.217 337.323   6
 -10  -1 -15 4301.18 764.015   6
  10   1 -15 3510.53 725.775   4
 -10   1 -15 4147.62 780.796   6
 -10   1 -16 26578.2 1962.08   6
 -10  -1 -16 27405.1 1905.30   6
  10   1  16 25512.9 1821.65  16
  10   1 -16 24112.4 1877.38   4
  10   1 -16 27325.4 1933.97   9
 -10  -1 -17 1730.17 504.507   6
  10  -1 -17 2327.99 579.583   9
  10   1 -17 1889.58 566.116   9
  10   1 -17 1339.95 498.207   4
  10   1  17 2482.11 578.630  16
  10  -1 -18 9596.92 1260.92   9
  10   1  18 9764.45 1128.42  16
  10   1 -18 11567.4 1333.29   9
  10   1 -19 3586.54 744.057   9
  10  -1 -19 3258.95 762.469   9
  10   1 -19 4104.40 769.383  14
  10   1  19 2544.65 614.639  16
  10   1  20 316.915 288.607  16
  10   1 -20-187.339 323.540  14
  10  -1 -20 292.217 297.755   9
  10   1 -21 4620.88 803.821  14
  10   1  21 4018.19 784.008  16
  10   1 -22 3478.47 704.844  14
  10   1  22 3950.04 754.486  16
 -10   1 -22 3000.18 730.001  13
 -10   1 -23 4902.02 940.194  13
  10   1 -23 3823.58 717.635  14
  10   1  23 4114.29 747.726  16
  10  -1 -23 4772.64 786.555  14
  10   1 -24 4705.89 775.574  14
  10  -1 -24 6220.94 901.115  14
 -10   1 -24 3829.69 794.097  13
 -10  -1 -24 6438.67 878.910  18
  10   1  24 4452.56 758.477  16
  10  -1 -25 855.881 300.847  14
  10   1  25 891.694 322.447  16
 -10   1 -25 1383.57 504.313  13
 -10  -1 -25 1596.56 446.117  18
  10   1 -25 1486.91 460.250  14
 -10   1 -26-285.973 297.633  13
  10   1  26-94.1418 143.801  16
  10  -1 -26 112.706 157.007  14
 -10  -1 -26 219.278 253.840  18
  10   1 -26-382.491 274.440  14
 -10   1 -27 828.328 346.012  13
 -10  -1 -27 278.878 171.990  18
  10   1 -27 711.560 301.373  14
  10  -1 -27 269.772 127.876  14
 -10   1 -28 2662.60 601.032  13
 -10  -1 -28 2129.55 501.083  13
  10   1 -28 2646.24 513.715  14
 -10   1 -29 687.738 303.157  13
 -10  -1 -29 56.0874 141.854  13
 -10  -1 -29 365.659 237.042  18
  10   1 -29 111.296 138.188  14
  11  -1   0 8084.72 792.941   4
  11   1   0 7896.32 851.813   4
  11  -1  -1 12031.9 967.064   4
  11  -1   1 12543.6 989.224   4
  11   1   1 11713.6 1025.64   4
  11   1  -1 10738.9 1002.70   4
  11   1   2 3844.39 582.740   4
 -11   1  -2 3057.54 458.046   6
  11  -1   2 3232.16 505.525   4
  11  -1  -2 3343.06 513.011   4
  11   1  -2 3526.58 591.589   4
 -11   1  -3 291.842 118.508   6
  11   1   3 676.850 270.845   4
  11  -1  -3 513.580 218.072   4
  11   1  -3 456.163 243.338   4
  11  -1  -4 166.174 144.715   4
  11   1   4 474.786 272.107   4
 -11   1  -4-86.1628 203.056   6
  11   1  -4 65.7767 129.036   4
  11  -1  -5 8082.33 817.727   4
  11   1   5 9978.06 944.448   4
  11   1  -5 9162.92 948.663   4
 -11   1  -5 7920.40 824.338   6
  11  -1  -6 2265.77 457.079   4
  11   1  -6 2248.28 507.903   4
 -11   1  -6 1648.51 401.349   6
 -11   1  -7 22564.1 1469.34   6
  11   1  -7 21661.2 1516.62   4
  11  -1  -7 22631.3 1427.42   4
 -11  -1  -8 9081.69 891.287   6
  11   1  -8 8275.35 960.245   4
 -11   1  -8 9679.27 987.426   6
  11  -1  -8 8765.87 882.708   4
 -11  -1  -9 6355.25 793.028   6
  11   1  -9 7699.57 923.215   4
 -11   1  -9 6300.00 829.955   6
  11   1 -10 7623.46 947.602   4
 -11  -1 -10 7693.47 907.515   6
 -11   1 -10 8145.92 954.678   6
 -11  -1 -11 7226.13 902.486   6
 -11   1 -11 7301.89 941.117   6
  11   1 -11 6175.27 878.237   4
  11   1 -12 161.990 151.971   4
 -11   1 -12 125.008 236.777   6
 -11  -1 -12-51.2306 194.328   6
 -11   1 -13 252.962 219.256   6
  11   1 -13 89.8721 124.991   4
 -11  -1 -13-136.013 185.012   6
 -11  -1 -14 544.790 251.735   6
  11   1 -14-336.586 320.322   4
  11   1 -14 147.954 156.387   9
 -11   1 -14-115.636 315.657  13
  11   1  14 369.606 281.654  16
 -11   1 -14-349.045 254.482   6
 -11   1 -15-889.841 387.216   6
 -11   1 -15-335.760 347.661  13
  11  -1 -15 282.875 227.372   9
 -11  -1 -15-61.8237 206.457   6
  11   1 -15-210.469 301.611   9
  11   1 -15 144.073 246.663   4
  11  -1 -16 1804.67 441.817   9
  11   1 -16 1380.19 455.185   9
 -11   1 -16 1646.23 531.229  13
  11   1  16 2062.06 570.599  16
  11   1 -16 2161.50 583.769   4
  11  -1 -17 1348.04 470.614   9
  11   1 -17 601.114 346.790   9
 -11   1 -17 745.225 442.482  13
  11   1  17 648.596 342.018  16
 -11   1 -18 3850.65 882.883  13
  11   1 -18 5118.06 909.716   9
  11  -1 -18 4026.98 823.817   9
  11   1  18 4866.36 832.359  16
  11   1  19 24252.7 1879.67  16
  11   1 -19 25579.7 1979.72   9
 -11   1 -19 22297.0 2037.38  13
  11   1 -19 24319.5 1814.00  14
  11  -1 -19 22841.1 1871.21   9
 -11   1 -20 5113.94 969.819  13
  11   1  20 5966.35 905.389  16
  11   1 -20 6254.60 938.409  14
  11  -1 -20 3510.66 865.109   9
  11   1 -21 304.521 305.686  14
 -11   1 -21 577.298 375.990  13
  11   1  21 460.882 340.293  16
  11   1 -22 6456.58 951.972  14
 -11   1 -22 6043.72 1049.27  13
  11   1  22 8280.02 1085.06  16
 -11   1 -23 5075.34 929.202  13
  11   1 -23 5304.76 816.246  14
  11   1  23 5629.33 878.073  16
  11  -1 -23 5720.54 846.322  14
  11   1 -24 485.467 273.737  14
  11  -1 -24 1091.99 399.024  14
 -11   1 -24 1449.20 519.677  13
  11   1  24 496.696 296.484  16
 -11   1 -25 2484.49 637.656  13
  11   1 -25 2372.71 554.255  14
 -11  -1 -25 2136.20 580.289  13
  11  -1 -25 2299.01 511.489  14
 -11   1 -26 844.959 352.085  13
  11  -1 -26 601.346 244.082  14
  11   1 -26 745.409 365.741  14
 -11  -1 -26 1021.31 346.262  13
  11   1 -27 392.187 251.471  14
 -11  -1 -27 176.176 124.896  13
  11  -1 -27-56.3574 107.369  14
 -11   1 -27-45.9740 138.285  13
 -11   1 -28 167.425 142.668  13
 -11  -1 -28 88.7011 120.206  13
  11  -1 -28 77.2875 137.484  14
  11   1 -28-139.946 167.126  14
  12  -1   0-82.5954 145.828   4
  12   1   0-12.4983 153.139   4
  12  -1   1 2754.58 491.768   4
  12   1  -1 2757.96 542.046   4
  12   1   1 3076.59 553.813   4
  12  -1  -1 2935.31 521.788   4
  12   1   2 597.126 292.559   4
  12  -1  -2 458.669 197.680   4
  12   1  -2 620.128 279.246   4
  12  -1   2 737.688 253.905   4
  12   1  -3 434.496 233.272   4
  12  -1  -3 459.146 246.778   4
  12   1   3 260.408 218.294   4
  12   1  -4 15177.6 1257.63   4
  12  -1  -4 14617.3 1153.51   4
  12   1   4 15090.9 1234.32   4
 -12   1  -4 14948.9 1146.30   6
 -12   1  -5 7498.91 823.192   6
  12  -1  -5 7790.01 848.899   4
  12   1  -5 7754.44 906.690   4
  12  -1  -6-194.258 185.828   4
 -12   1  -6 163.979 132.475   6
  12   1  -6 258.868 270.452   4
 -12   1  -7 7313.10 864.138   6
  12   1  -7 8067.75 954.842   4
  12  -1  -7 8532.35 902.315   4
 -12   1  -8 26075.0 1675.69   6
  12   1  -8 28161.6 1805.16   4
 -12   1  -9 1103.88 393.175   6
  12   1  -9 1562.72 552.542   4
  12   1 -10 3082.03 637.626   4
 -12   1 -10 3045.34 608.903   6
 -12  -1 -10 3152.65 597.593   6
  12   1 -11 3863.05 685.337   4
 -12   1 -11 2872.38 605.052   6
 -12  -1 -11 2675.01 530.050   6
  12   1  12 189.465 208.339  16
  12   1 -12 121.734 171.441   9
  12   1 -12-164.282 193.781   4
 -12  -1 -12 278.042 208.034   6
 -12   1 -12 302.448 223.298   6
 -12   1 -13-10.4398 193.961   6
  12  -1 -13 841.367 284.985   9
  12   1  13 115.860 213.161  16
  12   1 -13 428.858 290.334   9
 -12   1 -13 92.1816 234.960  13
 -12  -1 -13-319.770 300.100   6
  12   1 -13-15.0658 227.728   4
  12  -1 -14 1842.08 435.226   9
 -12   1 -14 2152.12 522.168   6
  12   1 -14 1977.73 552.174   9
  12   1  14 2003.54 548.894  16
 -12   1 -14 1767.37 540.252  13
  12   1 -14 1494.33 482.788   4
 -12  -1 -14 2210.01 561.753   6
  12   1 -15-16.6927 186.183   9
  12   1  15 222.307 350.997  16
 -12   1 -15-263.686 242.859  13
  12  -1 -15 202.798 181.866   9
 -12  -1 -15 129.491 154.980  13
  12   1 -16 358.525 233.869   9
  12   1  16 497.641 259.158  16
 -12   1 -16 447.361 386.545  13
  12  -1 -16 267.419 189.758   9
  12  -1 -17 4839.48 892.416   9
  12   1  17 3978.74 775.457  16
 -12   1 -17 3907.92 854.426  13
  12   1 -17 6192.95 1002.21   9
  12  -1 -18 783.812 380.370   9
  12   1 -18-26.3346 243.119  14
 -12   1 -18 553.176 314.735  13
  12   1 -18 876.584 379.879   9
  12   1  18 977.314 359.660  16
  12   1  19 882.465 407.208  16
  12  -1 -19 1714.28 551.943   9
  12   1 -19 1656.97 510.505  14
 -12   1 -19 929.476 491.965  13
 -12  -1 -19 1160.79 464.389  13
  12   1 -19 1599.82 556.052   9
  12   1  20 53.4785 213.102  16
 -12  -1 -20-105.854 160.002  13
  12   1 -20 428.004 410.772  14
  12  -1 -20 76.7118 177.848   9
 -12   1 -20 270.908 262.208  13
  12   1  21 477.258 350.570  16
  12   1 -21 430.167 237.406  14
 -12   1 -21 291.611 184.618  13
  12  -1 -21 318.783 276.770   9
 -12  -1 -21 849.687 387.148  13
  12   1 -22 17.0559 178.003  14
 -12  -1 -22 99.5252 157.200  13
  12   1 -23 675.158 283.546  14
  12  -1 -23 920.477 356.054  14
 -12   1 -23 1452.19 514.252  13
 -12  -1 -23 788.742 390.974  13
  12   1 -24 2716.11 560.038  14
 -12   1 -24 2340.61 612.104  13
 -12  -1 -24 2545.04 612.383  13
  12  -1 -24 2922.01 627.176  14
 -12  -1 -25 818.728 352.629  13
  12   1 -25 221.422 201.010  14
 -12   1 -25 486.051 279.364  13
  12  -1 -25 704.356 265.647  14
 -12  -1 -26 379.108 239.287  13
 -12   1 -26 522.023 302.421  13
  12  -1 -26 33.5400 144.467  14
  12   1 -26 349.119 229.792  14
 -12   1 -27 672.564 310.813  13
  12  -1 -27 630.017 271.003  14
 -12  -1 -27 661.038 295.960  13
  12   1 -27 873.198 283.016  14
  13  -1   0 19250.6 1366.06   4
  13   1   0 20285.0 1501.02   4
  13  -1   1 4443.89 672.919   4
  13  -1  -1 4174.69 658.530   4
  13   1  -1 4470.96 718.668   4
  13   1   1 4513.04 697.261   4
  13  -1  -2 19637.0 1383.16   4
  13   1   2 19098.4 1444.34   4
  13   1  -2 18951.8 1468.21   4
  13   1   3 685.110 346.143   4
  13   1  -3 663.642 301.004   4
  13  -1  -3 580.382 282.192   4
  13   1  -4 2933.62 587.192   4
  13  -1  -4 2168.36 478.686   4
  13   1   4 3301.17 632.358   4
  13   1  -5 2539.87 544.025   4
  13  -1  -5 2327.03 491.567   4
  13  -1  -6 19365.2 1419.48   4
  13   1  -6 20656.4 1551.79   4
  13   1  -7-137.797 163.333   4
 -13   1  -7 351.071 238.676   6
 -13   1  -8 10641.3 1107.42   6
  13   1  -8 10294.4 1151.13   4
  13   1  -9 1722.14 509.212   4
  13   1  -9 2639.70 562.095   9
 -13   1  -9 2567.33 549.803   6
  13   1 -10 3335.07 664.261   4
 -13   1 -10 2895.35 638.683  13
  13   1 -10 2948.32 606.814   9
  13  -1 -10 2614.25 542.792   9
 -13   1 -10 2331.75 529.317   6
  13   1 -11 4009.91 742.326   4
  13  -1 -11 4734.51 792.251   9
 -13   1 -11 3433.64 655.353   6
 -13   1 -11 3046.37 666.661  13
  13   1 -11 3972.52 693.210   9
  13   1 -12 27.5308 153.619   9
 -13   1 -12 161.890 231.225  13
  13   1 -12 249.402 179.333   4
  13  -1 -13 1208.46 459.961   9
 -13   1 -13 1097.18 447.349  13
  13   1 -13 1281.20 433.650   9
  13  -1 -14-254.130 264.781   9
 -13   1 -14 28.9887 150.032  13
  13   1 -14 67.7083 193.742   9
  13   1 -15 944.931 342.993   9
  13  -1 -15 446.298 353.397   9
 -13   1 -15 762.198 319.820  13
  13  -1 -16-140.082 157.580   9
 -13   1 -16 282.488 275.141  13
  13   1 -16-30.4864 168.455   9
  13  -1 -17 595.764 330.654   9
 -13  -1 -17 146.392 205.327  13
 -13   1 -17 33.6106 261.019  13
  13   1 -17 505.977 306.978   9
  13   1 -18-417.358 422.816  14
  13   1 -18 337.641 208.087   9
 -13  -1 -18-81.6023 181.293  13
  13  -1 -18-139.937 221.697   9
 -13   1 -18 6.26515 205.825  13
  13  -1 -19 133.711 184.702   9
  13   1 -19 1055.57 372.529  14
  13   1 -19 552.970 357.582   9
 -13  -1 -19 183.017 288.110  13
 -13   1 -19 260.469 256.319  13
 -13   1 -20 852.400 405.871  13
 -13  -1 -20 1020.56 432.325  13
  13   1 -20 1090.18 376.562  14
  13  -1 -20 1210.19 475.867   9
 -13   1 -21-10.3124 167.031  13
  13   1 -21 155.997 158.499  14
 -13  -1 -21-11.6400 170.599  13
  13   1 -22 204.478 167.604  14
 -13  -1 -22 199.061 231.136  13
  13  -1 -22-144.648 257.267  14
 -13   1 -22 139.727 214.745  13
 -13   1 -23 751.174 403.528  13
  13  -1 -23 429.185 242.459  14
 -13  -1 -23 270.104 285.129  13
  13   1 -23 207.344 210.737  14
 -13   1 -24 226.284 196.379  13
 -13  -1 -24 39.3738 163.933  13
  13   1 -24-226.728 247.862  14
  13   1 -25 1313.50 346.595  14
  13  -1 -25 1349.51 371.259  14
 -13   1 -25 945.404 358.688  13
 -13  -1 -25 805.823 323.642  13
 -13   1 -26-353.457 231.044  13
  13  -1 -26-255.781 174.283  14
 -13  -1 -26 50.9325 87.1836  13
  14   1   0 166.550 221.863   4
  14  -1   0-28.0435 118.618   4
  14   1  -1 6467.45 865.777   4
  14  -1  -1 6513.44 825.869   4
  14   1   1 7070.12 933.246   4
  14   1   2 854.286 342.950   4
  14   1  -2 1039.41 367.731   4
  14  -1  -2 1082.57 359.424   4
  14   1  -3 22.8907 267.065   4
  14   1   3 272.399 156.513   4
  14  -1  -3 464.133 284.669   4
  14  -1  -4 221.810 206.418   4
  14  -1  -4 230.472 187.677   9
  14   1  -4 280.828 267.135   4
  14  -1  -5 1550.05 468.942   9
  14   1  -5 1237.36 382.234   9
  14  -1  -5 2218.54 470.766   4
  14   1  -5 1811.61 482.903   4
  14  -1   5 1164.07 439.057  11
  14  -1   6 565.142 298.698  11
  14   1  -6 1216.89 420.817   4
  14  -1  -6 1241.15 422.855   9
  14   1  -6 642.181 271.123   9
  14   1  -7 210.686 237.404   4
  14  -1   7 13.4624 132.145  11
  14  -1  -7 10.8435 219.808   9
  14   1  -7 48.0609 227.445   9
  14  -1   8 10740.7 1247.54  11
  14   1  -8 13248.4 1256.44   9
  14  -1  -8 11992.8 1226.34   9
  14   1  -8 10333.4 1169.55   4
  14   1  -9 4574.41 767.215   9
  14  -1  -9 4012.84 723.973   9
 -14   1  -9 3682.70 685.926   6
 -14   1  -9 3680.72 758.068  13
  14   1  -9 4092.39 775.322   4
  14  -1   9 4338.21 771.468  11
  14  -1  10 51.2324 247.334  11
  14   1 -10-85.2179 278.729   9
 -14   1 -10-49.3325 207.567  13
  14  -1 -10-79.0978 162.303   9
  14  -1 -11 613.568 306.782   9
  14   1 -11 313.696 232.887   9
 -14   1 -11 616.349 380.423  13
  14  -1  11 953.746 401.464  11
  14  -1 -12 357.010 154.786   9
 -14   1 -12 162.360 259.273  13
  14  -1  12 158.938 201.439  11
  14   1 -12 539.832 336.320   9
 -14   1 -13-3.13569 267.183  13
  14  -1 -13-582.050 321.409   9
  14   1 -13-20.6748 215.137   9
  14   1 -14-133.550 264.368   9
  14  -1 -14 78.8017 172.530   9
 -14   1 -14 60.5365 185.756  13
 -14   1 -15-88.3912 193.138  13
  14   1 -15 216.441 311.040   9
  14  -1 -15 55.5514 162.488   9
  14  -1 -16 116.500 171.174   9
  14   1 -16 34.4599 175.743   9
 -14   1 -16-106.271 209.339  13
  14  -1 -17 351.501 348.226   9
 -14   1 -17 634.190 313.118  13
  14   1 -17 428.887 315.011   9
  14   1 -17 403.995 264.282  14
 -14   1 -18 466.630 320.673  13
  14  -1 -18 534.957 355.540   9
  14   1 -18 593.988 263.560   9
  14   1 -18 423.960 263.994  14
  14  -1 -19 741.786 467.938   9
  14   1 -19 794.917 329.227  14
  14   1 -19 455.815 313.849   9
 -14   1 -19 718.743 436.102  13
  14   1 -20-90.5729 175.180  14
 -14   1 -20-58.2222 152.584  13
 -14  -1 -20 124.110 270.581  13
  14   1 -21 150.832 201.697  14
 -14   1 -21 98.4478 169.160  13
 -14  -1 -21 231.466 292.368  13
  14   1 -22 99.7767 225.818  14
 -14   1 -22 371.131 286.690  13
  14  -1 -22 441.270 209.828  14
 -14  -1 -23 193.731 198.820  13
 -14   1 -23-314.873 228.377  13
  14   1 -23 201.929 159.899  14
  14  -1 -23 134.851 236.408  14
 -14  -1 -24-139.334 225.435  13
  14  -1 -24 236.567 236.170  14
 -14   1 -24-6.80481 187.408  13
  14   1 -24-419.730 222.262  14
  14  -1 -25-265.490 174.629  14
  14  -1  25 421.633 226.456  11
  14   1 -25 276.881 199.395  14
 -14   1 -25 4.57786 148.616  13
  15   1   0 2090.33 484.190   9
  15  -1   0 4113.24 816.615  11
  15   1   0 3424.68 672.214   4
  15   1   1 3717.51 646.429   9
  15   1  -1 3372.80 663.545   4
  15   1  -1 3573.65 625.919   9
  15  -1  -1 3246.10 771.525  11
  15   1   1 4639.37 779.946   4
  15  -1   1 3114.57 654.884  11
  15  -1  -2 3935.48 665.331   4
  15  -1   2 3178.17 654.224  11
  15   1  -2 3913.99 749.417   4
  15  -1  -2 3544.32 693.316   9
  15  -1  -2 1096.79 431.630  11
  15   1  -2 2568.20 560.634   9
  15   1   2 3816.44 711.602   4
  15  -1  -3 2121.06 586.214  11
  15   1  -3 1522.82 446.690   9
  15   1  -3 639.124 307.228   4
  15  -1  -3 1671.72 476.660   9
  15  -1  -3 1360.49 409.489   4
  15  -1   3 1736.91 504.312  11
  15  -1  -4 510.012 300.875   9
  15   1  -4 55.9674 184.695   9
  15  -1   4 46.0418 132.307  11
  15  -1   5 10203.5 1173.39  11
  15  -1  -5 10677.1 1184.86   9
  15   1  -5 9740.35 1076.79   9
  15   1  -6 727.257 355.022   9
  15  -1  -6 312.096 189.394   9
  15  -1   6 615.474 265.788  11
  15  -1  -7 2226.67 550.537   9
  15  -1   7 2201.44 566.315  11
  15   1  -7 2234.11 517.929   9
  15   1  -8 219.763 244.770   9
  15  -1  -8-12.9385 191.045   9
  15  -1   8-111.483 179.078  11
  15   1  -9-7.72865 143.447   9
  15  -1  -9 738.348 334.136   9
  15  -1   9 340.314 303.991  11
 -15   1 -10 706.559 340.103  13
  15  -1 -10 345.667 252.183   9
  15   1 -10 91.3869 158.813   9
  15  -1  10 357.424 216.833  11
  15   1 -11 2561.99 604.125   9
 -15   1 -11 2485.03 604.098  13
  15  -1 -11 3265.68 668.026   9
  15  -1  11 2234.30 590.577  11
 -15   1 -12-43.6820 174.925  13
  15   1 -12 80.3170 188.891   9
  15  -1 -12-197.628 255.775   9
  15  -1  12-327.504 263.627  11
  15   1 -13-24.5601 229.486   9
  15  -1 -13 196.702 282.243   9
  15  -1  13 762.617 367.605  11
 -15   1 -13 154.356 149.558  13
  15  -1  14 1147.25 486.124  11
 -15   1 -14 1203.47 498.283  13
  15   1 -14 1170.42 431.512   9
  15  -1 -14 1156.96 399.651   9
  15  -1  15-10.7637 158.273  11
 -15   1 -15-92.0410 228.799  13
  15  -1 -15-553.655 320.705   9
  15   1 -15 376.728 231.520   9
  15   1 -15-286.823 300.596  14
  15   1 -16 3368.73 672.285  14
  15  -1  16 2769.21 738.054  11
 -15   1 -16 2807.58 674.965  13
  15  -1 -16 2910.95 698.254   9
  15   1 -16 2697.43 690.002   9
  15   1 -17 425.009 272.579   9
  15   1 -17 552.372 323.900  14
 -15   1 -17 196.647 151.650  13
  15  -1  17 315.006 273.091  11
  15  -1 -17-208.847 239.524   9
  15   1 -18 998.085 402.797   9
  15  -1 -18 927.959 427.732   9
  15   1 -18 1203.06 375.260  14
 -15   1 -18 1170.79 491.220  13
  15  -1  18 864.128 407.570  11
  15   1 -19 981.969 382.492  14
  15   1 -19 883.328 382.754   9
  15  -1  19 841.104 393.875  11
  15  -1 -19 1301.03 462.271   9
 -15   1 -19 861.723 380.996  13
  15  -1 -20-234.614 279.316   9
  15  -1  20 410.886 264.603  11
  15   1 -20-34.0109 158.714  14
 -15   1 -20 168.117 270.442  13
  15   1 -21-114.582 225.916  14
 -15   1 -21 46.7136 207.547  13
  15  -1 -21-65.5639 151.793  14
  15  -1  21-283.249 220.019  11
  15   1 -22 405.177 168.380  14
  15  -1  22 281.178 220.293  11
  15  -1 -22 709.584 299.170  14
 -15   1 -22 527.653 271.461  13
 -15   1 -23-188.953 183.553  13
  15  -1 -23-105.479 187.869  14
  15  -1  23 246.639 175.634  11
  15   1 -23-43.8309 171.650  14
  16  -1   0-501.672 297.285  11
  16   1   0-222.254 244.791   9
  16  -1   0-150.264 320.302   9
  16  -1   1 165.455 160.320  11
  16   1   1-149.979 233.798   9
  16   1  -1 340.361 260.028   9
  16  -1  -1 24.5138 191.781   9
  16  -1  -1 218.864 254.438  11
  16   1  -2 147.297 165.556   9
  16  -1  -2 644.575 321.567   9
  16  -1   2 828.636 353.322  11
  16   1  -3 315.282 302.156   9
  16  -1   3 56.8807 261.134  11
  16  -1  -3 48.5641 177.124   9
  16  -1   4 2483.99 579.115  11
  16  -1  -4 2482.78 611.812   9
  16   1  -4 2236.08 542.162   9
  16  -1  -5 1896.91 539.965   9
  16  -1   5 2567.39 603.055  11
  16   1  -5 2067.02 529.794   9
  16  -1  -6 330.577 196.214   9
  16   1  -6 907.382 364.580   9
  16  -1   6 776.998 349.352  11
  16  -1  -7 1731.69 565.375   9
  16  -1   7 1954.80 557.613  11
  16   1  -7 1589.27 460.203   9
  16  -1  -8-117.303 295.405   9
  16   1  -8-237.435 247.489   9
  16  -1   8 110.303 159.413  11
  16   1  -9 1099.22 415.754   9
  16  -1  -9 789.870 338.127   9
  16  -1   9 715.095 360.116  11
  16  -1  10 153.046 193.419  11
  16  -1 -10-314.128 251.354   9
  16   1 -10 465.520 311.561   9
  16  -1  11 415.438 337.823  11
  16   1 -11 584.732 261.719   9
  16  -1 -11 595.657 306.480   9
  16  -1  12 928.050 413.941  11
  16  -1 -12 1012.44 448.910   9
  16   1 -12 293.090 267.954   9
  16  -1 -13-170.277 224.007   9
  16   1 -13 184.116 199.609   9
  16  -1  13-20.7443 188.643  11
 -16   1 -13-421.437 312.091  13
  16  -1 -14 1602.84 516.540   9
 -16   1 -14 1479.23 475.056  13
  16   1 -14 999.820 403.807   9
  16  -1  14 1050.39 453.821  11
  16   1 -15-377.727 226.856  14
  16   1 -15-88.0891 252.791   9
  16  -1 -15 30.5753 217.482   9
  16  -1  15-90.1310 174.208  11
  16   1 -16 1154.43 402.838   9
 -16   1 -16 1567.64 498.842  13
  16   1 -16 1054.27 363.354  14
  16  -1 -16 1377.25 476.796   9
  16  -1  16 1112.57 455.210  11
  16   1 -17 689.838 256.700  14
  16   1 -17 678.198 329.440   9
 -16   1 -17 1007.99 434.929  13
  16  -1  17 477.170 346.209  11
  16  -1 -17 744.488 415.677   9
  16   1 -18 899.046 382.441   9
  16  -1 -18 1070.97 464.588   9
 -16   1 -18 1043.17 396.842  13
  16   1 -18 1469.62 425.032  14
  16  -1  18 719.288 418.732  11
 -16   1 -19-217.378 209.425  13
  16  -1 -19 90.6117 194.781   9
  16   1 -19-144.698 132.156  14
  16  -1  19 238.663 207.573  11
  16   1 -20 2123.85 458.193  14
  16  -1 -20 1475.43 417.908  14
 -16   1 -20 1105.87 365.091  13
  16  -1  20 1019.56 397.836  11
  16  -1  21 486.600 247.528  11
  16  -1 -21 521.770 260.143  14
  16   1 -21 283.607 194.822  14
  16   1 -22 337.862 219.206  14
 -16   1 -22 822.364 312.868  13
  16  -1 -22 629.039 271.829  14
  17   1   0 2894.12 614.545   9
  17  -1   0 3051.12 676.027   9
  17   1  -1 4111.56 735.984   9
  17  -1  -1 3697.12 731.263   9
  17  -1   1 5200.52 868.759   9
  17   1   1 3527.85 688.434   9
  17   1  -2 306.917 267.933   9
  17  -1  -2 354.714 261.450   9
  17  -1   2 167.374 160.324   9
  17   1  -3 6842.53 929.253   9
  17  -1  -3 8768.47 1126.97   9
  17  -1   3 9660.31 1152.89  11
  17  -1  -4 497.742 410.211   9
  17   1  -4 124.373 236.594   9
  17  -1   5 4213.74 765.479  11
  17   1  -5 4009.17 729.539   9
  17  -1  -5 5042.32 839.322   9
  17  -1   6 2784.59 684.069  11
  17   1  -6 2964.09 657.933   9
  17  -1  -6 3146.46 712.331   9
  17  -1   7 2068.61 633.219  11
  17  -1  -7 2779.74 607.999   9
  17   1  -7 3181.48 686.202   9
  17  -1  -8 1391.89 459.754   9
  17   1  -8 1051.71 409.886   9
  17  -1   8 847.292 415.585  11
  17  -1  -9-9.03826 252.979   9
  17   1  -9 203.412 144.940   9
  17  -1   9 125.656 161.475  11
  17  -1  10 298.218 305.190  11
  17  -1 -10 464.810 345.349   9
  17   1 -10-263.117 236.938   9
  17  -1  11 576.157 311.878  11
  17   1 -11 370.029 289.893   9
  17  -1 -11 938.040 404.822   9
  17   1 -12 263.187 243.320   9
  17  -1  12 4.92036 140.185  11
  17  -1 -12 17.2554 149.100   9
  17   1 -13 335.765 250.341   9
  17  -1 -13 1046.30 378.054   9
  17  -1  13 415.654 305.362  11
  17   1 -14 67.3318 175.360   9
  17  -1  14 161.609 200.608  11
  17   1 -15 735.951 378.151   9
  17  -1 -15 460.037 331.741   9
  17  -1  15-121.687 181.772  11
  17  -1 -16 641.442 382.409   9
  17   1 -16 461.366 295.353   9
 -17   1 -16 0.63545 214.501  13
  17  -1  16 2.62605 152.729  11
  17  -1 -17 63.5549 138.892   9
 -17   1 -17 47.0146 160.273  13
  17   1 -17 284.703 139.309   9
  17  -1  17 290.890 272.489  11
  17   1 -17 325.553 213.426  14
  17  -1  18 432.165 285.295  11
  17   1 -18 688.163 322.252   9
  17  -1 -18 394.804 285.700   9
  17  -1 -18 820.325 339.008  14
 -17   1 -18 632.021 331.495  13
  17   1 -18 957.972 347.083  14
  17  -1 -19 308.023 223.768  14
  17  -1 -19-45.7635 163.064   9
 -17   1 -19-75.4278 128.531  13
  17   1 -19 71.7284 129.310  14
  17  -1  19 134.708 180.697  11
  17  -1 -20 40.1062 138.654  14
  17   1 -20-43.2502 129.361  14
  18   1   0-58.3683 146.676   9
  18  -1   0 73.4381 205.493   9
  18  -1  -1 160.770 267.807   9
  18  -1   1-11.5896 172.495   9
  18   1  -1 163.478 258.606   9
  18  -1  -2 2531.46 590.839   9
  18  -1   2 2555.46 588.729  11
  18   1  -2 1732.34 489.785   9
  18  -1   2 2186.99 570.746   9
  18  -1  -3 4444.81 794.544   9
  18  -1   3 4309.38 788.911   9
  18   1  -3 4526.62 765.207   9
  18  -1   3 4951.02 799.272  11
  18  -1   4-152.567 294.138   9
  18   1  -4 55.0014 273.478   9
  18  -1  -4-123.525 211.558   9
  18  -1   5 741.934 398.526  11
  18   1  -5 647.064 353.414   9
  18  -1  -5 195.984 161.477   9
  18  -1   6 961.399 440.891  11
  18   1  -6 1224.79 461.798   9
  18  -1  -6 921.500 401.308   9
  18   1  -7 1033.44 391.771   9
  18  -1  -7 765.243 308.523   9
  18  -1   7 473.899 318.054  11
  18  -1   8 657.789 345.021  11
  18  -1  -8 450.809 178.961   9
  18   1  -8 1165.20 411.248   9
  18  -1   9 16.4772 168.515  11
  18   1  -9-276.419 253.691   9
  18  -1  -9-27.8592 231.741   9
  18   1 -10 1739.33 513.684   9
  18  -1  10 2680.25 610.887  11
  18  -1 -10 1779.03 454.463   9
  18  -1 -11-199.626 210.978   9
  18   1 -11 376.185 240.431   9
  18  -1  11-8.38341 138.156  11
  18   1 -12-290.455 229.624   9
  18  -1  12 111.740 187.703  11
  18  -1 -12 18.0611 233.375   9
  18  -1  13-16.7748 127.851  11
  18  -1 -13-213.757 224.970   9
  18   1 -13 61.3977 276.684   9
  18  -1  14 580.849 356.009  11
  18  -1 -14 732.325 332.112   9
  18  -1 -15 1017.09 397.393   9
  18   1 -15 1795.39 472.877   9
  18  -1  15 1991.08 491.609  11
  18  -1  16 762.733 356.905  11
  18   1 -16 1490.18 424.158   9
  18  -1 -16 864.363 370.769   9
  18  -1 -16 1474.63 404.839  14
  18  -1  17 91.6076 143.194  11
  18  -1 -17 278.593 212.936   9
  18  -1 -17 111.191 157.198  14
  18   1 -17-227.076 236.573   9
  18  -1 -18 97.7876 128.135   9
  19  -1   0 7375.07 968.091   9
  19  -1  -1 1844.77 531.680   9
  19   1  -1 2235.17 538.280   9
  19  -1   1 1407.70 478.784   9
  19  -1  -2 3088.60 682.258   9
  19  -1   2 2743.94 607.514   9
  19   1  -2 2972.48 606.847   9
  19  -1  -3 3008.85 674.464   9
  19   1  -3 2954.40 635.823   9
  19  -1   3 2433.16 587.804   9
  19  -1   4 6588.86 926.264   9
  19   1  -4 6016.34 882.492   9
  19  -1  -4 7077.01 982.130   9
  19   1  -5 1653.97 529.713   9
  19  -1   5 972.439 418.858   9
  19  -1  -5 825.039 348.905   9
  19  -1  -6 2001.66 523.372   9
  19   1  -6 2601.69 572.286   9
  19  -1   6 2760.64 594.653   9
  19  -1   7 2301.69 552.845   9
  19   1  -7 2376.95 521.951   9
  19  -1  -7 2886.89 607.585   9
  19  -1   8 56.3469 317.955   9
  19  -1  -8 364.673 180.034   9
  19   1  -8 336.094 189.159   9
  19  -1   9 406.963 185.508   9
  19   1  -9 623.691 303.029   9
  19  -1  -9 910.631 373.149   9
  19  -1 -10 32.3484 154.396   9
  19   1 -10 2.90356 168.060   9
  19   1 -11 1847.56 455.319   9
  19  -1 -11 1176.18 411.955   9
  19  -1 -12 301.494 224.019   9
  19   1 -12 556.377 296.017   9
  19   1 -13 618.321 288.954   9
  19  -1 -13-24.3378 127.043   9
  19  -1 -14-176.088 223.788   9
  19   1 -14 52.4455 152.871   9
  19  -1 -15-24.3852 128.608   9
  19   1 -15 59.2576 153.703   9
  19  -1 -16-60.3530 152.123   9
  19   1 -16 126.821 150.398   9
  20  -1   0-52.6880 189.467   9
  20  -1   1 2353.69 523.769   9
  20  -1  -1 2227.49 517.887   9
  20   1  -2 609.392 286.420   9
  20  -1  -2 801.698 382.719   9
  20  -1   2 792.913 356.317   9
  20   1  -3 305.286 228.773   9
  20  -1  -3 175.042 248.372   9
  20  -1   3 621.066 294.690   9
  20  -1   4-44.0868 188.348   9
  20   1  -4 419.336 282.604   9
  20  -1  -4 50.5360 178.367   9
  20   1  -5 360.520 210.894   9
  20  -1  -5 314.646 245.788   9
  20  -1   5-52.2152 212.365   9
  20   1  -6 2156.31 484.042   9
  20  -1   6 3017.85 588.377   9
  20  -1  -6 2540.16 565.955   9
  20  -1  -7-59.9343 142.039   9
  20  -1   7-152.215 299.152   9
  20   1  -7 77.0408 140.776   9
  20  -1  -8 686.439 322.943   9
  20   1  -8 635.571 302.362   9
  20  -1   8 187.892 188.306   9
  20   1  -9 1.55500 235.593   9
  20  -1  -9 497.409 246.531   9
  20  -1   9 425.373 237.868   9
  20   1 -10 488.142 276.846   9
  20  -1  10 695.372 245.408   9
  20  -1 -10 476.484 294.191   9
  20   1 -11 12.0606 188.453   9
  20  -1 -11 4.59069 141.765   9
  20   1 -12-399.632 228.184   9
  20  -1 -12 132.563 177.795   9
  20  -1 -13-25.9047 128.955   9
  21  -1   0 3037.78 564.984   9
  21  -1  -1 127.527 159.851   9
  21  -1   1 183.830 203.808   9
  21  -1   2 376.089 200.231   9
  21  -1  -2 484.089 286.520   9
  21  -1  -3 677.177 263.771   9
  21   1  -3 322.376 248.231   9
  21  -1   3 812.768 275.117   9
  21   1  -4 464.945 200.141   9
  21  -1  -4 91.4494 175.581   9
  21  -1   4 696.530 285.161   9
  21   1  -5 338.441 182.427   9
  21  -1   5 706.937 260.349   9
  21  -1  -5 658.351 276.000   9
  21  -1  -6 512.439 239.797   9
  21  -1   6 487.877 244.935   9
  21   1  -6 341.155 204.520   9
  21   1  -7 1011.09 276.732   9
  21  -1  -7 3348.91 574.367   9
  21  -1  -8 1081.56 342.679   9
   0   2   0 423305. 7298.24   2
   0   2   1 3576.89 713.238   2
   0   2  -1 2960.63 644.071   2
   0  -2   2 57570.2 1245.74   3
   0   2   2 56226.5 1282.96   3
   0   2   2 55106.4 2570.75   2
   0   2  -2 53403.4 2570.70   2
   0  -2   3 59596.7 1634.64   3
   0   2   3 59583.6 2630.74   2
   0   2   3 58273.7 1682.70   3
   0   2  -3 55916.2 2607.97   2
   0   2   4 5011.57 761.588   2
   0   2   4 4337.68 546.959   3
   0  -2   4 4092.80 513.358   3
   0   2  -4 4108.83 714.411   2
   0   2   5 22543.8 840.360   8
   0   2   5 20745.8 1371.07   3
   0  -2   5 21810.4 1343.87   3
   0   2  -5 23428.1 1665.04   2
   0   2   5 24081.6 1650.82   2
   0   2   6 17556.3 781.433   8
   0  -2   6 18279.5 1376.78   3
   0   2  -6 18222.5 784.155   5
   0   2   6 18319.8 1439.71   2
   0   2  -6 18574.6 1468.42   2
   0   2   6 17238.9 1382.48   3
   0   2   7 1831.59 413.325   2
   0   2   7 1593.23 266.653   8
   0   2  -7 1193.72 359.043   2
   0  -2   7 1637.27 416.021   3
   0   2   7 2134.96 526.857   3
   0   2  -7 1652.94 269.179   5
   0   2   8 76857.3 3314.42   3
   0  -2   8 80124.1 3310.04   3
   0   2   8 76762.8 1831.80   8
   0   2  -8 81324.4 2999.54   2
   0   2  -8 75719.5 1835.05   5
   0   2   9 4442.81 471.870   8
   0   2  -9 4315.86 462.875   5
   0   2 -10 36281.2 1391.96   5
   0   2  10 34589.9 1373.04   8
   0   2  11 5095.99 555.927   8
   0   2 -11 5004.50 541.372   5
   0   2 -12 49509.3 1769.56   5
   0   2  12 48334.1 1783.30   8
   0   2  13 67841.5 2160.42   8
   0   2 -13 69421.8 2191.46   5
   0   2  14 41335.0 1745.50   8
   0   2 -14 41617.9 1752.14   5
   0   2 -15 1227.62 323.899   5
   0   2  15 1471.50 333.428   8
   0   2  16 463.672 239.210   8
   0   2 -16 19.4685 196.366   5
   0   2  17 31661.4 1667.50   8
   0   2 -17 30676.2 1691.95   5
   0   2 -18 1889.56 441.015   5
   0   2  18 1575.65 418.808   8
   0   2 -19 4133.84 671.488   5
   0  -2 -19 3248.99 575.289   6
   0   2  19 3209.37 578.377   8
   0   2 -20 33949.5 2003.95   5
   0  -2 -20 31752.5 1859.08   6
   0   2  20 32074.4 1846.06   8
   0   2 -21 30027.3 1933.79   5
   0   2 -22 1085.45 399.220  18
   0   2 -22 1751.72 465.543   5
   0   2 -23 11355.0 1238.25  18
   0   2 -24 6873.79 984.948  18
   0   2 -25 968.359 366.170  18
   0  -2 -25 864.435 443.019  18
   0   2 -26 4251.00 788.476  18
   0  -2 -26 3228.98 738.186  18
   0  -2 -27 488.338 354.600  18
   0   2 -27 892.374 408.033  18
   0  -2 -28 1511.24 453.912  18
   0   2 -28 1444.80 468.649  18
   0   2 -29 2070.52 535.309  18
   0  -2 -29 1997.52 489.606  18
   0  -2 -30 735.113 373.760  18
   0   2 -30 397.585 292.957  18
   0   2 -31 2109.02 519.309  18
   0  -2 -31 2729.38 526.988  18
   0  -2 -32 189.855 201.356  18
   0   2 -32 208.254 198.222  18
   0   2 -33 317.478 251.677  18
  -1   2   0-19.8588 49.4165   1
   1   2   0-53.9055 197.852   2
  -1   2  -1 78357.1 1387.64   3
   1   2  -1 76922.1 3190.50   2
  -1   2   1 75050.3 1560.63   1
   1   2   1 81098.7 3235.48   2
  -1  -2   1 76377.4 1538.24   1
   1   2   1 72130.5 1505.63   1
   1  -2   1 75976.0 1540.41   1
  -1  -2  -1 79650.3 1409.56   3
  -1  -2   2 8370.71 1000.03   2
   1   2  -2 8722.30 1073.36   2
   1   2   2 7781.85 589.962   1
  -1   2  -2 8271.38 550.657   3
   1   2   2 9324.95 1082.24   2
  -1  -2  -2 8650.82 560.894   3
   1  -2   2 8119.36 599.392   1
  -1  -2  -2 7805.63 973.949   2
  -1  -2  -3 55749.0 2553.11   2
  -1  -2  -3 58908.6 1761.48   3
  -1   2  -3 61141.9 1790.40   3
  -1  -2   3 58774.9 2618.04   2
   1   2  -3 57878.7 2713.21   2
   1   2   3 57067.6 2654.84   2
  -1   2  -4 2393.76 424.490   3
   1  -2   4 2068.70 378.379   3
   1   2   4 1917.23 359.511   3
  -1  -2  -4 1780.08 355.176   3
   1   2  -4 1867.19 486.854   2
   1  -2   5 20525.0 1321.81   3
  -1   2   5 20395.5 807.156   8
   1   2   5 20809.9 812.362   8
   1   2   5 19453.4 1311.21   3
  -1   2   6 28941.1 1804.43   2
  -1   2   6 25616.8 1656.80   3
   1  -2   6 26733.8 1655.55   3
   1   2   6 27301.2 995.623   8
   1   2  -6 28504.1 989.118   5
  -1  -2   6 27954.0 1710.18   3
   1   2   6 29621.8 1793.57   3
  -1   2   6 28414.0 987.120   8
  -1   2  -7 90294.6 3259.36   2
  -1   2  -7 91871.8 1728.69   6
   1   2   7 91432.8 3420.85   3
   1   2   7 89692.0 1915.79   8
   1   2  -7 93708.2 1937.88   5
  -1   2   7 90763.5 1865.83   8
  -1   2   7 90164.9 3327.05   3
  -1  -2   7 88140.2 3220.17   3
   1  -2   7 89416.8 3307.05   3
  -1   2   7 91690.8 3187.26   2
  -1   2  -8 29151.6 1032.93   6
   1   2   8 30412.1 2141.64   3
   1  -2   8 30468.3 2084.82   3
  -1   2   8 30681.4 1138.59   8
  -1   2   8 29829.0 2020.71   3
  -1  -2   8 28270.2 1927.57   3
   1   2   8 29836.0 1167.09   8
  -1   2   8 30345.3 1810.37   2
   1   2  -8 30521.2 1194.30   5
  -1   2  -8 31518.7 1908.86   2
   1   2   9 12755.5 814.720   8
   1   2  -9 12758.4 819.202   5
  -1   2  -9 13349.8 726.209   6
  -1   2   9 13657.3 801.287   8
   1   2  10 21430.5 1104.32   8
   1   2 -10 21539.2 1108.20   5
  -1   2 -10 21883.1 978.745   6
  -1   2  10 21202.8 1059.62   8
  -1   2  11 567.133 200.234   8
   1   2 -11 371.280 206.233   5
   1   2  11 434.227 175.836   8
  -1   2 -11 385.320 143.718   6
   1   2  12 2697.47 419.503   8
   1   2 -12 3086.00 452.171   5
  -1   2  12 2694.74 410.620   8
   1   2 -13 8351.08 770.404   5
  -1   2 -13 8132.89 742.004   5
  -1   2  13 8341.89 759.037   8
   1   2  13 9361.36 796.606   8
  -1   2 -14 5697.76 649.934   5
   1   2  14 5805.53 668.912   8
  -1   2  14 5179.00 628.949   8
   1   2 -14 4984.27 634.301   5
  -1   2 -15 30608.0 1547.32   5
   1   2 -15 32373.0 1663.41   5
  -1   2  15 28968.3 1510.60   8
   1   2  15 30228.7 1555.47   8
  -1   2 -16 953.878 301.604   5
   1   2  16 661.369 258.708   8
   1   2 -16 792.790 302.773   5
  -1   2  16 814.457 274.694   8
  -1   2 -17 39757.7 1915.44   5
   1   2 -17 44239.8 2087.57   5
   1   2  17 41813.0 1948.97   8
  -1   2  17 41513.3 1896.23   8
  -1   2  18 6690.90 787.741   8
  -1  -2 -18 6315.99 803.787   6
   1   2  18 6535.31 806.932   8
   1   2 -18 6534.47 835.044   5
  -1   2 -18 7034.61 827.285   5
  -1   2 -19 354.786 196.470   5
  -1  -2 -19 242.953 149.810   6
   1   2 -19-248.522 371.581   5
   1   2  19 207.467 183.058   8
  -1   2  19 263.562 186.575   8
  -1  -2 -20 195.864 176.914   6
  -1   2 -20-68.7958 166.430   5
   1   2 -20 441.490 422.169   5
   1   2  20 192.877 193.043   8
   1   2 -21 2100.18 500.105   5
  -1   2 -21 1204.28 414.287   5
  -1  -2 -21 2188.45 538.335   6
   1   2  21 1491.40 410.343   8
   1   2 -22 523.581 225.560  18
   1   2 -22 804.825 347.236   5
  -1   2 -22 982.510 366.336  18
   1   2  22 399.337 207.148   8
  -1   2 -22 763.699 287.370   5
  -1   2 -23 856.045 369.205  18
   1   2 -23 502.388 228.019  18
   1  -2 -24 708.051 437.965  18
  -1   2 -24 1829.21 493.061  18
   1   2 -24 1546.49 429.020  18
  -1  -2 -25 841.568 343.492  18
   1   2 -25 900.612 382.916  18
  -1   2 -25 883.279 362.469  18
   1  -2 -25 723.220 381.520  18
  -1   2 -26 70.4130 301.770  18
  -1  -2 -26 297.920 261.295  18
   1   2 -26 815.799 422.118  18
   1  -2 -26 415.744 317.408  18
   1   2 -27 2579.56 589.393  18
  -1  -2 -27 1527.67 500.051  18
   1  -2 -27 1418.17 460.047  18
  -1   2 -27 1904.56 545.389  18
  -1   2 -28 104.016 187.141  18
   1  -2 -28 242.514 293.167  18
  -1  -2 -28 360.499 265.622  18
   1   2 -28 153.074 168.711  18
  -1  -2 -29 1116.02 444.368  18
   1   2 -29 2153.45 526.290  18
  -1   2 -29 2164.31 552.227  18
   1  -2 -29 1905.03 466.405  18
  -1  -2 -30 1109.10 440.002  18
  -1   2 -30 1353.42 420.529  18
   1   2 -30 981.899 388.134  18
   1   2 -31 201.745 133.139  18
  -1  -2 -31 261.811 287.144  18
  -1   2 -31 222.160 260.591  18
  -1  -2 -32 59.6881 150.818  18
  -1   2 -32 209.799 137.131  18
   1   2 -32 209.895 194.400  18
  -1   2 -33-93.8623 193.886  18
  -2  -2   0 144792. 2830.10   1
  -2   2   0 142249. 2845.31   1
  -2  -2   1 926080. 7448.42   1
  -2   2  -1 913895. 7041.39   1
   2  -2   1 924977. 7453.86   1
  -2   2   1 905464. 7380.19   1
   2   2   2 48161.8 1830.64   1
   2  -2   2 50664.3 1873.40   1
  -2   2  -2 49663.6 1692.67   3
  -2  -2  -2 51667.1 1697.63   3
  -2  -2  -2 49999.2 2584.82   2
  -2  -2   2 52200.6 2661.25   2
  -2  -2  -3 504855. 5733.90   3
  -2   2  -3 490307. 5665.60   3
  -2  -2   3 506595. 8140.49   2
   2  -2   3 481504. 6286.91   1
   2   2   3 487838. 6268.25   1
  -2  -2  -3 489820. 8081.39   2
  -2  -2   4 42799.4 2354.99   2
  -2   2  -4 41493.0 1809.66   3
  -2   2   4 41137.0 1146.06   8
   2   2   4 42259.8 1130.51   8
  -2  -2  -4 44173.3 2423.56   2
   2   2   4 39131.8 1892.27   1
  -2  -2  -4 44927.6 1864.75   3
   2  -2   4 40340.7 1896.68   1
   2   2   5 54332.9 1373.35   8
  -2  -2  -5 53702.7 2658.07   2
  -2  -2   5 58823.4 2726.64   2
  -2   2  -5 56045.4 1355.95   6
  -2   2  -5 54889.3 2256.45   3
  -2  -2  -5 57045.5 2292.13   3
  -2   2   5 55103.8 1367.35   8
   2   2   6 10549.9 1118.21   3
   2  -2   6 11194.3 1136.54   3
  -2  -2  -6 12150.3 1143.80   3
  -2   2  -6 10507.3 1064.67   3
  -2   2   6 10234.7 613.536   8
  -2   2  -6 11083.6 628.624   6
   2   2   6 10837.0 649.497   8
  -2  -2  -6 11849.5 1219.73   2
   2   2  -6 11577.5 655.476   5
  -2  -2   6 10785.4 1163.82   2
  -2  -2  -7 56549.6 2679.70   3
  -2   2  -7 56001.9 2658.00   3
  -2  -2   7 56119.6 2614.24   2
   2   2  -7 56105.3 1552.11   5
  -2  -2  -7 54005.9 2552.50   2
  -2   2  -7 56792.6 1475.61   6
   2   2   7 55256.9 2767.27   3
   2  -2   7 55250.2 2705.59   3
  -2   2   7 54917.9 1458.07   8
   2   2   7 54581.4 1567.90   8
  -2  -2  -8 12258.8 1337.75   3
  -2   2  -8 11945.3 1338.40   3
   2   2  -8 12146.1 766.430   5
   2  -2   8 11579.5 1326.17   3
  -2   2  -8 11621.4 707.179   6
   2   2   8 12690.2 781.872   8
  -2   2   8 12744.9 734.605   8
  -2   2  -9 47130.1 1462.68   6
   2   2  -9 47745.2 1618.39   5
   2   2   9 45954.8 1561.17   8
  -2   2   9 45516.6 1453.21   8
  -2   2  10 755.976 201.551   8
   2   2 -10 859.852 247.086   5
   2   2  10 920.208 261.698   8
  -2   2 -10 791.994 195.938   6
   2   2 -11 113506. 2811.58   5
  -2   2 -11 113341. 2493.96   6
  -2   2  11 114641. 2551.91   8
   2   2  11 115820. 2657.89   8
  -2   2 -12 8850.16 723.919   6
   2   2  12 10046.4 813.991   8
   2   2 -12 8913.02 804.314   5
  -2   2  12 9112.05 752.312   8
  -2   2  13 564.266 178.600   8
   2   2 -13 1207.93 330.842   5
   2   2  13 878.637 271.456   8
  -2   2 -13 888.118 252.848   6
   2   2  14 52913.0 2034.67   8
   2   2 -14 54822.7 2164.53   5
  -2   2  14 53232.4 1966.61   8
  -2   2  15 10444.9 896.403   8
   2   2  15 9253.85 869.120   8
   2   2 -15 10382.5 965.831   5
   2   2 -16 9658.11 970.453   5
   2   2  16 8634.31 867.882   8
  -2   2  16 9287.10 875.386   8
  -2   2 -16 9799.57 904.644   5
  -2  -2 -17 259.336 177.469   6
   2   2 -17 196.500 159.931   5
  -2   2 -17 567.869 256.723   5
   2   2  17 362.451 209.650   8
  -2   2  17 306.373 196.458   8
  -2   2 -18 1034.99 338.832   5
  -2  -2 -18 715.731 292.147   6
   2   2  18 874.819 314.731   8
   2   2 -18 1112.58 395.161   5
   2   2  19 2379.91 494.579   8
  -2   2 -19 2189.93 506.727   5
  -2  -2 -19 2108.97 500.352   6
  -2  -2 -20 584.459 292.463   6
   2   2  20 257.602 194.932   8
  -2   2 -21 1805.87 477.327   5
  -2  -2 -21 1239.37 377.443   6
   2   2  21 1476.86 487.073   8
   2   2  22 102.066 118.011   8
   2   2  22-110.656 138.119  16
  -2  -2 -22-311.468 302.635   6
  -2   2 -22-108.382 268.522   5
   2   2 -22 384.826 301.794  18
  -2   2 -22 84.1567 187.837  18
   2   2 -23 5877.45 918.585  18
  -2   2 -23 6089.04 899.318  18
  -2   2 -24 2041.47 538.201  18
   2   2 -24 1884.28 507.185  18
   2   2 -25 466.971 314.422  18
  -2   2 -25 216.635 215.015  18
   2   2 -26 3485.13 743.722  18
  -2  -2 -26 3295.46 712.755  18
  -2   2 -26 4432.57 773.895  18
   2   2 -27 468.943 349.447  18
  -2  -2 -27 435.458 266.259  18
  -2   2 -27 538.449 354.860  18
  -2  -2 -28 1048.23 409.068  18
   2   2 -28 318.682 230.558  18
  -2   2 -28 193.842 328.765  18
  -2  -2 -29 151.668 254.765  18
  -2   2 -29 159.307 197.709  18
   2   2 -29-351.807 258.692  18
   2   2 -30 260.163 242.681  18
  -2  -2 -30-33.7214 204.603  18
  -2   2 -30 155.247 257.280  18
  -2  -2 -31 1019.31 354.834  18
   2   2 -31 1060.40 356.264  18
  -2   2 -31 801.687 356.255  18
   2   2 -32 706.625 349.669  18
  -2  -2 -32 457.338 260.785  18
  -2   2 -32 518.580 277.599  18
  -3   2   0 340.735 202.123   6
  -3   2   0-47.2820 192.215   1
  -3  -2   0-175.820 217.274   1
   3  -2   1 100628. 3066.90   1
  -3   2   1 103357. 1825.51   6
  -3   2  -1 105138. 1849.48   6
  -3   2   1 96740.5 3021.57   1
  -3  -2  -1 104549. 3028.79   1
   3   2   1 99753.3 3005.16   1
  -3  -2   1 105442. 3093.96   1
  -3   2  -1 103088. 3014.44   1
   3  -2   2 531342. 7251.26   1
  -3   2   2 541460. 4206.88   6
  -3   2   2 543785. 7382.15   1
  -3  -2   2 544043. 9201.44   2
  -3  -2   2 538137. 7283.38   1
  -3  -2  -2 523856. 9074.93   2
  -3   2  -2 545624. 4252.73   6
   3   2   2 530008. 7198.12   1
  -3  -2  -3 65054.1 3174.39   2
  -3   2  -3 63938.1 1492.52   6
   3  -2   3 63473.2 2598.64   1
   3   2   3 64368.5 2628.92   1
  -3  -2   3 67627.8 3201.41   2
  -3   2  -3 61522.4 2353.32   3
  -3  -2  -3 63291.9 2373.21   3
  -3   2   3 62136.1 1446.59   8
  -3   2  -4 60298.2 1483.26   6
   3  -2   4 58184.9 2586.96   1
   3   2   4 59634.4 1426.97   8
  -3   2   4 58356.1 1428.80   8
   3   2   4 54221.3 2536.60   1
  -3  -2  -4 60104.2 2408.56   3
  -3  -2  -4 61315.5 3057.03   2
  -3  -2   4 61501.9 3012.43   2
  -3   2  -4 61166.2 2435.02   3
  -3  -2  -5 157986. 4888.17   2
  -3   2  -5 156615. 4084.01   3
   3   2   5 150931. 4411.43   1
  -3  -2  -5 157045. 4096.21   3
  -3  -2   5 162997. 4893.04   2
  -3   2   5 156001. 2379.59   8
   3  -2   5 151539. 4390.61   1
   3   2   5 152614. 2416.97   8
  -3   2  -5 156065. 2488.25   6
  -3   2   6 36063.7 1172.53   8
   3  -2   6 35630.0 2222.41   1
  -3  -2  -6 35618.8 2067.83   3
  -3   2  -6 36676.1 2081.83   3
  -3   2  -6 35908.5 1221.27   6
   3   2   6 36265.4 1227.21   8
  -3  -2  -6 35476.4 2296.36   2
  -3  -2   6 37876.2 2348.76   2
   3   2   6 35569.3 2250.11   1
  -3  -2  -7 1777.09 476.762   2
  -3   2  -7 1085.09 385.524   3
  -3   2   7 1387.81 249.492   8
  -3  -2   7 848.648 329.535   2
  -3  -2  -7 990.216 372.409   3
   3   2   7 1495.26 261.457   8
  -3   2  -7 1139.26 243.149   6
   3   2   7 1401.40 472.607   1
   3  -2   7 1083.81 409.094   1
   3   2   8 4.78685 102.834   8
  -3   2   8 18.1182 90.2452   8
  -3   2  -8 11.4694 106.669   6
  -3   2  -9 2242.70 347.836   6
  -3   2   9 2506.83 347.882   8
   3   2   9 2419.97 372.779   8
  -3   2 -10 133720. 2738.30   6
   3   2  10 136299. 2825.06   8
  -3   2  10 136882. 2624.75   8
  -3   2 -11 8144.12 703.543   6
   3   2  11 8657.79 751.527   8
  -3   2  11 8363.71 675.585   8
   3   2  12 24302.4 1294.49   8
  -3   2 -12 25137.4 1300.87   6
  -3   2  12 25712.9 1230.59   8
  -3   2  13 8417.86 739.099   8
   3   2  13 9076.75 819.172   8
  -3   2 -13 8857.81 806.635   6
   3   2  14 23541.6 1364.06   8
  -3   2  14 24659.8 1323.44   8
  -3   2 -14 21786.0 1313.50   6
  -3  -2 -15 2105.34 445.213   6
  -3   2  15 1918.69 388.474   8
   3   2  15 1648.65 378.003   8
  -3   2 -15 1289.93 323.782   6
   3   2  16 6241.73 771.555   8
  -3  -2 -16 6542.42 781.414   6
   3   2  17 15799.6 1256.05   8
  -3  -2 -17 16392.6 1275.10   6
   3   2  18 3586.33 627.534   8
  -3   2 -18 4449.33 676.734   5
  -3  -2 -18 3723.02 635.539   6
  -3   2 -19 236.437 196.581   5
  -3  -2 -19 118.886 168.040   6
   3   2  19 146.523 225.713   8
  -3   2 -20 2846.50 582.966   5
  -3  -2 -20 1454.43 460.962   6
   3   2  20 2268.52 507.409   8
   3   2 -21 1860.45 588.087  18
  -3   2 -21 1454.19 440.326  18
  -3   2 -21 642.705 329.700   5
   3   2  21 1053.17 378.014   8
  -3  -2 -21 938.238 381.131   6
   3   2 -22 7800.77 979.993  14
  -3   2 -22 8984.10 1058.84   5
   3   2  22 7932.26 936.293  16
   3   2  22 6957.47 948.636   8
  -3  -2 -22 7376.06 984.990   6
  -3   2 -22 7327.63 954.308  18
   3   2 -22 7600.24 1004.19  18
   3   2  23 13517.0 1261.40  16
   3   2 -23 16439.2 1426.02  14
   3   2 -23 16332.5 1500.59  18
  -3   2 -23 16168.1 1448.21  18
  -3   2 -24 189.528 206.528  18
   3   2 -24 202.247 200.670  18
  -3   2 -25 1524.19 459.374  18
   3   2 -25 2024.98 561.791  18
  -3  -2 -26 5058.23 858.166  18
   3   2 -26 5020.96 823.625  18
  -3   2 -26 4907.18 834.294  18
  -3   2 -27 2542.01 602.965  18
  -3  -2 -27 2885.55 667.099  18
   3   2 -27 1671.90 491.996  18
   3   2 -28 3287.51 683.355  18
  -3  -2 -28 2845.85 642.276  18
  -3   2 -28 3265.43 701.070  18
   3   2 -29 1164.58 386.165  18
  -3   2 -29 1670.93 480.057  18
  -3  -2 -29 734.219 381.296  18
  -3  -2 -30 482.976 240.808  18
  -3   2 -30 436.113 307.964  18
   3   2 -31 786.057 323.135  18
  -3  -2 -31 1105.64 398.587  18
  -3   2 -31 322.273 185.843  18
  -3   2 -32-26.8026 130.562  18
   3   2 -32 47.3494 165.663  18
  -3  -2 -32-123.516 157.722  18
  -4  -2   0 45685.2 2342.41   1
  -4   2   0 43563.5 1272.01   6
  -4   2   0 43488.3 2300.40   1
   4   2   0 45787.9 1224.16   4
   4  -2   1 25509.2 1774.74   1
  -4   2   1 29510.2 1912.91   1
   4   2  -1 29158.0 1018.32   4
  -4  -2  -1 28660.2 1845.97   1
  -4   2  -1 28497.3 1838.30   1
  -4   2  -1 27468.5 1024.09   6
   4   2   1 29027.4 1877.87   1
  -4   2   1 27931.4 1014.09   6
  -4  -2   1 29617.4 1918.20   1
  -4   2  -2 77849.5 1740.10   6
  -4   2  -2 76437.1 3005.30   1
  -4  -2  -2 81036.2 3073.10   1
   4   2   2 76152.9 3111.63   1
  -4   2   2 76273.1 3150.55   1
   4  -2   2 77272.9 3146.71   1
  -4  -2   2 80975.4 3197.91   1
  -4   2   2 76265.2 1690.29   6
  -4   2  -3 127546. 3865.62   3
  -4  -2  -3 120613. 3771.39   3
   4   2   3 122483. 2012.48   8
  -4   2   3 121865. 2134.19   6
  -4   2   3 122423. 4115.06   1
  -4  -2   3 123076. 4028.05   1
  -4   2  -3 123557. 2227.94   6
   4  -2   3 118799. 4030.48   1
   4   2   3 124081. 4113.94   1
   4   2   4 109505. 2027.26   8
  -4  -2  -4 113537. 3714.22   3
  -4   2   4 112084. 2068.69   8
  -4   2  -4 111498. 2175.25   6
   4  -2   4 109352. 4001.47   1
  -4   2  -4 108919. 3654.11   3
   4   2   4 107157. 3989.51   1
   4   2   4 117246. 1913.46   4
  -4  -2   5 5850.88 1019.92   2
  -4   2  -5 6427.36 900.326   3
  -4   2  -5 5201.64 481.094   6
  -4   2   5 5802.25 486.436   8
   4   2   5 5478.17 918.575   1
  -4  -2  -5 3799.90 697.355   3
   4  -2   5 4452.56 830.305   1
   4   2   5 6000.65 488.604   8
   4   2   5 6245.35 444.353   4
  -4  -2   6 79.4960 141.876   2
  -4   2   6-11.8497 70.0297   8
  -4   2  -6-124.633 155.504   3
  -4  -2  -6 162.420 265.166   3
  -4  -2  -6 326.776 264.286   2
  -4   2  -6-171.501 113.153   6
   4   2   6 116.851 100.452   8
   4  -2   6 159.804 265.005   1
  -4   2  -7 10212.4 724.608   6
  -4  -2  -7 10686.1 1360.42   2
   4   2   7 10465.3 717.882   8
  -4   2   7 10128.4 659.382   8
  -4  -2   7 9491.31 1274.15   2
   4   2   8 25615.0 1172.50   8
  -4  -2   8 24949.4 2034.40   2
  -4   2   8 25770.4 1079.03   8
  -4   2  -8 27117.1 1209.51   6
  -4   2  -9 20031.2 1089.48   6
   4   2   9 19872.3 1072.47   8
  -4   2   9 20507.3 983.900   8
  -4   2  10 8064.18 645.411   8
   4   2  10 7084.76 670.011   8
  -4   2 -10 6982.42 669.482   6
   4   2  11 10792.2 856.255   8
  -4   2 -11 10373.6 838.063   6
  -4   2  11 11416.4 783.960   8
  -4   2  12 742.634 202.347   8
   4   2  12 966.190 279.542   8
  -4   2 -12 938.162 261.927   6
  -4   2 -13 4329.95 606.276   6
   4   2  13 4437.25 590.749   8
  -4  -2 -13 4515.20 628.506   6
  -4   2  13 4455.42 527.217   8
   4   2  14 9477.32 900.919   8
  -4   2 -14 9918.44 934.809   6
  -4   2  14 11190.4 886.502   8
  -4  -2 -14 8522.18 885.804   6
  -4  -2 -15 502.267 243.798   6
   4   2  15 124.888 139.820   8
  -4   2 -15 268.866 188.067   6
   4   2  16 4792.82 703.562   8
  -4  -2 -16 4690.84 686.238   6
  -4   2 -16 5407.14 724.013   6
   4   2  17 78.3087 173.149   8
  -4   2 -17-38.3145 173.052   6
  -4  -2 -17-49.2016 159.704   6
  -4  -2 -18 473.207 239.305   6
   4   2  18 757.635 334.430   8
  -4  -2 -19 806.337 320.917   6
   4   2  19 1449.40 434.306   8
  -4   2 -20 17946.8 1433.63   5
   4   2  20 16244.0 1394.50   8
  -4  -2 -20 15818.9 1406.78   6
  -4  -2 -21 950.535 360.692   6
   4   2 -21 1345.38 431.873  18
   4   2 -21 701.932 180.469  14
   4   2  21 1051.60 378.904  16
  -4   2 -21 732.449 298.509   5
   4   2  21 659.810 309.439   8
  -4   2 -21 983.098 345.447  18
   4   2  22 2479.03 567.632  16
   4   2 -22 1872.89 542.215  14
   4   2 -22 2547.89 583.938  18
  -4   2 -22 3415.60 649.989  18
   4   2  23 1047.29 385.025  16
   4   2 -23 1914.77 509.617  14
   4   2 -23 1391.03 421.849  18
  -4   2 -23 1528.09 480.375  18
  -4   2 -24 1350.19 448.387  18
   4   2 -24 1309.17 446.882  14
   4   2 -24 739.239 311.718  18
   4   2  24 805.978 293.701  16
   4   2 -25 98.3611 185.786  18
   4   2 -25 150.706 257.471  14
   4   2  25-509.724 279.749  16
  -4   2 -25-293.686 352.252  18
  -4   2 -26-15.9018 303.856  18
   4   2 -26-319.469 210.136  14
   4   2 -26 229.384 193.470  18
  -4  -2 -27 311.455 271.468  18
   4   2 -27-180.584 266.281  18
  -4   2 -27-212.203 193.219  18
   4   2 -28 878.536 370.946  18
  -4   2 -28 1496.18 483.763  18
  -4  -2 -28 1884.28 550.883  18
  -4   2 -29 633.587 338.890  18
  -4  -2 -29 1060.20 365.129  18
   4   2 -29 592.776 347.125  18
  -4   2 -30 301.784 230.466  18
  -4  -2 -30 71.4184 209.550  18
   4   2 -30 59.9538 237.268  18
   4   2 -31 66.3326 229.847  18
  -4  -2 -31 62.0464 185.880  18
  -4   2 -31-27.3126 138.555  18
  -4  -2 -32 169.693 146.057  18
  -4   2 -32 157.424 148.726  18
  -5  -2   0-167.588 324.937   1
   5   2   0-47.8958 111.240   4
  -5   2   0-577.540 314.963   1
  -5   2   0 27.2704 114.517   6
  -5   2   1 28123.1 2097.58   1
   5   2  -1 29452.5 1106.76   4
  -5   2  -1 27057.0 2022.59   1
   5   2   1 27540.9 1043.15   4
  -5  -2  -1 28274.1 2070.01   1
  -5  -2   1 28648.6 2117.05   1
  -5   2   1 26814.6 1065.50   6
  -5   2  -1 27838.4 1097.38   6
  -5  -2  -2 99850.5 3860.58   1
  -5   2  -2 98479.8 3866.24   1
  -5   2   2 97266.4 2013.33   6
  -5   2   2 99209.9 4013.24   1
   5  -2   2 98457.8 3981.51   1
   5   2   2 94750.7 3905.66   1
  -5   2  -2 99838.2 2099.25   6
   5   2  -2 97519.7 2098.21   4
  -5  -2   2 101758. 4014.98   1
   5   2   2 100257. 1961.93   4
   5   2   3 18803.8 1754.51   1
  -5   2   3 19833.1 909.305   6
   5   2   3 19968.3 822.143   8
  -5  -2  -3 18543.6 799.730   6
  -5   2  -3 19900.3 959.898   6
  -5   2  -3 19155.6 1698.55   1
  -5  -2   3 18624.2 1741.15   1
   5  -2   3 18232.6 1736.72   1
  -5   2   3 17389.3 1708.97   1
   5   2   3 19207.0 853.803   4
  -5   2  -4 13394.8 1410.29   3
  -5  -2  -4 14353.1 1467.31   3
  -5   2   4 13662.9 759.691   6
  -5   2  -4 13400.5 799.598   6
  -5   2   4 13232.1 1520.49   1
  -5   2   4 12757.4 736.674   8
   5   2   4 13520.2 738.701   8
  -5  -2  -4 13668.0 726.121   6
  -5  -2   4 13480.8 1497.82   1
   5   2   4 13533.6 725.274   4
   5   2   5 46596.5 1426.37   8
   5   2   5 47217.5 1367.49   4
  -5   2  -5 47239.7 1557.51   6
  -5   2   5 46602.6 1411.47   8
  -5   2  -6 43922.0 1547.63   6
   5   2   6 42056.6 1438.74   8
  -5   2   6 43059.5 1371.75   8
  -5   2   7 6202.68 538.445   8
  -5   2  -7 5837.44 584.811   6
  -5  -2  -7 6969.08 611.484   6
   5   2   7 5201.29 537.691   8
  -5   2  -8 8150.20 706.839   6
   5   2   8 8025.40 685.722   8
  -5   2   8 7852.75 609.590   8
  -5  -2  -8 8016.47 689.225   6
  -5   2   9 14119.7 837.668   8
  -5   2  -9 14237.2 959.933   6
  -5  -2  -9 13334.3 915.517   6
   5   2   9 14152.5 931.907   8
  -5   2  10 7416.80 620.814   8
   5   2  10 7172.74 705.834   8
  -5   2 -10 6326.25 653.078   6
  -5  -2 -10 6746.98 663.764   6
  -5   2  11 1947.60 332.831   8
  -5  -2 -11 2121.67 403.935   6
   5   2  11 2077.57 408.861   8
  -5   2 -11 1936.60 403.478   6
  -5   2 -12 7211.25 767.564   6
   5   2  12 8479.08 809.949   8
  -5  -2 -12 8399.50 806.047   6
  -5   2  12 8216.49 686.348   8
   5   2  13 440.256 225.874   8
  -5  -2 -13 422.012 185.842   6
  -5   2 -13 661.092 273.299   6
   5   2  14 8885.57 895.885   8
  -5   2 -14 8984.82 923.167   6
  -5  -2 -14 8525.96 891.690   6
  -5  -2 -15 5375.21 724.737   6
  -5   2 -15 5349.64 731.698   6
   5   2  15 4819.62 686.722   8
  -5   2 -16 4240.05 676.316   6
  -5  -2 -16 4486.90 686.359   6
   5   2  16 4400.73 684.349   8
   5   2  17 14077.9 1221.17   8
  -5   2 -17 12463.0 1160.81   6
  -5  -2 -17 13586.3 1222.66   6
  -5  -2 -18 1360.45 388.798   6
  -5   2 -18 1270.06 402.137   6
   5   2  18 1477.62 443.416   8
  -5  -2 -19 179.246 269.925   6
   5   2  19 229.997 233.117   8
  -5   2 -19 2.32979 191.929   6
  -5  -2 -20 3253.98 688.565   6
   5   2 -20 4630.97 746.971  14
   5   2  20 4488.63 769.561   8
   5   2 -21 3238.61 711.843  18
   5   2  21 2577.12 595.050  16
  -5   2 -21 4088.61 712.976   5
  -5  -2 -21 1915.49 503.596   6
   5   2 -21 3381.56 625.011  14
  -5   2 -21 2139.33 575.734  18
   5   2  21 2779.94 603.591   8
   5   2 -22 3242.90 642.803  18
   5   2  22 4664.54 778.503  16
  -5   2 -22 3180.43 613.422  18
   5   2 -22 4371.59 724.245  14
  -5   2 -23 5822.46 847.481  18
   5   2  23 6158.32 906.130  16
   5   2 -23 4820.16 820.955  18
   5   2 -23 5448.57 856.960  14
  -5   2 -24 15018.8 1389.52  18
   5   2 -24 15021.9 1416.52  14
   5   2 -24 15500.7 1475.95  18
   5   2  24 15269.8 1398.25  16
  -5   2 -25 425.441 311.805  18
   5   2 -25 414.544 266.254  14
   5   2 -25 200.198 180.361  18
   5   2  25-317.091 242.352  16
   5   2 -26 1586.36 489.267  18
   5   2  26 1514.68 428.246  16
  -5   2 -26 1181.91 412.532  18
   5   2 -26 1143.82 369.409  14
  -5   2 -27-10.9507 156.505  18
   5   2 -27 245.856 276.585  14
  -5  -2 -27 6.98050 169.240  18
  -5   2 -28 504.368 319.790  18
  -5  -2 -28 711.811 379.840  18
  -5   2 -29 120.902 171.258  18
  -5  -2 -29 216.824 245.636  18
  -5  -2 -30-89.3809 191.221  18
  -5   2 -30 116.577 236.090  18
  -5  -2 -31 92.6980 136.675  18
  -5   2 -31-415.462 256.616  18
  -5   2 -32 240.209 202.870  18
  -5  -2 -32 127.083 185.037  18
   6  -2   0 21068.0 836.094   4
   6   2   0 20776.1 992.581   4
  -6   2   0 19631.7 979.276   6
   6  -2  -1 57279.2 1351.22   4
   6   2  -1 58310.9 1716.41   4
  -6   2   1 57160.9 1652.65   6
   6   2   1 57082.6 1640.67   4
  -6   2  -1 57756.5 1678.34   6
  -6   2   2 2682.68 364.450   6
  -6   2  -2 3814.27 444.355   6
   6  -2  -2 2685.01 296.239   4
  -6  -2  -2 2611.70 284.462   6
   6   2  -2 2732.42 386.361   4
   6   2   2 2358.41 328.958   4
   6   2  -3 30176.9 1284.62   4
  -6   2  -3 29165.5 1237.52   6
  -6   2   3 28878.9 1162.51   6
   6   2   3 30302.3 1057.76   8
   6  -2  -3 28217.3 962.698   4
   6   2   3 27839.7 1132.88   4
  -6  -2  -3 31314.7 1049.94   6
  -6  -2  -4 822.620 183.512   6
  -6   2   4 915.209 219.293   6
   6   2   4 627.009 186.739   4
  -6   2  -4 831.239 231.398   6
   6   2   4 486.298 146.122   8
   6   2   5 1958.40 330.021   4
   6   2   5 2218.97 322.506   8
  -6   2   5 2043.80 317.189   8
  -6   2  -5 2380.48 370.389   6
  -6  -2  -5 2404.94 347.226   6
   6   2   6 99172.1 2184.01   4
  -6   2  -6 92996.8 2405.27   6
   6   2   6 97087.4 2243.96   8
  -6  -2  -6 97162.8 2245.52   6
  -6   2   6 100339. 2199.11   8
  -6   2   7 1881.38 302.694   8
  -6  -2  -7 1196.11 282.480   6
  -6   2  -7 1657.44 336.702   6
   6   2   7 1530.85 316.249   8
  -6   2   8 8981.10 678.988   8
  -6   2  -8 9506.92 811.023   6
   6   2   8 9500.12 784.950   8
  -6  -2  -8 9315.56 777.721   6
  -6   2  -9 439.588 180.952   6
  -6  -2  -9 529.265 157.575   6
  -6   2   9 753.762 195.247   8
   6   2   9 569.037 189.608   8
  -6  -2 -10 2995.14 468.287   6
  -6   2  10 3446.77 426.187   8
   6   2  10 3175.52 489.695   8
  -6   2 -10 2558.10 474.871   6
  -6   2 -11 6222.63 711.439   6
  -6  -2 -11 5842.98 676.693   6
   6   2  11 5640.22 658.665   8
  -6  -2 -12 764.417 313.645   6
   6   2  12 439.715 199.005   8
  -6   2 -12 344.008 158.701   6
  -6   2 -13 4455.86 655.157   6
   6   2  13 4048.04 602.122   8
  -6  -2 -13 4455.39 619.682   6
  -6   2 -14 13328.1 1180.87   6
   6   2  14 13022.7 1101.52   8
  -6  -2 -14 13150.0 1121.53   6
  -6  -2 -15-168.987 201.346   6
   6   2  15-53.6098 181.791   8
  -6   2 -15-82.2942 148.525   6
  -6  -2 -16 5664.89 781.409   6
  -6   2 -16 5349.28 785.763   6
   6   2  16 7053.25 858.741   8
  -6  -2 -17 11368.6 1131.97   6
   6   2  17 12220.4 1159.57   8
  -6   2 -17 12329.2 1208.34   6
  -6  -2 -18 1815.94 517.779   6
  -6   2 -18 2238.90 519.869   6
   6   2  18 2708.15 586.419   8
  -6  -2 -19-286.816 309.706   6
   6   2  19 79.1500 187.482   8
  -6   2 -19 250.406 230.890   6
  -6   2 -20 145.358 192.748  18
   6   2  20 481.369 299.175   8
   6   2 -20-133.194 227.746  14
   6   2  20-146.081 268.788  16
  -6   2 -20 16.2152 140.335   6
  -6   2  20 74.8700 126.300  13
  -6  -2 -20 414.932 274.403   6
   6   2 -21 3019.27 586.691  14
  -6   2 -21 3943.56 688.651  18
   6   2  21 5235.45 810.797  16
  -6   2 -22 4895.38 755.242  18
   6   2 -22 6199.79 891.562  14
   6   2  22 4892.04 820.064  16
   6   2  23 45729.6 2434.73  16
   6   2 -23 43327.2 2437.92  14
  -6   2 -23 44799.1 2398.97  18
   6   2 -24 832.518 386.845  14
  -6   2 -24 701.771 280.519  18
   6   2  24 1012.48 372.601  16
  -6   2 -25 3748.12 653.823  18
   6   2  25 3307.53 672.217  16
   6   2 -25 4760.44 807.194  14
   6   2  26 5021.22 812.355  16
   6   2 -26 6331.03 900.823  14
  -6   2 -26 5451.89 838.368  18
  -6   2 -27 861.191 341.356  18
   6   2 -27 1828.96 483.537  14
  -6   2 -27 1348.52 477.351  13
   6   2  27 1593.88 460.258  16
  -6  -2 -27 1564.71 499.202  18
   6   2 -28 123.545 192.252  14
  -6   2 -28 43.9831 199.668  13
  -6   2 -28-164.673 186.748  18
  -6   2 -29 681.230 314.796  13
  -6   2 -29 213.351 236.125  18
  -6  -2 -29 812.281 297.862  18
  -6  -2 -30 232.261 217.525  18
  -6   2 -30-38.5043 166.218  18
  -6  -2 -31 222.112 190.178  18
  -6   2 -31 95.5286 191.628  18
  -7   2   0 130.513 135.790   6
   7   2   0-19.7399 80.1266   4
   7   2   1 32353.0 1328.89   4
  -7   2  -1 31357.9 1323.58   6
  -7   2   1 32211.3 1315.47   6
   7   2  -1 31514.9 1365.95   4
   7  -2  -1 32228.9 1122.59   4
   7  -2   1 33313.4 1172.68   4
  -7   2  -2 328.036 155.782   6
   7   2   2 259.011 159.575   4
  -7   2   2 455.168 196.922   6
   7  -2  -2 241.932 114.180   4
   7   2  -2 213.703 153.987   4
  -7   2   3 7825.90 636.285   6
  -7   2  -3 6874.19 626.268   6
   7   2   3 6496.78 581.709   4
   7   2  -3 6999.14 671.210   4
   7  -2  -3 6321.71 512.898   4
   7   2   4 3498.37 444.009   4
  -7   2  -4 4014.27 500.464   6
  -7  -2  -4 3969.15 431.712   6
   7   2   4 4100.26 424.648   8
   7   2  -4 3482.10 486.785   4
  -7   2   4 4671.67 495.282   6
   7   2   5 38923.5 1372.83   8
  -7   2  -5 37824.0 1561.36   6
  -7  -2  -5 40179.7 1405.98   6
  -7   2   5 38359.7 1411.51   8
   7   2   5 39621.5 1477.79   4
   7   2  -5 38858.0 1617.93   4
  -7   2   6 6148.75 568.122   8
   7   2   6 5806.03 586.379   4
   7   2   6 5514.09 564.907   8
  -7  -2  -6 5635.12 549.585   6
  -7   2  -6 5368.24 619.680   6
   7   2   7 113669. 2608.15   8
  -7   2  -7 108736. 2832.51   6
  -7  -2  -7 109703. 2602.35   6
  -7   2   7 113724. 2449.85   8
  -7   2   8 598.005 183.725   8
  -7   2  -8 497.419 207.021   6
   7   2   8 883.519 329.607   8
  -7  -2  -8 763.685 241.945   6
  -7  -2  -9 3918.44 527.345   6
   7   2   9 3731.22 526.667   8
  -7   2  -9 2930.88 507.280   6
   7   2  10 7448.60 772.541   8
  -7   2 -10 7159.60 806.636   6
  -7  -2 -10 5760.70 684.877   6
  -7   2 -11 46269.9 2066.17   6
  -7  -2 -11 47580.2 1999.91   6
   7   2  11 50885.8 2050.24   8
  -7  -2 -12 1645.14 382.391   6
   7   2  12 1963.11 440.414   8
  -7   2 -12 2259.25 465.087   6
  -7   2 -13 4594.27 697.149   6
  -7  -2 -13 5000.98 697.900   6
   7   2  13 4718.04 672.323   8
  -7   2 -14 9111.41 1005.72   6
   7   2  14 10245.9 1005.04   8
  -7  -2 -14 8680.33 940.922   6
   7   2  15 173.071 131.549   8
  -7   2 -15 305.097 154.422   6
  -7  -2 -15 493.449 289.017   6
  -7  -2 -16 1659.42 446.609   6
  -7   2 -16 970.908 371.595   6
   7   2  16 1756.00 454.538   8
  -7  -2 -17 21370.7 1599.76   6
  -7   2 -17 20832.6 1627.12   6
   7   2  17 21735.5 1587.06   8
   7   2  18 1792.21 467.056   8
  -7  -2 -18 496.218 281.970   6
  -7   2 -18 1320.32 429.884   6
  -7  -2 -19 2816.91 630.026   6
   7   2  19 4436.82 741.681  16
  -7   2 -19 3380.28 661.238   6
   7   2 -19 3249.94 641.120  14
   7   2  20 99.5513 224.969  16
   7   2 -20 236.603 216.905  14
  -7   2 -20 464.602 329.841   6
   7   2  21 1829.44 504.120  16
   7   2 -21 842.934 384.448  14
   7   2 -22 2111.23 544.453  14
   7   2  22 1912.03 545.592  16
   7   2 -23-373.584 352.215  14
  -7   2 -23-286.130 316.682  18
   7   2  23-10.4862 181.825  16
  -7   2 -24 2740.70 595.114  18
   7   2  24 3365.47 665.995  16
   7   2 -24 2388.05 549.960  14
  -7   2 -25 703.546 363.008  18
   7   2 -25 918.107 443.190  14
   7   2  25 1431.59 442.573  16
   7   2  26 1103.67 354.277  16
   7   2 -26 627.112 319.267  14
  -7   2 -26 425.547 249.114  18
  -7   2 -26 812.732 443.350  13
  -7   2 -27 605.913 270.717  18
   7   2  27 715.597 326.439  16
   7   2 -27 519.631 297.682  14
  -7  -2 -27 1150.85 457.194  18
  -7   2 -27 686.928 363.913  13
  -7   2 -28-75.9820 157.892  18
   7   2 -28 278.721 279.907  14
  -7   2 -28-65.3169 189.625  13
   7   2  28 30.2308 112.922  16
  -7  -2 -29 1813.80 422.087  18
   7   2 -29 1139.07 370.261  14
  -7   2 -29 1440.51 448.385  13
  -7   2 -29 522.857 209.290  18
  -7   2 -30-98.1110 198.852  18
   7   2 -30-229.280 195.259  14
  -7  -2 -30 149.765 172.196  18
  -7   2 -30 188.426 170.430  13
  -7  -2 -31 538.846 274.685  18
   8   2   0 1398.04 320.820   4
  -8   2   0 1541.59 301.527   6
   8  -2   0 1431.17 268.439   4
   8  -2  -1 2383.55 332.221   4
   8  -2   1 2730.75 378.639   4
  -8   2  -1 2989.79 442.056   6
   8   2  -1 2262.51 404.027   4
  -8   2   1 2468.04 387.910   6
   8   2   1 2714.74 432.611   4
   8   2  -2 30418.1 1467.14   4
  -8   2  -2 30248.6 1389.63   6
  -8   2   2 30744.6 1344.89   6
   8   2   2 29591.6 1363.17   4
   8  -2  -2 30541.1 1196.60   4
  -8   2  -3 13366.5 941.360   6
  -8   2   3 14568.9 925.029   6
   8  -2  -3 14516.6 827.648   4
   8   2   3 13694.3 924.957   4
   8   2  -3 14473.9 1020.98   4
   8   2   4 14964.4 952.719   4
  -8   2   4 15145.1 933.658   6
   8   2  -4 13354.7 995.889   4
  -8   2  -4 14701.9 996.205   6
  -8   2  -5 7776.18 744.284   6
  -8  -2  -5 7155.16 620.072   6
   8   2  -5 7840.09 782.684   4
   8   2   5 7166.27 683.387   4
  -8   2   5 7768.08 676.243   8
   8   2   6 42952.2 1665.88   4
  -8   2  -6 39389.9 1739.51   6
   8   2  -6 41170.2 1802.62   4
  -8   2   6 41878.4 1552.30   8
  -8  -2  -6 42536.6 1615.09   6
   8   2   7 55108.3 1878.29   8
  -8   2  -7 54127.9 2095.58   6
   8   2  -7 52664.4 2106.94   4
  -8  -2  -7 56679.4 1919.97   6
   8   2   8 30589.2 1464.46   8
  -8  -2  -8 32492.3 1531.04   6
  -8   2  -8 32897.2 1672.13   6
  -8  -2  -9 11490.9 988.492   6
  -8   2  -9 13374.1 1094.91   6
   8   2   9 13143.2 1017.06   8
  -8  -2 -10 2499.55 502.499   6
   8   2  10 2462.40 460.794   8
  -8  -2 -11 314.561 249.842   6
   8   2  11 429.903 223.441   8
  -8   2 -11 242.082 148.519   6
  -8  -2 -12 5743.31 747.857   6
  -8   2 -12 5158.60 744.451   6
   8   2  12 5093.48 703.414   8
   8   2  13-59.9214 141.975   8
  -8  -2 -13 589.846 263.991   6
  -8   2 -13 283.231 213.089   6
  -8   2 -14 12445.4 1238.71   6
  -8  -2 -14 12527.5 1147.76   6
   8   2  14 11492.5 1113.01   8
  -8  -2 -15 227.656 193.390   6
  -8   2 -15 160.432 168.097   6
  -8  -2 -16 93.4194 246.856   6
  -8   2 -16 607.365 248.754   6
  -8   2 -17 8612.48 1100.81   6
  -8  -2 -17 9161.47 1075.68   6
   8   2  18 486.388 277.413  16
   8   2 -18 1146.54 395.525  14
  -8  -2 -18 1119.53 411.899   6
  -8   2 -18 1165.33 444.667   6
   8   2 -19 12455.0 1257.78  14
  -8   2 -19 11919.3 1284.94   6
   8   2  19 10847.3 1185.39  16
   8   2 -20 569.848 262.226  14
   8   2  20 761.829 370.478  16
   8   2  21 240.429 261.759  16
   8   2 -21 34.7094 251.249  14
   8   2  22 6885.74 976.494  16
   8   2 -22 6141.82 920.420  14
   8   2 -23 1684.27 468.373  14
   8   2  23 1889.65 554.145  16
  -8   2 -23 1348.94 511.205  13
   8   2  24 2841.25 641.085  16
   8   2 -24 3159.11 623.350  14
  -8   2 -24 3515.49 788.516  13
   8   2  25-23.5469 165.429  16
   8   2 -25-292.699 299.972  14
  -8   2 -25-127.723 258.109  13
  -8  -2 -26 6695.10 954.502  18
   8   2 -26 6008.67 857.723  14
  -8   2 -26 5638.55 980.108  13
   8   2  26 6705.94 935.753  16
  -8   2 -27 110.349 162.944  13
   8   2 -27 117.607 206.299  14
   8   2  27 152.875 219.811  16
  -8  -2 -27 462.819 306.133  18
  -8   2 -28-322.936 288.525  13
  -8  -2 -28 265.503 212.385  18
   8   2  28 466.279 322.502  16
   8   2 -28 66.1403 154.149  14
   8   2 -29 34.3933 124.387  14
   8   2  29 293.577 199.203  16
  -8  -2 -29 358.603 220.266  18
  -8   2 -29 146.484 158.068  13
  -8  -2 -30 336.391 151.817  18
  -8   2 -30 842.937 316.472  13
  -9   2   0-118.273 98.0609   6
   9  -2   0-46.3467 120.541   4
   9   2   0-5.39359 128.633   4
   9   2   1 827.818 232.952   4
  -9   2   1 1178.40 283.149   6
   9   2  -1 1175.45 323.058   4
  -9   2  -1 1241.38 292.385   6
   9  -2  -1 1077.75 237.814   4
  -9   2   2 47.3495 89.3946   6
   9   2  -2 116.850 153.352   4
   9  -2  -2 58.2336 88.2952   4
  -9   2  -2 196.111 134.731   6
   9   2   2 35.5840 128.344   4
  -9   2   3 10954.6 832.303   6
   9   2  -3 10909.2 961.538   4
  -9   2  -3 9834.49 846.412   6
   9   2   3 10538.7 869.810   4
   9   2  -4 136.409 144.394   4
  -9   2   4 330.589 171.434   6
  -9   2  -4 429.639 182.784   6
   9   2   4 371.503 230.578   4
   9   2  -5 684.574 219.408   4
  -9   2  -5 895.101 279.076   6
   9   2   5 1275.12 322.573   4
   9   2   6 3736.28 523.229   4
  -9   2  -6 3817.19 557.509   6
   9   2  -6 4309.14 622.875   4
  -9  -2  -7 508.775 204.012   6
  -9   2  -7 998.984 321.161   6
   9   2  -7 524.577 240.014   4
  -9   2  -8 5923.70 746.283   6
  -9  -2  -8 5178.04 628.269   6
   9   2  -8 5076.30 712.544   4
  -9  -2  -9 2948.57 489.427   6
  -9   2  -9 3884.97 626.280   6
   9   2  -9 2854.88 540.620   4
  -9  -2 -10 1758.67 386.354   6
  -9   2 -10 1575.93 394.578   6
  -9  -2 -11 2232.08 473.759   6
  -9   2 -11 3000.78 572.244   6
  -9  -2 -12 1468.60 383.341   6
  -9   2 -12 1980.61 455.120   6
  -9  -2 -13 1476.08 409.787   6
  -9   2 -13 1458.93 435.654   6
  -9  -2 -14-911.300 343.211   6
  -9   2 -14 210.434 201.211   6
  -9  -2 -15 3311.71 629.324   6
  -9   2 -15 3645.86 720.053   6
  -9   2 -16 2514.96 598.194   6
  -9  -2 -16 2464.74 559.550   6
  -9   2 -17-281.132 297.479  13
   9   2 -17-152.815 192.620   9
   9   2 -17 129.023 206.983  14
  -9  -2 -17 466.425 268.909   6
   9   2  17 104.569 183.194  16
  -9   2 -17-55.3856 166.520   6
  -9   2 -18 849.593 359.212  13
   9   2 -18 697.292 281.959  14
   9   2  18 551.707 343.752  16
   9   2  19-340.785 247.592  16
   9   2 -19-205.799 230.557  14
  -9   2 -19-16.3974 270.549  13
   9   2  20 18290.4 1582.54  16
   9   2 -20 20794.0 1649.12  14
   9   2  21 371.172 299.906  16
   9   2 -21 1192.68 514.630  14
  -9   2 -21 1216.29 573.749  13
   9   2 -22 2498.34 584.150  14
  -9   2 -22 2325.39 738.156  13
   9   2  22 1651.86 441.752  16
  -9   2 -23 250.894 241.107  13
   9   2  23 364.975 259.582  16
   9   2 -23-122.940 216.783  14
  -9   2 -24 6033.51 1006.08  13
   9   2  24 8129.49 1046.13  16
   9   2 -24 7538.98 1009.20  14
   9  -2 -24 9007.64 1052.53  14
   9   2 -25 274.603 215.898  14
  -9   2 -25 159.844 229.958  13
   9   2  25 175.258 266.545  16
  -9   2 -26 1245.31 489.673  13
   9   2 -26 1165.36 402.814  14
   9   2  26 1301.81 420.610  16
  -9  -2 -26 1434.17 419.390  18
   9   2  27 4964.25 735.990  16
   9   2 -27 4675.68 727.474  14
  -9   2 -27 4531.46 807.620  13
  -9  -2 -27 6937.23 917.663  18
   9   2  28 39.2752 156.931  16
  -9   2 -28 167.774 211.958  13
   9   2 -28-62.1843 157.614  14
  -9  -2 -28 104.241 265.690  18
   9   2  29 172.793 162.806  16
  -9  -2 -29-390.411 283.433  18
   9   2 -29-194.579 152.671  14
  -9   2 -29 351.041 246.663  13
 -10   2   0 274.748 144.751   6
  10   2   0-17.8738 160.171   4
 -10   2   1 23205.5 1302.05   6
 -10   2  -1 24225.6 1361.39   6
  10  -2  -1 24728.8 1243.58   4
  10   2  -1 22869.8 1416.87   4
  10   2   1 23518.4 1389.55   4
  10  -2  -2 17081.1 1046.55   4
 -10   2  -2 17378.2 1160.72   6
 -10   2   2 17096.1 1101.17   6
  10   2  -2 16353.4 1203.69   4
  10   2   2 15604.6 1127.63   4
  10   2   3 7839.52 798.675   4
 -10   2  -3 7110.96 756.306   6
  10   2  -3 7812.99 856.250   4
  10   2   4 13826.4 1066.26   4
 -10   2  -4 13717.3 1083.12   6
  10   2  -4 12580.7 1103.59   4
  10   2  -5 6822.59 810.568   4
 -10   2  -5 6567.62 745.662   6
  10   2   5 7113.46 777.134   4
  10   2   6 6633.00 757.359   4
  10   2  -6 7027.12 851.339   4
 -10   2  -6 6661.76 776.286   6
  10   2  -7 3758.17 644.767   4
 -10   2  -7 4141.04 640.960   6
 -10   2  -8 5774.87 767.488   6
  10   2  -8 5527.45 782.838   4
 -10  -2  -9 457.112 204.297   6
  10   2  -9 861.925 353.577   4
 -10   2  -9 1006.16 339.293   6
  10   2 -10 991.976 362.754   4
 -10  -2 -10 1385.85 372.092   6
 -10   2 -10 1093.51 365.229   6
  10   2 -11 2152.72 540.864   4
 -10   2 -11 2966.84 592.417   6
 -10  -2 -11 2142.55 461.700   6
 -10   2 -12 5302.38 820.102   6
 -10  -2 -12 6156.36 834.304   6
  10   2 -12 4496.73 772.213   4
  10   2 -13 3960.71 755.425   4
 -10  -2 -13 3830.57 665.955   6
 -10   2 -13 4538.50 771.640   6
 -10  -2 -14 423.683 213.002   6
  10   2 -14 218.562 195.243   4
 -10   2 -14 359.973 329.481   6
 -10  -2 -15 4008.72 706.723   6
 -10   2 -15 4236.06 794.005  13
  10   2 -15 3703.00 790.294   4
  10   2 -15 3734.90 661.762  14
 -10   2 -15 3994.86 774.536   6
  10   2 -15 3295.16 732.014   9
  10   2  15 4038.42 693.934  16
  10   2 -16 1959.30 571.838   9
 -10  -2 -16 1743.85 485.371   6
  10   2 -16 1015.98 457.468   4
  10   2  16 1351.17 449.171  16
 -10   2 -16 1889.84 568.150  13
  10   2 -16 2167.93 511.621  14
 -10   2 -16 1215.37 449.647   6
  10   2 -17 2511.46 583.073  14
  10   2  17 1840.84 530.656  16
  10   2 -17 2675.99 658.625   9
 -10   2 -17 1875.02 599.209  13
  10   2  18 4165.15 754.476  16
  10   2 -18 3901.61 748.401  14
  10   2 -18 3742.55 851.382   9
 -10   2 -18 3520.29 796.721  13
  10   2  19 1612.31 478.517  16
  10   2 -19 918.368 417.410  14
 -10   2 -19 1190.27 489.010  13
 -10   2 -20 813.802 503.626  13
  10   2  20 196.397 272.583  16
  10   2 -20 1.94883 190.364  14
 -10   2 -21 1019.87 498.160  13
  10   2  21 60.9526 187.480  16
  10   2 -21 564.399 378.566  14
  10   2  22 2515.30 615.717  16
  10   2 -22 2093.61 517.242  14
 -10   2 -22 2301.46 665.766  13
  10   2  23 1060.92 397.098  16
 -10   2 -23 1497.04 496.735  13
  10   2 -23 1420.05 438.457  14
  10   2 -24 330.112 322.509  14
  10   2  24 1010.01 453.127  16
  10  -2 -24 782.863 293.964  14
 -10   2 -24 1044.95 453.656  13
  10   2  25 2132.58 547.430  16
  10  -2 -25 1980.50 483.752  14
 -10  -2 -25 1896.74 476.708  18
  10   2 -25 1717.32 462.570  14
 -10   2 -25 1172.86 438.293  13
  10   2  26 99.6158 212.073  16
  10   2 -26-185.134 202.095  14
 -10   2 -26-83.1315 201.667  13
 -10   2 -27 1304.11 453.396  13
  10   2  27 1188.20 387.413  16
  10   2 -27 1570.83 407.298  14
 -10  -2 -27 1691.56 441.462  18
  10   2 -28 502.582 247.628  14
 -10   2 -28 296.702 229.543  13
 -10  -2 -28 145.504 216.159  18
  11   2   0-109.511 180.013   4
 -11   2   0 256.188 156.031   6
  11  -2   0 0.73253 96.1562   4
 -11   2  -1 1980.57 412.669   6
  11   2  -1 1163.55 349.803   4
  11   2   1 1402.35 364.588   4
  11  -2  -1 2204.23 405.046   4
 -11   2  -2 6468.83 763.926   6
  11   2   2 6146.86 746.067   4
  11   2  -2 7112.54 834.488   4
  11   2   3 25632.3 1533.91   4
  11   2  -3 25950.8 1625.59   4
 -11   2  -3 24505.1 1475.87   6
 -11   2  -4 11897.3 1040.09   6
  11   2  -4 11730.7 1116.66   4
  11   2   4 11128.8 1018.25   4
  11   2  -5-7.63236 153.948   4
 -11   2  -5 148.510 147.670   6
  11   2   5 252.435 219.344   4
  11   2  -6 241.674 200.692   4
 -11   2  -6 372.366 215.659   6
  11   2  -7 3303.70 623.909   4
 -11   2  -7 3247.90 571.727   6
 -11   2  -8 343.193 235.100   6
  11   2  -8 100.364 140.715   4
  11   2  -9 5000.82 792.995   4
 -11   2  -9 5047.82 757.847   6
  11   2 -10 95.4225 177.463   4
 -11   2 -10 3.51991 226.110   6
 -11  -2 -11-259.917 245.097   6
 -11   2 -11-31.4483 144.901   6
  11   2 -11-76.3560 214.265   4
 -11  -2 -12 1564.12 458.040   6
  11   2 -12 2025.62 535.517   4
 -11   2 -12 1888.64 511.595   6
 -11  -2 -13 1419.00 427.974   6
  11   2 -13 916.581 341.131   4
  11   2 -13 1172.46 387.025   9
 -11   2 -13 1060.46 380.819  13
 -11   2 -13 1139.55 389.492   6
  11   2  13 1351.16 418.154  16
 -11  -2 -14 2038.92 517.544   6
  11   2 -14 1767.17 556.891   4
  11  -2 -14 1459.47 403.597   9
  11   2  14 1721.81 503.758  16
  11   2 -14 1334.47 429.386   9
 -11   2 -14 1680.66 491.004  13
 -11   2 -14 1212.03 447.237   6
 -11  -2 -15 3111.75 606.843   6
  11   2 -15 3341.70 732.024   4
 -11   2 -15 3532.29 790.651  13
  11   2  15 3660.80 736.813  16
  11  -2 -15 3520.37 651.370   9
  11   2 -15 3078.35 612.917  14
  11   2 -15 3814.79 742.710   9
 -11   2 -16 591.022 353.106  13
  11   2 -16 732.541 378.949   9
  11  -2 -16 98.5192 161.327   9
  11   2 -16 1049.87 450.584  14
  11   2  16 382.535 180.912  16
  11   2  17 709.861 402.885  16
  11   2 -17 186.507 217.214   9
  11   2 -17 378.959 295.201  14
 -11   2 -17 317.243 291.881  13
  11   2 -18 685.908 354.263   9
  11   2 -18 578.837 331.780  14
  11   2  18 764.094 329.608  16
 -11   2 -18 185.036 275.103  13
  11   2  19 11690.9 1312.62  16
  11   2 -19 12517.4 1303.08  14
 -11   2 -19 9500.97 1362.26  13
  11   2 -20 8532.72 1075.34  14
  11   2  20 10004.8 1203.43  16
 -11   2 -20 8600.04 1244.18  13
  11   2  21-124.753 277.574  16
  11   2 -21-304.680 252.199  14
 -11   2 -21 116.865 234.146  13
  11   2  22 113.609 247.878  16
  11   2 -22-298.076 322.461  14
 -11   2 -22 599.070 527.462  13
 -11   2 -23 26.2835 173.231  13
  11   2  23 101.795 203.868  16
  11   2 -23 20.5462 164.788  14
  11   2 -24 6010.25 852.188  14
  11   2  24 5868.29 886.704  16
  11  -2 -24 6039.61 881.083  14
 -11   2 -24 4909.81 897.006  13
 -11   2 -25 1573.11 520.152  13
  11   2  25 2011.26 485.879  16
  11   2 -25 1683.08 455.876  14
  11  -2 -25 2297.22 512.040  14
  11   2 -26 737.659 340.018  14
  11   2  26 835.582 321.926  16
  11  -2 -26 2134.16 467.014  14
 -11   2 -26 833.938 353.773  13
 -11  -2 -26 1166.88 419.986  13
  11   2 -27 4393.16 643.505  14
 -11   2 -27 3501.56 632.545  13
 -11  -2 -27 3740.01 624.273  13
 -11   2 -28 131.202 160.106  13
  11   2 -28 360.338 213.869  14
  12   2   0 1805.15 416.110   4
  12   2   1 2252.90 506.269   4
  12   2  -1 2384.71 487.028   4
  12   2   2 10061.9 1038.64   4
 -12   2  -2 8902.90 905.965   6
  12   2  -2 10502.3 1075.13   4
  12   2  -3 489.553 279.277   4
 -12   2  -3 409.284 321.614   6
  12   2   3 706.967 258.730   4
 -12   2  -4 11181.0 1049.39   6
  12   2  -4 10524.7 1097.68   4
  12   2   4 11074.2 1066.42   4
  12   2  -5 3610.94 685.813   4
 -12   2  -5 3166.10 576.843   6
  12   2   5 2848.56 551.005   4
 -12   2  -6 21042.7 1502.30   6
  12   2  -6 22686.3 1627.98   4
  12   2  -7-33.4034 191.528   4
 -12   2  -7 259.830 205.154   6
  12   2  -8 312.362 253.148   4
 -12   2  -8 226.624 150.448   6
  12   2  -9 1149.14 425.173   4
 -12   2  -9 745.636 244.512   6
  12   2 -10 100.631 224.361   4
 -12   2 -10-20.1530 228.230   6
  12   2  11 793.657 374.707  16
 -12   2 -11 1642.81 472.659   6
  12   2 -11 908.850 350.489   9
  12   2 -11 1041.20 434.006   4
 -12   2 -11 888.629 450.684  13
  12   2  12 411.389 229.193  16
  12   2 -12 637.538 356.853   4
  12  -2 -12 445.462 274.202   9
  12   2 -12 214.281 267.267   9
 -12   2 -12 704.739 305.497   6
 -12   2 -12 602.655 326.797  13
 -12   2 -13 1741.96 537.809  13
  12   2 -13 931.905 428.558   4
  12   2  13 1383.42 452.191  16
  12  -2 -13 1371.82 380.172   9
  12   2 -13 1038.00 450.158   9
 -12   2 -13 1431.68 472.750   6
  12   2  14 1870.05 560.758  16
  12   2 -14 1953.65 493.589  14
  12  -2 -14 1598.81 445.688   9
  12   2 -14 2024.17 576.163   9
 -12   2 -14 1156.90 444.286  13
  12   2 -15 8550.73 1036.90  14
  12   2  15 6465.23 986.866  16
  12  -2 -15 7895.82 991.138   9
  12   2 -15 6307.58 1004.08   9
 -12   2 -15 7961.09 1174.29  13
  12   2  16 782.783 388.817  16
  12   2 -16 466.731 393.478   9
  12  -2 -16 27.4184 196.635   9
  12   2 -16 519.298 283.974  14
 -12   2 -16 128.252 204.675  13
  12   2 -17 141.025 308.564  14
  12   2  17 287.529 357.095  16
  12   2 -17 112.641 198.787   9
 -12   2 -17 149.252 273.209  13
  12  -2 -17-69.9875 171.506   9
  12   2 -18 1833.50 516.805  14
 -12   2 -18 1350.41 515.471  13
  12   2 -18 696.808 366.636   9
  12   2  18 1452.38 567.476  16
  12   2  19 6759.58 1017.62  16
  12   2 -19 5399.11 874.911  14
 -12   2 -19 6703.73 1141.32  13
  12   2  20 915.420 402.939  16
  12   2 -20 551.070 354.652  14
 -12   2 -20 335.750 320.086  13
  12   2  21 659.896 304.559  16
  12   2 -21 553.364 296.535  14
 -12   2 -21 960.234 357.324  13
 -12  -2 -22 247.154 164.487  13
  12   2  22 67.3000 203.385  16
  12   2 -22 552.064 340.724  14
 -12   2 -22-15.0617 262.685  13
  12   2  23 374.874 258.227  16
 -12  -2 -23 494.131 225.715  13
 -12   2 -23 319.794 329.068  13
  12   2 -23 134.315 178.748  14
  12  -2 -24 3150.15 634.155  14
 -12   2 -24 2123.75 595.192  13
  12   2 -24 2579.10 530.219  14
 -12  -2 -24 2544.31 596.681  13
  12   2 -25 1878.60 475.176  14
  12  -2 -25 1737.70 475.022  14
 -12   2 -25 1522.80 494.990  13
 -12  -2 -25 1257.03 388.818  13
  12  -2 -26 1059.60 346.370  14
  12   2 -26 1382.09 397.868  14
 -12   2 -26 681.814 327.347  13
 -12  -2 -26 936.351 326.410  13
  12   2 -27 586.039 237.448  14
 -12   2 -27 1060.10 371.388  13
  13   2   0-86.2183 172.827   4
  13   2   1 5302.10 796.706   4
  13   2  -1 5453.32 824.573   4
  13   2  -2 700.342 261.834   4
  13   2   2 1424.64 452.654   4
  13   2  -3 178.701 177.615   4
  13   2   3 416.324 245.366   4
  13   2   4 881.465 322.689   4
  13   2  -4 1050.05 402.970   4
 -13   2  -4 1251.35 337.344   6
 -13   2  -5 11277.4 1109.96   6
  13   2  -5 12387.4 1232.17   4
  13   2  -6 175.588 238.771   4
 -13   2  -6 140.337 169.766   6
  13   2  -7-98.6822 168.950   4
 -13   2  -7-420.645 253.267   6
  13  -2   8 881.661 335.674  11
  13  -2  -8 1194.28 362.871   9
 -13   2  -8 1719.41 482.292  13
  13   2  -8 973.882 283.648   9
  13   2  -8 923.428 400.779   4
 -13   2  -8 735.789 289.947   6
  13   2   9 1869.20 464.912  16
  13   2  -9 2136.18 582.934   4
 -13   2  -9 1555.73 484.808  13
  13   2  -9 2045.03 497.203   9
  13  -2  -9 1665.55 490.564   9
 -13   2  -9 1607.03 452.968   6
  13  -2   9 1616.01 476.331  11
  13   2  10 1607.12 430.990  16
  13   2 -10 2432.77 616.927   4
  13   2 -10 2822.14 594.193   9
  13  -2 -10 3914.19 684.048   9
 -13   2 -10 2036.93 604.914  13
 -13   2 -10 2070.39 518.329   6
  13  -2  10 1595.07 491.021  11
  13  -2 -11 346.618 254.896   9
  13   2 -11 155.742 222.587   9
  13   2 -11 224.215 188.453   4
  13   2  11 210.936 143.305  16
 -13   2 -11-18.2251 262.605  13
  13   2  12-171.787 275.281  16
  13  -2 -12-22.7206 152.570   9
  13   2 -12 173.147 260.729   9
 -13   2 -12-32.1844 153.418  13
  13   2  13 317.373 287.008  16
  13   2 -13 287.924 249.899  14
  13  -2 -13-63.8692 294.432   9
 -13   2 -13 224.555 165.953  13
  13   2 -13 628.765 271.666   9
  13   2 -14 1746.39 517.986   9
 -13   2 -14 2203.05 622.257  13
  13   2  14 1914.09 546.224  16
  13  -2 -14 1463.54 528.436   9
  13   2 -14 1739.37 473.940  14
  13   2 -15 860.412 381.964   9
  13  -2 -15 798.330 371.680   9
 -13   2 -15 521.300 323.234  13
  13   2  15 731.658 293.582  16
  13   2  16 534.589 391.513  16
  13   2 -16 770.774 377.824   9
  13   2 -16 701.763 293.524  14
  13  -2 -16 366.438 185.474   9
 -13   2 -16 492.113 350.554  13
  13   2  17 1275.51 448.178  16
  13   2 -17 1070.13 410.730   9
  13  -2 -17 999.272 471.184   9
  13   2 -17 739.993 347.688  14
 -13   2 -17 1708.91 588.490  13
  13   2 -18 468.216 422.745   9
  13   2  18 233.233 314.201  16
  13   2 -18-29.2794 204.885  14
  13  -2 -18 486.511 243.230   9
 -13   2 -18 17.9537 207.504  13
 -13   2 -19-62.3103 310.007  13
  13   2  19 387.920 245.885  16
  13   2 -19 260.597 183.769  14
  13   2  20 1557.04 471.088  16
  13   2 -20 1589.91 408.981  14
 -13   2 -20 1312.58 510.786  13
  13   2 -21 538.586 247.651  14
 -13   2 -21 866.877 382.859  13
  13   2 -22 631.874 310.871  14
 -13   2 -22 163.823 181.909  13
 -13   2 -23 104.230 186.977  13
  13   2 -23 341.618 278.141  14
  13  -2 -23 97.2243 192.865  14
  13   2 -24 1454.80 399.388  14
  13  -2 -24 1178.00 376.130  14
 -13   2 -24 1146.37 417.503  13
 -13  -2 -24 1193.63 388.670  13
 -13  -2 -25 296.094 188.095  13
  13  -2 -25 280.672 207.697  14
  13   2 -25 497.292 271.598  14
 -13   2 -25 220.290 160.339  13
 -13   2 -26 155.781 129.167  13
  13   2 -26 89.6830 150.246  14
  14   2   0 170.682 218.152   4
  14  -2   0 142.751 219.316  11
  14  -2   1 3663.74 742.514  11
  14   2  -1 2007.16 531.346   4
  14   2   1 3333.30 662.652   4
  14  -2  -1 3344.26 659.696  11
  14   2  -2 1793.34 489.606   4
  14  -2  -2 2356.05 723.533  11
  14   2   2 1852.27 416.667   4
  14   2   3 4968.07 805.317   4
  14  -2  -3 3790.70 782.142  11
  14   2  -3 5669.57 835.915   4
  14  -2  -4 6605.06 939.237   9
 -14   2  -4 6005.35 893.950  13
  14  -2   4 5439.16 875.921  11
  14   2  -4 7751.74 973.513   4
  14  -2   5 3561.12 715.052  11
  14   2  -5 4085.62 672.862   9
  14   2  -5 4148.26 723.415   4
  14  -2  -5 3560.73 745.780   9
 -14   2  -5 4025.99 758.270  13
  14   2  -6-253.723 211.615   9
  14  -2   6 128.539 220.947  11
  14   2  -6-172.243 232.008   4
 -14   2  -6 340.070 221.627  13
  14  -2  -6 56.3445 158.487   9
  14  -2   7 4423.61 803.424  11
  14  -2  -7 4942.45 839.661   9
 -14   2  -7 4147.23 777.451  13
  14   2  -7 4421.17 693.455   9
 -14   2  -7 3865.67 671.944   6
  14   2  -7 4920.51 851.299   4
  14  -2  -8 1914.64 533.122   9
  14   2  -8 1522.30 424.819   9
 -14   2  -8 761.617 320.507  13
  14  -2   8 1563.72 476.767  11
  14  -2   9 499.570 314.268  11
 -14   2  -9 630.783 339.266  13
  14   2  -9 195.203 235.576   9
  14  -2  -9 556.862 294.102   9
  14  -2  10 185.537 293.401  11
  14   2 -10 51.2444 225.489   9
 -14   2 -10 186.792 260.217  13
  14  -2 -10 92.5552 180.124   9
  14  -2 -11 5293.35 883.250   9
  14   2 -11 3910.61 747.686   9
  14  -2  11 4064.94 793.176  11
 -14   2 -11 2804.23 685.550  13
  14   2 -12-19.3253 158.581   9
  14  -2 -12-49.6990 273.129   9
 -14   2 -12 45.3420 140.076  13
  14  -2  12-85.3106 224.410  11
  14  -2 -13 1183.53 482.451   9
  14   2 -13 1547.98 500.908   9
 -14   2 -13 734.305 386.174  13
  14  -2  13 1085.05 448.926  11
  14  -2  14 64.2394 172.342  11
 -14   2 -14 361.270 297.042  13
  14   2 -14 307.960 261.929   9
  14  -2 -14 57.3513 209.927   9
  14  -2 -15 245.532 202.004   9
  14   2 -15 535.667 289.568   9
 -14   2 -15 198.367 193.005  13
  14   2 -15 301.908 222.234  14
  14  -2 -16 110.484 206.091   9
  14   2 -16 463.571 321.372  14
 -14   2 -16 14.5512 333.634  13
  14   2 -16 71.8413 173.211   9
  14   2 -17 3149.39 612.826  14
 -14   2 -17 2200.68 631.332  13
  14   2 -17 2289.46 612.193   9
  14  -2 -17 2329.03 585.624   9
  14   2 -18 1189.36 449.221   9
  14   2 -18 1116.19 392.712  14
 -14   2 -18 1501.14 556.520  13
  14  -2 -18 788.226 372.860   9
  14  -2 -19-194.612 255.342   9
 -14   2 -19-60.9621 185.261  13
  14   2 -19 312.338 182.751  14
  14   2 -20-361.908 298.561  14
 -14   2 -20-286.322 258.267  13
  14   2 -21 1333.24 382.381  14
 -14   2 -21 1252.29 429.627  13
 -14   2 -22-163.988 263.406  13
  14   2 -22 59.8520 149.743  14
 -14   2 -23 1679.27 499.243  13
  14  -2  23 1199.01 433.954  11
  14   2 -23 1819.30 425.045  14
  14  -2 -23 1860.39 456.101  14
 -14   2 -24 905.437 378.702  13
  14   2 -24 770.590 250.458  14
  14  -2 -24 790.223 319.036  14
  14  -2  24 477.188 222.124  11
  15  -2   0 356.037 273.431  11
  15  -2   1-132.593 160.408  11
  15  -2  -1-348.054 261.421  11
  15  -2  -2 125.819 167.908  11
  15  -2   2 345.074 284.432  11
  15  -2   3 4292.39 810.736  11
  15  -2  -3 4788.89 837.528  11
  15  -2  -3 4046.68 776.397   9
  15  -2   4 3271.93 719.156  11
  15  -2  -4 4310.84 807.005   9
  15  -2  -5 2490.02 627.708   9
  15   2  -5 1548.58 432.264   9
  15  -2   5 1799.02 546.211  11
 -15   2  -5 1808.57 507.818  13
  15  -2   6 569.881 310.229  11
  15   2  -6-111.735 268.762   9
  15  -2  -6 636.377 333.401   9
 -15   2  -6 479.037 245.715  13
 -15   2  -7-182.994 220.422  13
  15   2  -7 535.245 287.330   9
  15  -2  -7 118.749 285.719   9
  15  -2   7 107.775 201.439  11
  15   2  -8 890.926 307.295   9
  15  -2   8 506.578 320.026  11
  15  -2  -8 1016.58 415.110   9
 -15   2  -8 653.756 314.983  13
  15  -2   9 1817.80 520.510  11
  15   2  -9 1413.66 443.396   9
 -15   2  -9 1090.65 437.357  13
  15  -2  -9 1415.76 463.145   9
  15  -2 -10 2741.14 627.055   9
  15  -2  10 1234.82 525.645  11
  15   2 -10 2601.64 587.141   9
 -15   2 -10 2397.31 659.015  13
  15  -2  11 1431.63 491.296  11
  15  -2 -11 1915.80 526.718   9
 -15   2 -11 1670.37 508.902  13
  15   2 -11 1170.25 383.889   9
  15  -2  12 133.739 275.501  11
 -15   2 -12 139.680 212.603  13
  15  -2 -12 250.486 214.374   9
  15   2 -12-109.541 268.290   9
  15  -2  13 203.225 199.816  11
 -15   2 -13 216.917 182.197  13
  15   2 -13 455.316 305.265   9
  15  -2  14 747.410 477.187  11
  15   2 -14 742.176 388.335   9
 -15   2 -14 1760.03 567.443  13
  15  -2 -14 822.211 355.961   9
 -15   2 -15 1229.11 486.401  13
  15  -2  15 1418.93 544.241  11
  15   2 -15 1431.48 524.503   9
  15  -2 -15 1302.47 468.699   9
  15  -2 -16 317.239 240.832   9
  15   2 -16 162.825 171.509  14
  15   2 -16 511.598 325.336   9
 -15   2 -16 304.718 318.623  13
  15  -2  16 301.346 293.982  11
  15   2 -17 48.0088 220.463   9
  15  -2  17 171.769 318.018  11
  15  -2 -17-23.2671 222.167   9
  15   2 -17-170.704 272.570  14
 -15   2 -17 103.525 162.551  13
  15  -2 -18 559.064 297.843   9
  15  -2  18 502.743 360.095  11
  15   2 -18 175.865 169.738  14
 -15   2 -18 62.0325 182.885  13
 -15   2 -19 78.8143 159.513  13
  15  -2 -19-64.6428 223.190   9
  15   2 -19 247.490 163.131  14
  15  -2  19-25.3137 162.097  11
  15  -2  20 397.777 224.032  11
  15   2 -20 884.836 275.816  14
 -15   2 -20 784.811 334.188  13
  15  -2  21 254.231 206.385  11
  15   2 -21-39.4481 184.257  14
 -15   2 -21 294.589 207.436  13
 -15   2 -22 44.6197 191.131  13
  15   2 -22-156.879 195.504  14
  15  -2 -22 412.824 213.166  14
  15  -2  22 210.921 183.780  11
  15  -2  23 411.162 219.769  11
  15   2 -23 216.613 127.395  14
  15  -2 -23 531.101 220.905  14
 -15   2 -23 431.488 277.878  13
  16  -2   0 422.043 378.089  11
  16  -2  -1 821.651 435.781  11
  16  -2   1 311.108 301.728  11
  16  -2  -1 956.322 385.406   9
  16  -2  -2 6170.82 972.136   9
  16  -2   2 5326.42 885.475  11
  16  -2   3 5519.65 1004.62  11
  16  -2  -3 6031.54 919.376   9
  16  -2   4 2173.10 623.007  11
  16  -2  -4 2050.82 557.778   9
  16  -2   5 8076.74 1115.27  11
  16   2  -5 7998.78 984.666   9
  16  -2  -5 8875.42 1129.68   9
  16  -2   6 88.8149 287.921  11
  16   2  -6-335.162 257.317   9
  16  -2  -6 230.938 261.390   9
  16  -2  -7 6772.89 983.342   9
  16  -2   7 4367.80 924.176  11
 -16   2  -7 4122.09 830.534  13
  16   2  -7 5458.69 842.627   9
  16  -2  -8 95.6141 250.937   9
  16  -2   8 73.1850 216.100  11
  16   2  -8 36.4387 171.982   9
 -16   2  -8 555.417 340.624  13
  16  -2   9 7012.10 1036.51  11
  16  -2  -9 7545.05 1042.23   9
  16   2  -9 6898.31 952.670   9
 -16   2  -9 4993.80 898.046  13
  16  -2  10 275.419 353.192  11
 -16   2 -10 676.413 402.741  13
  16   2 -10 160.301 226.960   9
  16  -2 -10 540.564 316.521   9
  16  -2 -11 1255.53 451.816   9
  16  -2  11 1188.42 450.254  11
 -16   2 -11 761.671 395.317  13
  16   2 -11 886.295 328.038   9
  16  -2  12 7.52770 176.567  11
  16   2 -12 38.2184 188.341   9
  16  -2 -12 448.561 327.450   9
 -16   2 -12 77.7964 187.551  13
  16  -2  13 1554.19 498.542  11
  16   2 -13 1649.40 534.338   9
 -16   2 -13 1018.60 437.977  13
  16  -2 -13 1809.36 542.293   9
  16  -2  14 389.418 293.182  11
  16  -2 -14 821.049 383.752   9
  16   2 -14 890.395 399.111   9
 -16   2 -14 583.779 317.100  13
  16  -2  15 32.3219 162.729  11
  16   2 -15-71.2068 214.756   9
  16  -2 -15 179.695 250.049   9
 -16   2 -15-306.243 234.950  13
  16   2 -16 828.720 355.121   9
  16  -2 -16 683.070 351.902   9
 -16   2 -16 850.351 329.583  13
  16  -2  16 588.212 395.877  11
 -16   2 -17 1349.64 462.681  13
  16   2 -17 751.048 345.622   9
  16  -2 -17 822.262 345.558   9
  16  -2  17 366.000 292.143  11
  16  -2  18 285.981 250.620  11
 -16   2 -18 365.061 250.005  13
  16   2 -18-225.562 242.634  14
  16  -2 -18 72.6531 270.954   9
  16  -2  19-155.761 192.943  11
  16  -2 -19 556.991 274.649   9
 -16   2 -19 52.3708 187.980  13
  16   2 -19 388.097 224.047  14
  16  -2  20 42.0532 131.403  11
  16   2 -20 393.160 235.749  14
  16  -2  21 81.1289 128.301  11
  16   2 -21 87.6525 161.076  14
  16  -2 -21 21.9950 113.442  14
 -16   2 -21 245.625 159.841  13
  17  -2   0 5569.81 1083.29  11
  17  -2   0 80.5561 177.683   9
  17  -2  -1 6557.64 996.979   9
  17  -2   1 8663.24 1302.93  11
  17  -2  -2 14168.4 1452.58   9
  17  -2   2 17425.3 1608.82  11
  17  -2  -3 2731.20 628.070   9
  17  -2   3 6656.09 1041.69  11
  17  -2   4 256.569 283.288  11
  17  -2  -4-103.081 163.047   9
  17   2  -5 454.404 233.984   9
  17  -2  -5 473.052 341.748   9
  17  -2   5 327.388 244.916  11
  17  -2   6 926.108 462.195  11
  17   2  -6 1066.27 354.585   9
  17  -2  -6 1506.53 467.074   9
  17  -2   7 0.00000 179.397  11
  17   2  -7-9.89626 181.521   9
  17  -2  -7 309.002 295.109   9
  17  -2   8-17.4343 217.814  11
  17   2  -8-51.8259 272.896   9
  17  -2  -8 117.437 208.207   9
  17  -2   9-5.07999 161.960  11
  17  -2  -9 467.434 305.388   9
 -17   2  -9 143.952 223.557  13
  17   2  -9 443.195 222.009   9
  17   2 -10 493.266 249.452   9
  17  -2 -10 447.715 240.290   9
  17  -2  10 269.282 269.141  11
 -17   2 -10 361.266 288.679  13
  17  -2  11 111.244 237.932  11
  17  -2 -11-189.923 229.171   9
 -17   2 -11-44.9965 172.401  13
  17   2 -11 28.8924 167.613   9
  17   2 -12 62.6441 204.569   9
  17  -2  12-71.6777 192.521  11
  17  -2 -12-342.532 262.009   9
 -17   2 -12-200.654 162.557  13
  17  -2 -13 4352.95 813.576   9
 -17   2 -13 5466.78 861.627  13
  17   2 -13 5027.87 825.268   9
  17  -2  13 3567.15 775.211  11
  17  -2  14 588.570 328.044  11
  17   2 -14 503.409 291.301   9
  17  -2 -14 584.582 310.202   9
 -17   2 -14 414.358 240.426  13
  17  -2  15 799.721 347.644  11
  17   2 -15 1021.90 412.389   9
 -17   2 -15 1372.57 446.655  13
  17  -2 -15 893.581 368.993   9
  17  -2  16-104.529 141.278  11
  17   2 -16 137.464 209.840   9
 -17   2 -16-245.811 264.333  13
  17  -2 -16 228.173 219.495   9
  17  -2  17 938.334 344.447  11
  17  -2 -17 277.158 224.509   9
 -17   2 -17 935.188 360.378  13
  17  -2  18 114.500 154.880  11
  17  -2 -18 12.3543 187.333   9
 -17   2 -18 21.8211 122.758  13
  17  -2  19-150.675 157.387  11
  17  -2 -19 117.126 131.408   9
 -17   2 -19-367.207 215.252  13
  18  -2   0 3028.46 649.326   9
  18  -2  -1 98.9933 168.573   9
  18  -2   1 24.0538 250.643   9
  18  -2   2 737.841 428.229  11
  18  -2  -2 276.047 210.157   9
  18  -2   2 230.112 167.505   9
  18  -2   3 1337.51 469.243  11
  18  -2  -3 698.900 321.530   9
  18  -2   3 557.226 300.535   9
  18  -2   4 839.516 371.925  11
  18  -2  -4 788.005 318.423   9
  18  -2   5 1959.24 601.492  11
  18  -2  -5 3166.93 676.436   9
  18  -2   6 313.905 303.544  11
  18   2  -6-13.0935 222.676   9
  18  -2  -6-15.3116 186.575   9
  18   2  -7 524.307 318.288   9
  18  -2  -7 755.848 310.971   9
  18  -2   7 1036.55 450.484  11
  18  -2   8 83.3707 240.573  11
  18  -2  -8 139.220 235.907   9
  18   2  -8-164.485 176.663   9
  18   2  -9-28.3170 218.977   9
  18  -2  -9-329.842 248.899   9
  18  -2   9 397.313 303.664  11
  18  -2  10 272.122 229.074  11
  18  -2 -10-150.809 218.363   9
  18   2 -10-86.3605 153.229   9
  18   2 -11-74.2299 246.031   9
  18  -2 -11 216.495 227.533   9
  18  -2  11 156.665 230.739  11
  18  -2  12 245.401 298.652  11
  18   2 -12 37.8295 292.104   9
  18  -2 -12-47.8329 223.243   9
 -18   2 -12 39.5114 177.548  13
 -18   2 -13 809.484 351.325  13
  18  -2 -13 136.625 200.306   9
  18   2 -13 803.396 363.824   9
  18  -2  13 704.609 341.870  11
  18  -2 -14-271.238 193.557   9
  18  -2  14 29.1740 128.351  11
 -18   2 -14 136.584 163.377  13
  18   2 -14-33.6558 216.150   9
  18  -2  15-286.956 217.911  11
  18   2 -15 124.508 148.022   9
  18  -2 -15-136.013 171.883   9
 -18   2 -15 344.538 222.453  13
  18  -2  16-36.4557 123.391  11
 -18   2 -16 158.722 149.965  13
  18  -2 -16 439.846 221.651   9
  18  -2  17 70.8569 98.9404  11
 -18   2 -17 31.6282 137.843  13
  18  -2 -17 183.789 206.789   9
  19  -2   0-137.038 166.043   9
  19  -2   1-198.334 291.212   9
  19  -2  -1-87.5889 177.921   9
  19  -2   2-120.601 228.026   9
  19  -2  -2-133.844 235.670   9
  19  -2  -3 1316.81 426.054   9
  19  -2   3 613.625 282.695   9
  19  -2   4 343.756 344.748  11
  19  -2  -4 253.889 258.874   9
  19  -2   4-237.605 306.430   9
  19  -2  -5 1123.03 444.626   9
  19  -2   5 791.025 323.864   9
  19  -2   5 1052.37 435.057  11
  19  -2   6 587.908 337.978  11
  19  -2  -6 943.127 355.327   9
  19  -2   6 401.402 173.111   9
  19  -2   7 60.3023 142.129  11
  19  -2  -7-74.0438 182.944   9
  19   2  -7-113.964 179.773   9
  19   2  -8 147.236 178.416   9
  19  -2  -8 658.248 276.337   9
  19  -2   8 287.296 252.399  11
  19  -2   9 271.140 185.644  11
  19   2  -9 247.622 244.434   9
  19  -2  -9 70.4879 170.828   9
  19  -2  10 299.681 243.010  11
  19  -2 -10 64.4869 152.605   9
  19   2 -10 163.443 172.210   9
  19  -2 -11 150.972 203.409   9
  19   2 -11 54.4125 167.659   9
  19  -2  11 452.327 286.177  11
  19  -2  12 257.164 209.985  11
  19   2 -12 366.342 230.466   9
  19  -2 -12 98.6548 162.211   9
  19   2 -13 139.203 157.560   9
  19  -2  13 4.77934 200.725  11
  19  -2 -13-162.289 229.656   9
  19   2 -14 113.841 154.453   9
  19  -2 -14 357.426 268.056   9
  19  -2  14 130.307 144.092  11
  19  -2 -15 205.527 226.714   9
  20  -2   0 1563.24 453.102   9
  20  -2   1 625.293 279.547   9
  20  -2  -1 848.750 326.993   9
  20  -2  -2 1132.24 350.596   9
  20  -2   2 1116.44 391.128   9
  20  -2  -3-59.0196 149.870   9
  20  -2   3 168.223 198.700   9
  20  -2   4 121.155 196.514   9
  20  -2  -4-83.1491 179.878   9
  20  -2  -5 539.752 269.368   9
  20  -2   5 940.060 396.899   9
  20  -2  -6 815.873 294.842   9
  20  -2   6 807.970 306.223   9
  20  -2   7 279.668 293.546   9
  20  -2  -7-39.9412 140.208   9
  20  -2   8 160.717 213.296  11
  20  -2   8-55.1627 123.357   9
  20  -2  -8 157.034 257.861   9
  20  -2   9 1171.42 364.356  11
  20   2  -9 696.725 262.138   9
  20  -2  -9 1364.62 384.321   9
  20  -2   9 694.106 248.073   9
  20   2 -10 618.481 296.436   9
  20  -2  10 303.134 229.875  11
  20  -2 -10 600.261 275.591   9
  20  -2  10 910.605 331.975   9
  20  -2 -11 696.799 253.220   9
  20  -2  11 1321.84 397.772   9
  20  -2 -12 65.3804 120.971   9
  21  -2   0-61.6553 130.421   9
  21  -2   1 157.842 178.887   9
  21  -2  -1 135.608 181.833   9
  21  -2  -2 2082.35 488.672   9
  21  -2   2 2752.92 534.542   9
  21  -2  -3 321.810 192.701   9
  21  -2   3 495.720 298.021   9
  21  -2  -4 97.0226 138.949   9
  21  -2   4 325.211 172.848   9
  21  -2  -5-164.374 169.133   9
  21  -2   5 131.411 157.538   9
  21  -2   6 2425.08 477.707   9
  21  -2  -6 1704.19 411.189   9
  21  -2  -7 164.982 170.445   9
   0   3   0 14.7229 62.2240   8
   0   3   0-192.209 343.716   2
   0   3   0-27.7645 110.519   7
   0   3  -1-70.9682 282.166   2
   0   3  -1-14.8991 81.6641   7
   0   3   1 27.5236 58.1608   8
   0   3   1 3.14995 71.1968   7
   0   3  -1-98.2774 101.746   8
   0   3   1-76.3420 234.206   2
   0   3   2-46.1382 97.4752   7
   0   3   2-29.7272 82.0666   8
   0   3  -2-69.1149 120.125   7
   0   3   2 78.9215 138.820   2
   0   3  -3-123.713 89.5687   7
   0   3   3 82.9389 72.8695   7
   0   3   3-1.82079 135.790   2
   0   3  -3 68.7957 140.881   2
   0   3   3 71.7590 95.4850   8
   0   3   4 17.3555 73.5615   8
   0   3  -4 63.3917 85.7040   7
   0   3   4 26.7080 73.0449   7
   0   3   4 175.040 278.183   2
   0  -3   4 10.3550 50.6600   3
   0   3   5 205.452 231.941   2
   0   3   5 456.268 144.812   7
   0   3  -5 380.775 125.122   5
   0  -3   5 124.647 118.071   3
   0   3  -5-16.4246 111.950   7
   0   3  -5-21.5901 74.4209   6
   0   3   5 32.7609 81.4001   8
   0   3   6-119.145 190.900   2
   0   3   6-106.728 93.9668   7
   0   3  -6-101.264 106.863   7
   0   3  -6-33.9622 94.3465   5
   0   3   6 32.6555 98.1508   8
   0   3   7 27.4304 91.6495   8
   0   3  -7 167.228 80.1010   7
   0   3  -7 133.251 149.152   5
   0   3   7 108.201 80.7671   7
   0   3  -8 198.605 148.151   5
   0   3  -8-114.323 110.627   7
   0   3   8-8.75243 94.2610   8
   0   3   9-12.0681 102.677   8
   0   3  -9-108.476 129.769   5
   0   3  10 76.7786 98.6285   8
   0   3 -10 195.290 191.387   5
   0   3  11 91.6019 149.504   8
   0   3 -11 268.079 164.025   5
   0   3  12 43.6709 127.937   8
   0   3 -12-46.7599 111.791   5
   0   3 -13-52.9803 142.460   5
   0   3  13 91.2562 139.133   8
   0   3 -14 55.3880 135.463   5
   0   3  14 20.6098 155.661   8
   0   3 -15-116.132 186.276   5
   0   3  15-41.4864 176.032   8
   0   3 -16-20.8057 155.452   5
   0   3  16-17.5156 144.040   8
   0   3 -17-188.120 267.245   5
   0   3  17-34.8219 153.974   8
   0   3 -18 322.314 219.500   5
   0   3  18 60.5043 144.742   8
   0   3 -19-120.201 300.976   5
   0   3  19 441.279 244.831   8
   0   3 -20 92.1257 201.538   5
   0   3  20 376.801 246.703   8
   0   3 -21 629.458 346.055  18
   0   3  21 412.791 283.749  16
   0   3 -21 24.7017 281.558   5
   0   3  21 88.2625 129.139   8
   0  -3 -21-181.287 251.624   6
   0   3  22-81.0694 203.352  16
   0   3 -22 401.335 241.906  18
   0   3  23-267.332 255.569  16
   0   3 -23 94.1162 186.374  18
   0   3 -24 164.154 355.875  18
   0   3 -25-178.284 288.282  18
   0  -3 -26-71.7600 173.694  18
   0   3 -26-51.2182 223.024  18
   0  -3 -27 95.2275 186.548  18
   0   3 -27 8.21175 167.391  18
   0   3 -28-84.7628 144.758  18
   0  -3 -28 107.924 180.464  18
   0  -3 -29-194.853 195.020  18
   0   3 -29 75.1889 203.524  18
   0   3 -30-105.069 150.447  18
   0   3 -31-39.9752 137.856  18
   0   3 -32-451.097 261.865  18
   1   3   0 11321.4 662.562   7
   1   3   0 13112.1 1606.91   2
  -1   3   0 10540.5 609.356   6
  -1   3   0 10743.1 623.668   8
  -1   3   0 10360.0 1437.53   2
   1   3  -1 4078.53 404.695   7
  -1   3  -1 4087.75 377.308   6
   1   3   1 4753.36 433.398   7
  -1   3   1 4684.16 929.839   2
  -1   3  -1 3949.59 902.858   2
   1   3   1 4156.99 359.712   8
  -1   3   1 4159.65 397.653   8
   1   3   1 3796.49 902.474   2
   1   3   2 70798.8 3672.66   2
  -1   3   2 68610.7 3553.41   2
   1   3   2 63392.0 1543.45   7
   1   3  -2 62162.8 1609.03   7
  -1  -3   2 59857.4 1160.96   3
   1  -3   2 57898.4 1305.79   1
  -1   3  -2 63898.6 1477.17   6
  -1  -3   2 57150.8 1235.09   1
   1   3   2 62814.7 1426.97   8
  -1   3   2 63282.7 1540.16   8
   1   3   3 5906.21 1048.41   2
   1  -3   3 5212.03 510.974   1
   1   3   3 5001.67 431.985   7
   1   3  -3 5114.11 465.784   7
  -1  -3   3 5260.79 470.582   3
  -1   3  -3 5188.76 429.578   6
  -1   3   3 5049.79 446.142   8
   1   3   3 5163.43 426.875   8
  -1   3   3 4669.02 906.981   2
  -1   3   3 4944.65 424.641   7
  -1   3   4 24964.3 2088.27   2
   1  -3   4 22632.9 1218.57   1
  -1   3  -4 23362.5 899.290   6
   1   3  -4 23582.1 1009.01   7
   1   3   4 25063.9 958.196   7
  -1  -3   4 24236.6 1211.86   3
  -1   3   4 24186.6 930.301   7
  -1   3   4 23682.8 995.550   8
   1   3   4 23398.1 949.042   8
  -1   3  -5 362.793 146.563   5
  -1   3   5 124.551 91.8482   8
   1   3   5 43.0066 142.131   8
   1   3  -5 223.349 131.815   7
   1   3  -5 234.326 122.909   5
  -1   3   5 69.4823 64.4888   7
  -1   3  -5 34.1679 68.3529   6
   1   3  -6 34021.6 1195.27   5
   1   3  -6 33667.4 1188.70   7
  -1   3   6 32438.4 1048.95   7
  -1   3  -6 34189.5 1170.92   5
   1   3   6 33760.7 1233.03   8
  -1   3   6 33194.9 1248.01   8
  -1   3  -6 31299.8 1091.14   6
  -1   3  -7 58612.0 1626.58   5
  -1   3   7 59026.4 1406.06   7
   1   3  -7 61063.4 1692.50   5
  -1   3  -7 57161.6 1503.52   6
   1   3  -7 57798.8 1552.50   7
   1   3   7 58947.9 1718.95   8
  -1   3   7 59568.5 1723.74   8
  -1   3  -8 3288.37 426.130   5
   1   3  -8 3537.83 444.735   5
  -1   3  -8 3061.38 360.512   6
   1   3   8 3263.24 434.663   8
  -1   3   8 3333.31 429.487   8
   1   3  -8 3592.28 382.794   7
  -1   3   9 30771.0 1349.35   8
  -1   3  -9 31787.3 1312.15   5
   1   3  -9 30626.7 1386.20   5
   1   3   9 32580.2 1404.47   8
   1   3 -10 21181.9 1216.65   5
  -1   3 -10 22553.3 1153.25   5
  -1   3  10 21243.9 1160.54   8
   1   3  10 20583.7 1187.82   8
  -1   3 -11 5748.63 609.372   5
   1   3 -11 5635.05 661.443   5
   1   3  11 5549.18 648.759   8
  -1   3  11 5803.56 632.646   8
  -1   3  12 10893.6 912.857   8
   1   3 -12 11532.5 966.983   5
  -1   3 -12 10404.9 866.612   5
   1   3  12 10497.4 912.089   8
  -1   3  13 560.048 219.189   8
  -1   3 -13 226.202 174.500   5
   1   3 -13 201.697 146.574   5
   1   3  13 373.056 191.543   8
   1   3  14 760.805 238.609   8
  -1   3 -14 1284.78 366.247   5
   1   3 -14 583.418 233.901   5
  -1   3  14 1451.19 371.267   8
  -1   3 -15 5629.12 724.982   5
   1   3 -15 6352.38 782.087   5
   1   3  15 7224.87 813.196   8
  -1   3  15 6019.02 757.229   8
  -1   3 -16 6212.92 772.155   5
   1   3 -16 6848.85 854.004   5
  -1   3  16 5465.71 746.414   8
   1   3  16 5527.60 753.261   8
  -1   3 -17 10504.4 1023.58   5
  -1   3  17 8292.10 942.953   8
   1   3 -17 10054.8 1059.19   5
   1   3  17 10425.3 1053.88   8
  -1   3 -18 105.627 160.800   5
   1   3 -18-1.12518 171.750   5
   1   3  18 217.600 212.459   8
  -1   3  18 524.245 265.305   8
  -1   3 -19 4257.95 733.595   5
   1   3 -19 4056.15 741.889   5
   1   3  19 3707.52 654.264   8
  -1   3  19 3967.54 660.741   8
   1   3 -20 2740.31 612.033   5
  -1   3 -20 2244.87 568.206   5
  -1  -3 -20 1461.98 437.541   6
   1   3  20 1957.58 489.102   8
  -1   3  20 1988.50 474.561   8
   1   3 -21 361.864 215.768  14
  -1   3 -21 672.429 311.163   5
   1   3 -21 1139.73 518.391  18
   1   3  21 838.604 329.102  16
  -1  -3 -21 1055.54 307.037   6
  -1   3 -21 833.443 329.218  18
   1   3  21 1193.59 382.377   8
  -1   3  21 523.805 275.584   8
   1   3 -22 77.0834 223.365  18
  -1   3 -22 20.8370 209.679  18
   1   3 -22-272.268 215.919  14
   1   3  22-622.518 302.175  16
  -1   3  22 509.707 249.652  16
   1   3 -23 1914.07 497.493  14
  -1   3 -23 2308.99 586.658  18
   1   3  23 2301.38 564.952  16
   1   3 -23 2400.58 601.879  18
  -1   3 -24 8175.01 1088.09  18
   1   3 -24 8636.46 1134.17  18
   1   3  24 7678.57 1005.29  16
   1   3  25 13528.7 1273.96  16
   1   3 -25 11918.5 1349.49  18
  -1   3 -25 13956.4 1423.03  18
  -1   3 -26 2808.76 630.636  18
   1   3 -26 2479.43 605.542  18
  -1   3 -27 146.760 222.233  18
   1   3 -27 256.746 267.423  18
  -1  -3 -27 281.709 245.534  18
   1   3 -28 528.682 275.689  18
  -1  -3 -28 46.7363 174.949  18
  -1   3 -29-103.752 256.743  18
  -1  -3 -29 97.0969 238.373  18
   1   3 -29-44.7140 174.257  18
   1   3 -30 132.324 191.467  18
  -1  -3 -30-207.562 221.088  18
  -1   3 -30-69.4859 219.627  18
  -1   3 -31 46.0893 157.736  18
  -1  -3 -31 479.447 182.242  18
   1   3 -31 88.3405 179.341  18
  -1   3 -32 333.861 206.824  18
   1   3 -32 41.7660 129.447  18
  -2  -3   0-104.830 58.5849   3
  -2   3   0 691.267 283.815   6
  -2   3   1 192353. 2760.35   6
  -2  -3  -1 199863. 2747.85   3
  -2  -3   1 194141. 2946.48   1
   2   3   1 190375. 2320.96   8
  -2   3  -1 190542. 2736.93   6
  -2   3   1 189916. 2751.09   8
  -2  -3  -2 11047.9 716.695   3
  -2   3  -2 10611.0 656.955   6
   2  -3   2 10477.3 784.318   1
   2   3   2 10750.8 590.178   8
  -2  -3   2 11503.4 815.081   1
  -2   3   2 10517.8 652.373   8
   2   3  -2 11670.7 728.304   7
   2   3   3 2722.18 315.407   8
   2  -3   3 2539.35 421.363   1
  -2  -3  -3 2673.47 393.920   3
  -2  -3   3 2609.99 434.389   1
  -2   3  -3 2297.94 304.345   6
  -2   3   3 2410.08 331.069   8
   2   3  -3 2558.51 354.511   7
   2  -3   4 45885.8 1991.18   1
  -2  -3  -4 45132.5 1878.35   3
  -2   3  -4 43855.0 1338.48   6
   2   3   4 43906.4 1294.36   8
  -2   3   4 43176.1 1375.83   8
   2   3  -4 42458.7 1390.09   7
  -2   3  -5 102887. 2069.37   6
  -2  -3  -5 97775.1 3073.30   3
   2   3   5 101430. 2103.24   8
  -2   3   5 99447.1 2168.43   8
   2   3  -5 101654. 2091.69   7
  -2   3   6 308.912 137.203   7
   2   3   6 465.953 195.748   8
  -2   3  -6 369.075 151.597   6
  -2   3   6 488.347 177.936   8
   2   3   7 2906.24 393.340   8
  -2   3  -7 2711.41 354.508   6
  -2   3   7 2541.06 380.055   8
  -2   3   7 2885.00 316.378   7
  -2   3  -8 41963.5 1429.31   6
   2   3   8 41705.4 1574.06   8
  -2   3   8 43468.7 1541.68   8
   2   3   9 1297.29 321.520   8
  -2   3   9 1329.37 302.160   8
   2   3  -9 1182.21 300.538   5
  -2   3  -9 1593.46 292.487   6
  -2   3  10 269.538 190.576   8
   2   3 -10 449.183 203.584   5
  -2   3 -10 218.515 102.977   6
   2   3  10 292.784 168.293   8
   2   3 -11 5500.03 657.421   5
   2   3  11 4796.55 608.554   8
  -2   3  11 5848.45 634.438   8
   2   3 -12 14537.5 1137.38   5
   2   3  12 12208.4 995.289   8
  -2   3  12 13570.4 990.037   8
   2   3 -13 4158.63 631.239   5
  -2   3 -13 4212.01 579.826   5
   2   3  13 3601.83 542.977   8
  -2   3  13 4436.99 606.684   8
  -2   3  14 2123.14 412.478   8
  -2   3 -14 2044.28 413.713   5
   2   3 -14 2423.79 495.017   5
   2   3  14 2341.76 459.312   8
   2   3 -15 113.555 264.944   5
  -2   3 -15 163.230 155.038   5
   2   3  15 164.611 213.325   8
  -2   3  15 66.7323 150.144   8
  -2   3 -16 7007.56 829.584   5
   2   3 -16 7680.32 902.861   5
   2   3  16 6493.34 798.628   8
  -2   3  16 6221.72 794.612   8
  -2   3 -17 1160.68 364.188   5
   2   3  17 422.273 234.084   8
  -2   3  17 1345.35 370.553   8
   2   3  18 4166.02 686.500   8
  -2   3 -18 3582.82 639.141   5
  -2   3  18 3553.65 596.614   8
  -2  -3 -19 1018.93 394.965   6
  -2   3 -19 1087.75 394.924   5
   2   3  19 811.550 303.027   8
  -2   3  19 863.233 290.679   8
  -2   3 -20 577.826 246.431   5
  -2  -3 -20 640.100 289.470   6
   2   3  20 870.530 352.579   8
   2   3 -21 1346.52 430.432  18
  -2  -3 -21 1511.27 474.659   6
  -2   3 -21 1373.24 419.746  18
   2   3 -21-16.5691 154.818  14
  -2   3 -21 962.296 442.433   5
   2   3  21 1075.78 359.298  16
   2   3  21 1520.33 446.756   8
   2   3 -22 4776.43 839.922  18
   2   3 -22 4999.07 830.900  14
   2   3  22 5003.60 805.931  16
  -2   3 -22 4406.90 774.344  18
  -2   3 -23 10428.8 1228.23  18
   2   3  23 9886.43 1147.18  16
   2   3 -23 10759.2 1252.07  18
   2   3 -23 9793.33 1123.21  14
  -2   3 -24 3177.15 679.950  18
   2   3 -24 3186.76 666.325  14
   2   3 -24 3390.29 745.444  18
   2   3  24 3726.97 677.467  16
  -2   3 -25 532.629 369.076  18
   2   3 -25 173.905 168.206  14
   2   3 -25-28.7810 250.665  18
   2   3  25 284.158 120.311  16
  -2   3 -26 9114.99 1149.56  18
   2   3  26 10052.4 1117.24  16
   2   3 -26 9416.57 1182.22  18
  -2   3 -27-127.260 238.570  18
   2   3 -27 140.663 232.240  18
  -2  -3 -27 358.713 277.349  18
  -2   3 -28 1006.54 396.154  18
  -2  -3 -28 1851.88 591.705  18
   2   3 -28 1517.31 461.735  18
  -2   3 -29 93.5912 186.710  18
  -2  -3 -29 392.886 280.799  18
   2   3 -29 84.9412 169.346  18
  -2   3 -30 176.227 243.195  18
  -2  -3 -30 133.016 186.057  18
   2   3 -30-133.404 225.739  18
  -2   3 -31-21.7546 172.544  18
   2   3 -31-17.4324 141.441  18
  -2  -3 -31-33.3574 167.062  18
  -2   3 -32 286.060 228.101  18
   2   3 -32 276.096 180.332  18
  -3   3   0 342603. 3896.10   6
  -3  -3   0 356581. 5074.70   1
  -3  -3   1 84078.2 2615.64   1
  -3   3   1 82897.3 1940.86   6
  -3   3  -1 88368.5 1968.82   6
  -3  -3  -1 83013.9 2426.40   3
   3   3   1 81437.8 1565.85   8
  -3  -3  -2 106378. 2795.58   3
   3   3   2 103663. 1889.25   8
  -3   3   2 108529. 2218.41   6
   3  -3   2 108931. 3147.60   1
  -3   3  -2 104577. 2173.33   6
  -3   3   2 110658. 2222.40   8
  -3  -3   2 106305. 3099.63   1
   3   3   3 603.869 164.132   8
  -3   3   3 530.731 173.549   8
  -3  -3  -3 493.768 184.559   3
  -3   3  -3 212.225 121.677   6
   3   3   4 86523.1 1901.46   8
  -3   3  -4 86930.1 2001.98   6
  -3   3   4 85396.1 2005.48   8
  -3   3  -5 94262.6 2149.29   6
   3   3   5 96078.7 2104.57   8
  -3   3   5 96152.3 2169.32   8
   3   3   6 16281.3 918.800   8
  -3   3  -6 16793.0 912.814   6
  -3   3   6 17209.9 942.762   8
  -3   3  -7 1229.04 271.560   6
  -3   3   7 1913.91 325.949   8
   3   3   7 1563.58 305.206   8
  -3   3  -8 7667.95 654.121   6
   3   3   8 7750.87 699.254   8
  -3   3   8 7531.26 661.368   8
  -3   3   9 406.891 190.205   8
  -3   3  -9 413.424 213.353   6
   3   3   9 393.314 202.525   8
  -3   3  10 242.631 154.988   8
  -3   3 -10 348.582 198.991   6
   3   3  10 126.417 107.568   8
  -3   3  11 212.702 147.623   8
  -3   3 -11 195.391 128.330   6
   3   3  11 313.676 164.709   8
  -3   3  12 87.9495 153.126   8
  -3   3 -12 238.301 110.385   6
   3   3  12 264.106 183.926   8
  -3   3 -13 27292.3 1453.91   6
   3   3  13 26997.0 1513.77   8
  -3   3  13 28967.1 1520.28   8
  -3   3  14 7971.80 814.084   8
   3   3  14 8455.32 889.693   8
  -3   3  15 2975.35 528.829   8
   3   3  15 2500.61 513.128   8
  -3   3 -16 3755.75 611.541   5
   3   3  16 2668.00 524.264   8
  -3   3  16 2847.14 534.718   8
  -3   3 -17 13152.0 1140.74   5
   3   3  17 11509.0 1126.01   8
  -3   3  17 12832.0 1142.13   8
  -3  -3 -18 2243.58 513.759   6
   3   3  18 1729.02 435.676   8
  -3   3 -18 2171.20 503.455   5
  -3   3  18 1317.31 363.405   8
  -3  -3 -19-83.1555 208.620   6
  -3   3 -19-129.451 178.737   5
   3   3  19-106.211 150.413   8
  -3   3 -20 2852.43 626.174  18
   3   3  20 3438.55 624.219  16
   3   3 -20 2811.19 589.283  14
  -3   3 -20 3920.72 701.455   5
   3   3  20 5307.58 835.064   8
  -3  -3 -20 3262.54 676.503   6
   3   3 -20 3695.56 691.279  18
  -3  -3 -21 2946.67 644.584   6
   3   3  21 2876.59 586.791  16
   3   3 -21 3457.38 649.569  14
  -3   3 -21 3735.68 692.222   5
  -3   3 -21 3533.98 687.987  18
   3   3 -21 2730.96 623.552  18
   3   3  21 2189.27 537.638   8
   3   3 -22 3729.84 712.811  14
  -3   3 -22 3265.60 680.024  18
   3   3  22 3985.11 717.842  16
   3   3 -22 2780.26 638.349  18
  -3   3 -23 1807.31 556.874  18
   3   3 -23 1679.70 509.716  14
   3   3  23 1475.27 441.515  16
   3   3 -23 1434.55 505.228  18
  -3   3 -24 546.945 252.667  18
   3   3 -24 771.809 356.144  18
   3   3 -24 566.079 344.362  14
   3   3  24 761.353 364.847  16
   3   3 -25-109.868 231.062  18
  -3   3 -25 516.184 390.334  18
   3   3 -25-209.611 258.035  14
   3   3  25-214.689 215.970  16
  -3   3 -26 230.630 271.984  18
   3   3 -26 69.1787 254.252  14
   3   3  26 533.687 309.234  16
   3   3 -26 370.451 314.340  18
   3   3 -27 68.7828 241.530  18
  -3   3 -27 344.933 178.127  18
   3   3  27 677.927 246.942  16
  -3  -3 -28-376.961 304.694  18
   3   3 -28-101.541 149.433  18
  -3   3 -28 297.219 307.507  18
  -3   3 -29 804.853 304.057  18
  -3  -3 -29 1407.22 450.947  18
   3   3 -29 757.130 344.696  18
   3   3 -30 384.663 248.991  18
  -3  -3 -30 647.742 311.951  18
  -3   3 -30 50.1903 205.899  18
   3   3 -31-45.5936 141.085  18
  -3  -3 -31-279.974 228.821  18
  -3   3 -31 12.6643 166.013  18
  -3   3 -32 346.920 204.190  18
   4   3   0-79.1877 78.3189   4
  -4   3   0 43.6973 113.722   6
  -4   3  -1 1259.66 274.978   6
   4   3   1 1445.56 242.629   4
  -4   3   1 1852.60 346.473   6
   4   3  -1 1321.54 234.684   4
  -4   3  -2 192183. 3103.85   6
  -4   3   2 192991. 3083.58   6
   4   3   2 194248. 2696.65   8
   4   3   2 193241. 2565.44   4
  -4   3  -3 166845. 2931.41   6
   4   3   3 165729. 2638.30   8
  -4   3   3 165427. 2890.72   8
  -4   3  -4 26610.3 1195.84   6
   4   3   4 27329.0 1112.00   8
  -4   3   4 25997.4 1168.14   8
   4   3   5 6953.24 590.792   8
  -4   3  -5 6397.48 601.784   6
  -4   3   5 7505.04 636.997   8
  -4   3  -6 15230.8 942.319   6
   4   3   6 15523.0 917.945   8
  -4   3   6 16665.8 948.942   8
  -4   3  -7 54194.4 1797.37   6
   4   3   7 55868.3 1790.73   8
  -4   3   7 51878.2 1729.71   8
  -4   3  -8 61584.2 1972.74   6
   4   3   8 63171.5 1962.04   8
  -4   3   8 61128.2 1902.35   8
   4   3   9 2549.36 431.000   8
  -4   3  -9 3198.81 477.484   6
  -4   3   9 2944.24 430.692   8
  -4   3 -10 6853.20 703.342   6
  -4   3  10 7294.99 681.121   8
   4   3  10 6587.62 691.410   8
  -4   3 -11 59278.5 2109.91   6
   4   3  11 57765.1 2108.59   8
  -4   3  11 60755.6 2040.51   8
  -4   3 -12 21572.2 1336.62   6
   4   3  12 23701.2 1393.34   8
  -4   3  12 23841.4 1311.14   8
  -4   3  13 1970.15 404.854   8
  -4   3 -13 1513.35 380.172   6
   4   3  13 1426.29 369.984   8
  -4   3 -14 7652.45 845.073   6
  -4   3  14 9048.26 875.654   8
   4   3  14 8235.56 868.295   8
  -4   3  15 123.139 204.156   8
   4   3  15 75.9804 168.470   8
  -4  -3 -16 8934.36 979.255   6
  -4   3  16 9045.26 934.277   8
   4   3  16 8409.99 957.461   8
   4   3  17 20.3877 169.149   8
  -4  -3 -17 5.43648 134.598   6
   4   3  18 30951.8 1927.68   8
  -4   3 -18 31992.0 1842.85   5
  -4  -3 -18 28123.1 1832.35   6
  -4  -3 -19 882.415 356.236   6
   4   3  19 1347.78 462.320   8
  -4   3 -19 733.780 291.928   5
  -4   3 -20 3370.86 629.988   5
   4   3 -20 3115.73 630.007  18
   4   3 -20 2993.64 621.116  14
  -4   3 -20 2514.12 487.194  18
   4   3  20 2741.75 573.574  16
  -4   3  20 2650.62 573.086  13
  -4  -3 -20 2421.31 565.256   6
   4   3  20 2582.39 601.963   8
  -4   3 -21 4118.83 706.490  18
   4   3  21 3780.78 669.384  16
   4   3 -21 4651.48 834.953  14
   4   3 -21 4804.36 842.675  18
  -4   3 -22 656.556 279.680  18
   4   3 -22 521.104 270.606  18
   4   3  22 1107.78 413.093  16
   4   3 -22 682.265 335.411  14
   4   3 -23 14488.1 1486.79  18
   4   3 -23 13545.4 1373.99  14
   4   3  23 14651.3 1368.08  16
  -4   3 -23 15804.3 1483.65  18
  -4   3 -24 746.214 295.898  18
   4   3  24 785.130 428.807  16
   4   3 -24 781.127 334.570  14
   4   3 -25 339.091 241.537  18
  -4   3 -25-210.742 296.791  18
   4   3  25-2.55090 164.854  16
   4   3 -25 39.7927 144.085  14
   4   3  26 12242.7 1265.35  16
  -4   3 -26 11488.5 1252.44  18
   4   3 -26 11768.1 1292.83  18
   4   3 -26 9432.96 1127.06  14
   4   3 -27-354.675 327.720  18
   4   3 -27 462.540 306.708  14
   4   3  27 0.59452 231.771  16
  -4   3 -27-118.076 220.190  18
  -4  -3 -28 2798.82 645.907  18
   4   3 -28 3130.33 583.291  14
   4   3 -28 1873.17 503.114  18
   4   3  28 2013.52 454.526  16
  -4   3 -28 2110.43 512.276  18
  -4   3 -29 522.613 281.854  18
  -4  -3 -29 1365.82 424.640  18
   4   3 -29 1053.03 423.072  18
   4   3 -30 903.120 347.416  18
  -4   3 -30 583.210 227.517  18
  -4   3 -31 169.102 209.405  18
   4   3 -31-60.2384 186.390  18
  -5   3   0 204331. 3327.19   6
   5   3   0 210134. 3055.29   4
  -5   3   1 8891.09 712.017   6
   5   3  -1 10248.6 745.693   4
   5   3   1 8715.85 617.403   4
  -5   3  -2-19.2595 127.872   6
   5   3  -2 291.654 192.433   4
   5   3   2 272.462 132.811   4
  -5   3   2 382.079 164.137   6
  -5   3   3 35.8840 100.528   6
   5   3   3 80.2028 79.9789   4
  -5   3  -3 61.9291 143.934   6
   5   3   4 58800.5 1657.99   8
  -5   3  -4 56530.7 1816.04   6
   5   3   4 56338.5 1502.03   4
  -5   3   4 55894.1 1772.51   8
  -5   3  -5 10822.2 813.570   6
   5   3   5 12064.6 779.345   8
  -5   3   5 10463.9 770.367   8
  -5   3   6 2183.95 355.137   8
   5   3   6 1371.48 308.203   8
  -5   3  -6 1965.66 372.305   6
  -5   3  -7 6319.34 645.116   6
   5   3   7 5666.38 594.004   8
  -5   3   7 7176.66 648.768   8
  -5   3  -8 35548.2 1581.29   6
   5   3   8 36352.6 1518.98   8
  -5   3   8 34532.7 1480.24   8
   5   3   9 101796. 2633.16   8
  -5   3  -9 96072.7 2688.51   6
  -5   3   9 100925. 2537.87   8
  -5   3  10 323.879 184.747   8
  -5   3 -10 191.865 208.379   6
   5   3  10 295.344 184.924   8
  -5   3  11 48158.8 1844.91   8
  -5   3 -11 47980.4 2004.05   6
   5   3  11 47721.1 1927.08   8
   5   3  12 2898.34 518.779   8
  -5   3  12 3361.22 489.271   8
  -5   3 -12 3129.57 528.027   6
  -5  -3 -13 3684.92 580.499   6
   5   3  13 3816.04 603.179   8
  -5   3  13 3914.67 558.194   8
  -5   3 -13 2505.27 505.006   6
  -5  -3 -14 3266.35 566.188   6
  -5   3  14 3684.97 566.909   8
  -5   3 -14 3495.59 591.615   6
   5   3  14 3145.15 543.601   8
  -5   3 -15 11222.6 1104.63   6
   5   3  15 13955.4 1187.69   8
  -5  -3 -15 12242.5 1133.78   6
  -5  -3 -16 360.969 253.427   6
  -5   3 -16 997.985 349.029   6
   5   3  16 398.418 200.197   8
  -5  -3 -17 386.061 299.746   6
   5   3  17 497.998 247.730   8
  -5  -3 -18 2296.77 565.426   6
   5   3  18 3622.15 663.249   8
   5   3  19 5653.61 827.363  16
  -5   3 -19 4929.15 752.569   5
   5   3 -19 4455.20 757.475  14
  -5   3  19 4741.92 763.054  13
  -5  -3 -19 5034.16 814.487   6
   5   3  19 4891.36 786.709   8
   5   3 -19 7071.96 964.855  18
   5   3 -20 8380.85 1015.38  14
   5   3  20 8051.35 984.941  16
  -5   3  20 8274.25 1046.02  13
  -5  -3 -20 9653.07 1129.43   6
   5   3  20 8267.82 1036.82   8
  -5   3 -20 10034.5 1102.48   5
  -5   3 -20 7673.18 960.417  18
   5   3 -20 7910.36 1068.64  18
   5   3  21 2452.13 578.893  16
   5   3 -21 2460.40 675.304  18
  -5   3 -21 3136.46 652.099  18
   5   3 -21 2388.45 579.431  14
   5   3  22 8939.49 1072.04  16
   5   3 -22 8923.02 1135.98  14
   5   3 -22 8489.47 1122.82  18
  -5   3 -22 8673.59 1069.85  18
   5   3  23 10.3830 189.936  16
   5   3 -23 113.116 222.497  14
  -5   3 -23 97.7283 173.557  18
   5   3 -23 57.3494 212.782  18
   5   3 -24 1812.04 525.363  18
   5   3 -24 2275.31 624.067  14
   5   3  24 1836.83 507.507  16
  -5   3 -24 1576.59 442.593  18
   5   3 -25 2428.43 599.338  18
   5   3  25 2836.02 598.126  16
   5   3 -25 2711.18 631.610  14
  -5   3 -25 2593.87 577.294  18
  -5   3 -26 626.125 379.727  18
   5   3 -26 28.1281 226.938  14
   5   3 -26 178.876 186.867  18
   5   3  26 530.454 263.999  16
   5   3  27 2112.51 532.108  16
   5   3 -27 1946.68 524.465  14
  -5   3 -27 1997.91 528.751  18
   5   3 -27 2175.55 576.616  18
  -5   3 -28 375.702 266.237  18
   5   3 -28 49.7790 199.725  18
   5   3  28 256.684 237.912  16
   5   3 -28 64.4431 185.761  14
  -5  -3 -28 741.901 362.328  18
   5   3  29 172.791 240.204  16
   5   3 -29 122.634 196.944  14
   5   3 -29 166.753 155.800  18
  -5  -3 -29 426.436 305.916  18
  -5   3 -29-20.8733 169.776  18
  -5   3 -30 127.200 178.375  18
  -5  -3 -30-11.5953 180.303  18
   5   3 -30 68.1984 188.294  18
  -5  -3 -31 721.948 289.030  18
  -5   3 -31 288.953 217.598  18
   6   3   0 128.826 160.248   4
  -6   3   0 81.5051 163.556   6
  -6   3   1 36390.4 1466.96   6
  -6   3  -1 34248.9 1443.96   6
   6   3  -1 33293.6 1381.83   4
   6   3   1 34075.4 1346.30   4
   6   3  -2 455.489 215.803   4
   6   3   2 382.882 162.461   4
  -6   3   2 878.746 262.136   6
  -6   3  -2 377.027 159.419   6
  -6   3  -3 24178.9 1243.05   6
  -6   3   3 25079.4 1214.96   6
   6   3  -3 24154.1 1225.42   4
   6   3   3 22789.5 1060.84   4
  -6   3  -4 141148. 3044.89   6
  -6   3   4 142414. 2929.10   8
   6   3   4 144884. 2622.54   4
  -6   3   5 166.394 144.161   8
  -6   3  -5-84.3807 103.584   6
   6   3   5 120.823 120.499   4
   6   3   5 261.104 149.340   8
  -6   3  -6 43736.2 1760.17   6
   6   3   6 42923.7 1590.09   8
  -6   3   6 43825.6 1648.76   8
  -6   3   7 2386.53 380.219   8
  -6  -3  -7 2117.75 378.636   6
  -6   3  -7 1930.44 376.806   6
   6   3   7 1794.85 347.495   8
  -6   3   8 129.467 167.651   8
  -6  -3  -8 31.5166 92.5552   6
  -6   3  -8-61.5390 118.342   6
   6   3   8 146.969 122.489   8
  -6   3  -9 71924.9 2453.15   6
   6   3   9 72070.8 2278.98   8
  -6  -3  -9 71504.5 2270.73   6
  -6   3   9 70939.4 2189.85   8
  -6   3  10 172.889 168.193   8
  -6  -3 -10 101.746 116.815   6
  -6   3 -10 56.1360 177.593   6
   6   3  10 307.093 210.040   8
  -6   3  11 439.300 222.754   8
  -6   3 -11 353.005 195.729   6
   6   3  11 77.2730 104.463   8
  -6  -3 -11 305.791 177.419   6
  -6  -3 -12 160.171 140.062   6
  -6   3 -12 304.767 128.495   6
  -6   3  12 187.963 166.252   8
   6   3  12 15.4287 117.997   8
  -6  -3 -13 810.108 323.741   6
  -6   3 -13 1006.09 330.420   6
   6   3  13 841.008 281.152   8
   6   3  14 4125.50 649.566   8
  -6  -3 -14 3884.29 635.229   6
  -6   3 -14 4032.72 674.521   6
  -6   3 -15 5541.38 811.449   6
  -6  -3 -15 5488.42 769.557   6
   6   3  15 5611.87 781.135   8
  -6  -3 -16 1905.54 488.464   6
  -6   3 -16 2773.65 573.250   6
   6   3  16 2412.81 520.761   8
  -6  -3 -17 36.7503 145.086   6
  -6   3 -17 415.117 294.074   6
   6   3  17 426.293 243.335   8
  -6  -3 -18 548.683 231.281   6
  -6   3 -18 1294.11 415.849   6
   6   3  18 1327.66 416.020   8
   6   3  19 56.9555 138.725  16
   6   3 -19-80.9135 191.721  14
  -6   3  19 92.0175 214.153  13
   6   3 -19 333.820 274.839  18
   6   3 -20 7608.74 1047.45  14
   6   3  20 7887.63 1003.78  16
   6   3 -20 8886.59 1124.06  18
  -6   3  20 9172.75 1086.85  13
   6   3 -21 74434.3 3174.99  14
  -6   3  21 73093.1 3092.01  13
  -6   3 -21 68699.9 3337.38  13
   6   3  21 75262.3 3132.73  16
   6   3 -21 68392.1 3170.03  18
   6   3  22 1635.35 549.801  16
   6   3 -22 602.983 403.085  18
   6   3 -22 1000.26 479.893  14
  -6   3 -22 241.735 294.532  13
   6   3 -23 4204.09 789.234  14
  -6   3 -23 3756.42 697.309  18
   6   3 -23 3358.82 728.030  18
  -6   3 -23 2879.78 702.964  13
   6   3  23 2860.47 679.307  16
   6   3 -24 495.855 278.928  18
   6   3  24 417.370 248.945  16
  -6   3 -24 537.019 243.082  18
   6   3 -24 293.762 249.203  14
   6   3  25 3358.59 680.439  16
  -6   3 -25 4950.93 842.773  18
   6   3 -25 4611.67 817.178  14
   6   3 -25 3725.15 743.604  18
  -6   3 -26-114.657 170.187  18
   6   3  26 68.3399 216.412  16
   6   3 -26 83.9538 188.610  18
   6   3 -26 438.566 286.017  14
  -6   3 -27-361.705 243.658  18
   6   3  27 9.41673 142.968  16
   6   3 -27-96.8871 276.356  14
  -6   3 -28 250.572 204.733  18
  -6  -3 -28-181.058 226.768  18
   6   3  28-94.7873 129.062  16
   6   3 -28 361.716 217.082  14
  -6  -3 -29 527.342 306.088  18
   6   3  29-16.2129 164.071  16
   6   3 -29 454.171 258.142  14
   6   3 -30 1985.42 418.563  14
  -6  -3 -30 1909.76 429.593  18
  -6  -3 -31-167.767 134.394  18
   7   3   0 9242.46 759.081   4
  -7   3   0 8032.03 736.001   6
  -7   3   1 8583.47 759.546   6
  -7   3  -1 8015.41 731.375   6
   7   3  -1 7816.74 711.660   4
   7   3   1 7832.77 689.066   4
  -7   3   2 196.233 153.576   6
  -7   3  -2 21.0586 128.611   6
   7   3  -2 19.5183 98.3801   4
   7   3  -3 994.361 283.099   4
   7   3   3 1181.90 250.161   4
  -7   3   3 1502.05 331.528   6
  -7   3  -3 1331.70 293.421   6
  -7   3  -4 31663.7 1516.97   6
   7   3  -4 32487.0 1540.45   4
  -7   3   4 30430.1 1417.68   8
   7   3   4 31122.5 1334.27   4
   7   3   5 62615.1 1858.58   4
  -7   3  -5 56573.9 2068.92   6
   7   3  -5 59817.1 2107.68   4
  -7   3   5 58438.1 1980.05   8
   7   3   6 32082.7 1350.50   4
  -7   3  -6 31400.6 1583.08   6
  -7  -3  -6 34175.2 1464.09   6
  -7   3   6 33515.8 1495.33   8
  -7   3  -7 6339.63 725.976   6
   7   3   7 5655.28 624.593   8
  -7  -3  -7 5321.23 635.790   6
  -7   3   7 5960.05 626.261   8
  -7   3   8 209.821 187.278   8
  -7  -3  -8-131.690 169.065   6
  -7   3  -8-2.91033 189.329   6
   7   3   8 25.1090 101.768   8
  -7   3  -9 8022.70 851.232   6
   7   3   9 9063.79 841.878   8
  -7  -3  -9 8836.52 826.727   6
  -7   3   9 9097.28 799.482   8
  -7   3 -10 27070.1 1632.31   6
   7   3  10 28921.8 1551.02   8
  -7  -3 -10 29023.3 1562.38   6
  -7   3  10 30342.8 1479.07   8
  -7   3 -11 6256.58 812.437   6
  -7  -3 -11 7186.71 793.641   6
   7   3  11 6970.98 788.660   8
  -7   3  11 8336.66 780.066   8
  -7   3 -12 5636.04 785.776   6
  -7  -3 -12 5246.12 708.753   6
   7   3  12 5333.50 706.620   8
  -7  -3 -13-26.6251 169.741   6
  -7   3 -13 76.9445 134.664   6
   7   3  13 120.314 128.739   8
  -7   3 -14 6259.34 869.229   6
  -7  -3 -14 6338.57 811.117   6
   7   3  14 5838.40 793.923   8
  -7  -3 -15 3739.36 648.175   6
   7   3  15 4307.86 714.907   8
  -7   3 -15 3774.61 710.415   6
  -7  -3 -16 547.312 291.305   6
  -7   3 -16 682.710 331.027   6
   7   3  16 258.432 184.154   8
  -7   3 -17 11877.6 1250.33   6
  -7  -3 -17 12152.6 1250.66   6
   7   3  17 14204.5 1330.51   8
   7   3  18 4283.10 743.067  16
   7   3 -18 3472.95 676.082  14
  -7   3  18 3582.33 671.460  13
  -7   3 -18 2931.53 630.148   6
  -7   3 -18 3095.87 678.904  13
  -7  -3 -18 3530.25 663.310   6
   7   3  18 3211.02 648.471   8
   7   3  19 4417.93 772.144  16
   7   3 -19 3476.01 676.121  14
  -7   3  19 4145.50 733.145  13
  -7   3 -19 3536.06 753.869  13
  -7   3 -19 3613.31 702.594   6
   7   3 -20 3132.19 681.643  14
  -7   3  20 3442.50 686.291  13
  -7   3 -20 4503.00 899.380  13
   7   3  20 4319.79 779.327  16
   7   3 -21 2694.13 630.328  14
  -7   3  21 2794.85 652.460  13
  -7   3 -21 3347.72 764.469  13
   7   3  21 2503.65 608.942  16
   7   3 -22 22888.5 1776.96  14
   7   3  22 23601.8 1822.81  16
  -7   3 -22 22481.4 1933.69  13
   7   3  23 3783.81 735.611  16
   7   3 -23 2553.15 597.070  14
  -7   3 -23 4368.15 847.231  13
   7   3  24 2500.22 574.383  16
   7   3 -24 1883.58 513.112  14
  -7   3 -24 1604.60 504.333  13
   7   3  25 1035.09 375.660  16
   7   3 -25 1133.72 408.185  14
  -7   3 -25 1576.59 536.133  13
   7   3 -26 1555.31 437.019  14
  -7   3 -26 1513.31 501.364  13
   7   3  26 1031.21 343.589  16
   7   3 -27 545.875 299.299  14
   7   3  27 485.265 288.451  16
  -7  -3 -28 499.476 367.230  18
   7   3  28 176.689 217.894  16
   7   3 -28 138.440 157.971  14
  -7  -3 -29 1841.83 469.304  18
   7   3 -29 856.690 276.318  14
   7   3  29 1131.14 317.855  16
  -7  -3 -30 894.241 317.993  18
   7   3 -30 1191.21 319.400  14
   8   3   0-13.0092 118.777   4
  -8   3   0-52.2653 169.833   6
   8   3  -1 1055.95 277.789   4
   8   3   1 1418.84 322.333   4
  -8   3   1 1497.52 338.210   6
  -8   3  -1 1394.60 297.435   6
   8   3   2 1013.60 269.252   4
  -8   3   2 1715.24 355.427   6
   8   3  -2 1172.75 341.247   4
  -8   3  -2 1437.93 346.212   6
   8   3  -3 788.133 275.300   4
   8   3   3 675.099 226.685   4
  -8   3   3 892.874 275.430   6
  -8   3  -3 773.819 246.856   6
   8   3  -4 401.297 210.280   4
  -8   3   4 133.088 100.551   8
   8   3   4-1.89861 108.561   4
  -8   3  -4 313.173 174.435   6
  -8   3  -5-23.7650 178.271   6
   8   3   5 34.4988 137.031   4
  -8   3   5-21.9201 109.588   8
   8   3  -5 56.0070 136.608   4
   8   3   6 8205.72 731.964   4
  -8   3  -6 7170.51 797.408   6
   8   3  -6 7171.37 813.430   4
  -8   3   6 8353.89 770.171   8
   8   3  -7 1133.45 366.517   4
  -8   3   7 1343.73 316.510   8
  -8  -3  -7 710.997 216.489   6
  -8   3  -7 964.209 337.940   6
  -8   3  -8 30011.0 1692.05   6
  -8   3   8 34315.2 1586.01   8
  -8  -3  -8 32911.6 1605.28   6
   8   3   8 32126.8 1572.70   8
  -8   3   9 1879.99 381.457   8
  -8  -3  -9 978.587 290.263   6
  -8   3  -9 1179.07 334.349   6
   8   3   9 1894.98 413.512   8
  -8   3 -10 6711.96 855.279   6
  -8  -3 -10 5906.44 744.394   6
   8   3  10 6384.94 753.767   8
  -8  -3 -11 185.843 115.081   6
  -8   3 -11 392.261 250.252   6
   8   3  11 405.813 215.711   8
  -8  -3 -12 3366.45 575.378   6
  -8   3 -12 2781.02 572.382   6
   8   3  12 2313.64 470.421   8
  -8   3 -13 560.457 310.161   6
   8   3  13 591.626 305.289   8
  -8  -3 -13 456.603 188.816   6
  -8  -3 -14 1452.83 412.088   6
  -8   3 -14 2005.19 539.136   6
   8   3  14 2384.22 505.179   8
  -8   3 -15-44.7594 214.210   6
   8   3  15 339.575 189.552   8
  -8  -3 -15 27.1700 137.258   6
  -8   3 -16 13540.7 1375.72   6
  -8  -3 -16 15336.8 1360.27   6
   8   3  16 15325.1 1375.27   8
  -8  -3 -17 2221.90 533.766   6
   8   3  17 3290.52 652.642  16
   8   3 -17 3472.31 666.828  14
  -8   3  17 2574.72 563.452  13
   8   3  17 2326.27 532.686   8
  -8   3 -17 2992.39 712.496  13
  -8   3 -17 1885.38 531.739   6
   8   3  18-19.2033 164.787  16
   8   3 -18-200.989 206.273  14
  -8   3  18 4.62326 205.936  13
  -8   3 -18 122.577 205.479  13
   8   3  19 5533.59 878.273  16
   8   3 -19 6315.06 917.759  14
  -8   3  19 5187.93 798.905  13
  -8   3 -19 5156.33 946.037  13
   8   3 -20 460.561 308.053  14
  -8   3  20 852.803 349.117  13
  -8   3 -20 737.874 420.394  13
   8   3  20 927.692 340.945  16
   8   3  21 572.477 280.559  16
   8   3 -21 395.876 265.630  14
  -8   3  21 300.636 234.414  13
  -8   3 -21 159.299 282.288  13
   8   3  22 206.657 224.140  16
   8   3 -22 495.130 262.397  14
  -8   3 -22 369.525 311.703  13
   8   3  23 148.097 206.088  16
   8   3 -23 73.7206 229.640  14
  -8   3 -23 193.613 299.217  13
   8   3  24 2471.51 589.203  16
   8   3 -24 2525.26 593.441  14
  -8   3 -24 1990.38 588.164  13
   8   3  25-68.6589 254.560  16
   8   3 -25 82.1586 180.600  14
  -8   3 -25 226.376 263.057  13
   8   3  26 106.404 184.724  16
   8   3 -26 611.112 354.592  14
  -8   3 -26 438.134 294.975  13
   8   3  27-68.4687 376.572  16
   8   3 -27 621.807 296.098  14
  -8   3 -27-15.6696 158.682  13
   8   3  28 345.247 277.341  16
  -8  -3 -28 303.223 222.431  18
   8   3 -28-250.997 258.294  14
  -8   3 -28 25.7980 155.797  13
  -8  -3 -29 162.569 244.799  18
   8   3  29 407.008 226.471  16
   8   3 -29-282.776 241.522  14
   9   3   0 578.082 260.658   4
  -9   3   0 686.667 265.531   6
  -9   3   1 22249.4 1329.32   6
  -9   3  -1 22171.1 1354.22   6
   9   3  -1 22282.5 1344.19   4
   9   3   1 20601.5 1267.87   4
  -9   3   2 11771.5 955.882   6
   9   3  -2 11750.4 1005.30   4
  -9   3  -2 12032.9 1006.13   6
   9   3   2 12295.7 963.622   4
  -9   3   3 618.502 242.068   6
   9   3  -3 585.153 269.436   4
   9   3   3 574.743 208.477   4
  -9   3  -3 295.298 178.313   6
  -9   3   4-45.2852 120.112   8
   9   3  -4 186.610 174.950   4
   9   3   4 124.765 145.993   4
  -9   3  -4 239.092 128.451   6
   9   3  -5 152.406 179.764   4
  -9   3   5-48.2762 124.660   8
  -9   3  -5-38.0895 151.167   6
   9   3   5 399.902 243.768   4
  -9   3   6 729.178 257.374   8
   9   3  -6 312.369 179.418   4
  -9   3  -6 759.696 260.019   6
   9   3   6 816.595 279.945   4
  -9   3  -7 4483.68 673.331   6
   9   3  -7 3960.77 634.836   4
  -9   3   7 4815.66 600.100   8
   9   3  -8-50.1954 202.589   4
  -9   3  -8 47.4097 131.209   6
  -9  -3  -9 2593.39 476.027   6
   9   3  -9 1962.81 495.375   4
  -9   3  -9 1936.27 447.566   6
  -9  -3 -10 3683.18 592.802   6
   9   3 -10 3103.23 613.455   4
   9   3  10 3153.20 554.728   8
  -9   3 -10 3674.26 633.343   6
  -9  -3 -11 2927.28 549.302   6
   9   3  11 2961.06 538.917   8
  -9   3 -11 3336.52 614.575   6
  -9  -3 -12 941.024 288.956   6
   9   3  12 1434.21 399.246   8
  -9   3 -12 1470.79 436.943   6
  -9  -3 -13 1071.29 326.260   6
   9   3  13 985.840 386.046   8
  -9   3 -13 1341.82 451.409   6
  -9  -3 -14 2666.31 581.813   6
  -9   3 -14 4304.90 773.427   6
  -9   3 -15 5544.91 889.877   6
   9   3 -15 5522.87 896.212   9
   9   3  15 5315.33 821.610  16
   9   3 -15 5572.48 839.573  14
  -9   3 -15 4999.38 899.930  13
  -9  -3 -15 6309.88 876.523   6
  -9  -3 -16 179.807 239.999   6
   9   3 -16 487.072 235.390  14
  -9   3  16 14.8708 140.033  13
  -9   3 -16-132.704 249.092  13
   9   3  16-19.2822 216.618  16
  -9   3 -16-62.3158 179.019   6
   9   3 -17-1.87883 155.470  14
  -9   3  17 203.159 146.674  13
  -9   3 -17 12.8704 191.823  13
   9   3  17 342.619 226.829  16
   9   3  18 1154.41 414.271  16
   9   3 -18 884.771 322.645  14
  -9   3  18 942.592 387.339  13
  -9   3 -18 821.750 401.277  13
   9   3  19 3536.45 732.854  16
   9   3 -19 4382.46 774.026  14
  -9   3  19 3922.78 701.995  13
  -9   3 -19 3062.15 773.026  13
   9   3  20 376.013 248.293  16
   9   3 -20 444.329 256.062  14
  -9   3 -20 411.496 309.051  13
   9   3 -21 1489.75 520.982  14
   9   3  21 1629.33 490.615  16
  -9   3 -21 1241.55 523.829  13
   9   3  22 13347.2 1380.48  16
   9   3 -22 11747.2 1289.61  14
  -9   3 -22 9997.87 1328.02  13
   9   3  23 409.747 392.192  16
   9   3 -23 341.282 258.094  14
  -9   3 -23 210.255 256.940  13
  -9   3 -24-232.061 245.612  13
   9   3  24 623.297 336.521  16
   9   3 -24 591.540 306.952  14
   9   3  25 854.790 331.454  16
   9   3 -25 768.503 353.920  14
  -9   3 -25 1273.58 506.311  13
   9   3  26 167.332 211.417  16
   9   3 -26-92.7902 174.862  14
  -9   3 -26 454.012 189.587  13
  -9  -3 -27 1046.33 396.732  18
   9   3 -27 595.281 298.546  14
  -9   3 -27 433.952 271.791  13
   9   3  27 565.980 316.396  16
  -9  -3 -28 635.406 286.075  18
   9   3  28 28.6238 122.989  16
  -9   3 -28 421.014 223.300  13
   9   3 -28 127.931 202.845  14
  -9  -3 -29-55.0412 115.707  18
   9   3 -29 64.3038 132.392  14
  10   3   0-253.270 162.559   4
 -10   3   0-109.411 176.598   6
  10   3  -1-24.3795 114.441   4
  10   3   1 11.0985 161.023   4
 -10   3   1 219.262 215.190   6
 -10   3  -1 45.0704 108.094   6
  10   3  -2 2436.11 475.177   4
  10   3   2 2284.32 454.972   4
 -10   3   2 1966.05 406.381   6
 -10   3  -2 1887.36 399.788   6
 -10   3   3 5134.30 655.252   6
 -10   3  -3 5077.88 707.283   6
  10   3  -3 4849.09 688.334   4
  10   3   3 4366.50 617.248   4
 -10   3   4 973.095 286.246   8
  10   3  -4 683.021 310.700   4
 -10   3  -4 1040.90 338.742   6
  10   3   4 1404.62 365.104   4
 -10   3  -5 11907.0 1088.37   6
  10   3  -5 11063.2 1068.86   4
 -10   3   5 12232.6 1014.98   8
  10   3   5 10784.6 960.125   4
  10   3  -6 178.847 250.212   4
 -10   3  -6 318.240 180.368   6
  10   3   6 74.9296 126.726   4
  10   3  -7 3378.40 612.843   4
 -10   3  -7 2846.32 553.332   6
  10   3  -8 2284.64 513.614   4
 -10   3  -8 2049.34 483.847   6
  10   3  -9 81.4529 134.326   4
 -10   3  -9 165.976 152.872   6
 -10   3 -10 8979.88 1031.08   6
  10   3 -10 8212.56 1023.61   4
 -10   3 -11 6492.45 897.581   6
  10   3 -11 6316.62 924.716   4
  10   3 -12 1721.74 517.956   4
 -10  -3 -12 1369.97 413.271   6
 -10   3 -12 1994.92 504.254   6
 -10   3 -13 7700.08 1014.93   6
 -10  -3 -13 6719.63 882.080   6
  10   3 -13 7854.85 1097.82   4
  10   3  14 280.992 246.732  16
 -10  -3 -14 44.7437 188.606   6
  10   3 -14-112.908 230.152   9
  10   3 -14 584.497 343.361  14
 -10   3  14 23.9352 115.731  13
  10   3 -14 167.377 187.280   4
 -10   3 -14 536.017 320.030  13
 -10   3 -14 488.070 375.745   6
 -10  -3 -15 696.685 324.849   6
  10   3  15 114.271 197.506  16
  10   3 -15 173.516 202.634   9
  10   3 -15 377.295 292.989  14
 -10   3  15 51.8018 175.345  13
  10   3 -15-53.9497 164.735   4
 -10   3 -15 293.526 263.328  13
 -10   3 -15 236.287 230.229   6
  10   3  16 1129.77 482.116  16
  10   3 -16 742.416 426.700   9
  10   3 -16 809.231 337.400  14
 -10   3  16 1005.90 395.364  13
 -10   3 -16 496.448 377.092  13
  10   3  17 880.290 417.141  16
  10   3 -17 923.101 382.689  14
 -10   3 -17 678.692 314.296  13
  10   3  18 18627.6 1651.45  16
  10   3 -18 18009.6 1527.92  14
 -10   3 -18 18175.5 1841.16  13
  10   3  19 3599.23 712.134  16
  10   3 -19 3763.40 722.553  14
 -10   3 -19 3191.91 778.465  13
  10   3  20 4260.64 804.372  16
  10   3 -20 4732.72 788.707  14
 -10   3 -20 3671.12 836.330  13
  10   3  21 2402.04 614.036  16
  10   3 -21 2309.40 555.451  14
 -10   3 -21 2349.31 646.468  13
  10   3  22 2675.18 595.448  16
  10   3 -22 2507.64 618.492  14
 -10   3 -22 2111.26 601.155  13
  10   3 -23 281.927 318.214  14
 -10   3 -23-1.57982 221.952  13
  10   3  23 34.3740 222.633  16
  10   3 -24 576.362 275.385  14
  10   3  24 371.926 223.304  16
 -10   3 -24 820.461 390.491  13
  10   3  25 114.272 189.862  16
  10   3 -25-339.859 296.221  14
 -10   3 -25 19.5530 220.517  13
  10   3  26 3536.15 631.488  16
  10   3 -26 2943.54 571.540  14
 -10   3 -26 2381.76 571.027  13
 -10  -3 -27 1918.22 437.708  18
  10   3  27 1418.35 410.245  16
  10   3 -27 1769.10 440.209  14
 -10   3 -27 2078.77 552.665  13
  10   3  28 447.236 250.382  16
 -10  -3 -28 560.426 273.843  18
  10   3 -28 435.019 214.510  14
  11   3   0 2134.34 472.516   4
 -11   3   0 2401.06 484.333   6
 -11   3  -1 807.644 259.150   6
  11   3  -1 1089.80 382.476   4
  11   3   1 1260.38 374.765   4
 -11   3   1 1585.37 391.631   6
 -11   3   2 6488.69 769.683   6
 -11   3  -2 5487.80 725.029   6
  11   3  -2 7407.15 885.030   4
  11   3   2 6519.18 789.089   4
 -11   3   3 1221.51 355.090   6
  11   3   3 1924.48 446.373   4
 -11   3  -3 1021.75 322.799   6
  11   3  -3 1794.82 460.371   4
  11   3  -4 3109.37 622.569   4
 -11   3  -4 2553.54 531.555   6
  11   3   4 2849.12 531.618   4
  11   3  -5 12034.4 1153.12   4
  11   3   5 12231.2 1063.40   4
 -11   3  -5 10316.4 1046.90   6
  11   3  -6 418.031 228.086   4
 -11   3  -6 2.73403 162.939   6
  11   3  -7-113.205 202.260   4
 -11   3  -7 796.855 387.040   6
  11   3  -8 4897.77 779.045   4
 -11   3  -8 3827.82 682.408   6
 -11   3  -9 4803.69 782.736   6
  11   3  -9 3814.59 706.212   4
  11   3 -10 130.585 141.252   4
 -11   3 -10 240.326 139.627   6
  11   3 -11 2027.74 534.817   4
 -11   3 -11 4076.73 755.395   6
  11   3 -12 4748.78 795.049   9
  11   3  12 5269.49 799.953  16
 -11   3 -12 6302.96 973.049  13
 -11   3 -12 5810.78 913.725   6
  11   3 -12 5484.32 924.714   4
  11   3  13 4748.96 790.321  16
  11   3 -13 3301.86 622.021  14
  11   3 -13 4358.09 805.811   4
 -11   3 -13 4065.55 808.162  13
  11   3 -13 3640.48 765.155   9
  11   3 -14 4947.02 869.780   9
 -11  -3 -14 4830.66 772.972   6
  11   3 -14 5133.88 779.626  14
  11   3  14 4961.95 829.612  16
 -11   3 -14 5164.89 892.983  13
  11   3 -15 140.501 246.966   9
  11   3  15-132.261 211.024  16
  11   3 -15 277.017 278.545  14
 -11   3 -15-66.5550 181.537  13
  11   3  16 559.062 362.621  16
  11   3 -16 288.615 301.117   9
  11   3 -16 188.527 243.262  14
 -11   3 -16 555.913 326.369  13
  11   3  17 500.328 302.071  16
  11   3 -17 628.772 190.230  14
 -11   3 -17 260.429 367.104  13
  11   3  18 943.146 429.475  16
 -11   3 -18 356.859 528.793  13
  11   3 -18 343.985 276.899  14
  11   3  19 535.686 239.949  16
  11   3 -19 686.381 267.185  14
 -11   3 -19 825.785 429.401  13
  11   3  20 319.596 271.454  16
  11   3 -20-31.9136 225.232  14
 -11   3 -20 158.164 313.286  13
  11   3  21 3256.93 668.852  16
  11   3 -21 2892.92 644.446  14
 -11   3 -21 2809.51 718.930  13
  11   3  22 82.8817 178.714  16
 -11   3 -22-271.918 264.066  13
  11   3  23 177.480 174.733  16
  11   3 -23 205.296 164.543  14
 -11   3 -23 203.523 226.672  13
  11   3  24 941.964 415.882  16
  11   3 -24 756.061 341.209  14
 -11   3 -24 377.934 259.666  13
  11   3  25-3.84571 238.574  16
  11   3 -25 90.2722 165.560  14
 -11   3 -25 370.613 255.023  13
 -11  -3 -26 1118.77 325.843  18
  11   3  26 702.510 269.815  16
  11   3 -26 1031.39 357.232  14
 -11   3 -26 648.547 306.267  13
 -11  -3 -26 840.958 321.477  13
 -11  -3 -27 820.145 311.403  18
  11   3  27 428.149 163.501  16
  11   3 -27 27.6417 162.988  14
 -11   3 -27 184.623 318.329  13
 -12   3   0 158.456 223.189   6
  12   3   0 81.0372 145.604   4
 -12   3   1 3009.03 551.317   6
  12   3  -1 2985.93 571.662   4
  12   3   1 2630.95 530.383   4
 -12   3  -1 3140.85 540.170   6
  12   3   2 9701.74 1023.23   4
 -12   3  -2 11278.6 1084.31   6
  12   3  -2 10384.8 1097.85   4
 -12   3  -3 1746.14 471.051   6
  12   3  -3 1748.47 482.303   4
  12   3   3 2242.49 528.647   4
 -12   3  -4 8961.09 1017.95   6
  12   3  -4 9071.64 1034.81   4
  12   3   4 9986.55 1030.91   4
  12   3  -5 3380.08 636.705   4
 -12   3  -5 3382.25 609.679   6
  12   3   5 3492.12 604.382   4
 -12   3  -6 15790.7 1375.78   6
  12   3  -6 16679.4 1426.64   4
  12   3  -7 313.152 269.184   4
 -12   3  -7-72.5076 198.145   6
  12   3  -8 333.555 297.579   4
 -12   3  -8-192.847 239.323   6
  12  -3   9 907.926 384.025  11
  12   3  -9 505.852 311.266   4
 -12   3  -9 467.688 276.934  13
 -12   3  -9 694.895 311.402   6
  12  -3 -10 8483.21 1073.99   9
 -12   3 -10 10783.1 1196.65   6
 -12   3 -10 10578.6 1276.33  13
  12   3 -10 10965.0 1248.01   4
  12   3 -10 12094.8 1188.14   9
  12   3 -11 4574.42 844.819   4
  12   3  11 5400.96 832.535  16
 -12   3 -11 3868.31 773.485  13
  12   3 -11 5399.84 807.721   9
 -12   3 -11 5073.15 836.598   6
  12   3  12 738.671 309.824  16
  12   3 -12 472.936 253.892   9
 -12   3 -12 538.805 276.328  13
  12   3 -13 14441.6 1469.37   9
  12   3  13 16144.3 1509.85  16
 -12   3 -13 16305.7 1638.13  13
 -12   3 -14 2927.01 716.330  13
  12   3 -14 4892.16 771.146  14
  12   3  14 4137.81 785.640  16
  12   3 -14 3404.05 754.262   9
  12   3  15 1122.25 402.975  16
  12   3 -15 1245.31 460.396   9
  12   3 -15 1284.52 448.708  14
 -12   3 -15 1363.44 480.002  13
  12   3  16 265.682 241.208  16
  12   3 -16 774.865 391.112   9
  12   3 -16 222.901 237.374  14
 -12   3 -16 135.636 252.383  13
  12   3  17 2513.66 597.317  16
  12   3 -17 1118.06 339.158  14
 -12   3 -17 2424.53 726.640  13
  12   3  18 4982.74 835.652  16
  12   3 -18 3982.44 704.965  14
 -12   3 -18 2966.55 801.297  13
  12   3  19 490.326 347.952  16
  12   3 -19-8.74820 303.996  14
 -12   3 -19 134.448 201.036  13
  12   3 -20 1572.59 471.192  14
 -12   3 -20 770.063 333.453  13
  12   3  20 1077.41 442.634  16
  12   3 -21 3343.37 636.079  14
  12   3  21 2020.02 572.085  16
 -12   3 -21 2026.05 586.588  13
 -12   3 -22 136.780 172.543  13
  12   3 -22 400.427 301.908  14
  12   3  22 137.893 321.359  16
  12   3  23 283.851 260.013  16
  12   3 -23 240.343 193.461  14
 -12   3 -23 346.903 314.187  13
  12   3  24 1422.12 455.258  16
  12   3 -24 1778.77 474.985  14
  12  -3 -24 1420.12 408.336  14
 -12   3 -24 986.808 360.611  13
  12   3  25 1751.14 441.387  16
  12   3 -25 1839.91 445.588  14
  12  -3 -25 1119.95 345.929  14
 -12   3 -25 1243.94 412.579  13
  12   3 -26 373.928 204.924  14
 -12   3 -26 304.060 249.137  13
  13   3   0 129.342 172.668   4
  13   3  -1 1106.80 363.816   4
  13   3   1 1002.34 339.363   4
  13   3  -2 159.766 150.726   4
  13   3   2 625.832 326.306   4
 -13   3  -2 382.118 161.652   6
  13   3  -3 2110.66 481.534   4
 -13   3  -3 2647.47 530.539   6
  13   3   3 2467.79 526.117   4
  13  -3  -4 17320.5 1540.42  11
  13   3   4 16775.7 1368.30   4
 -13   3  -4 15259.3 1324.03   6
  13   3  -4 17752.4 1472.32   4
  13  -3   4 14772.6 1391.19  11
 -13   3  -5 7209.15 1012.64  13
  13  -3   5 6201.98 912.545  11
  13  -3  -5 7078.42 939.892   9
 -13   3  -5 7068.21 908.983   6
  13   3  -5 7981.06 1004.46   4
  13  -3   6 13.5709 218.962  11
  13   3  -6 301.438 266.567   4
  13  -3  -6 647.564 285.629   9
 -13   3   6 1035.72 362.118  13
 -13   3  -6 462.373 173.112  13
 -13   3  -6 215.816 205.554   6
  13  -3   7 22.0007 207.690  11
  13   3  -7 174.054 232.515   4
  13  -3  -7 477.311 284.058   9
 -13   3   7 470.109 254.005  13
 -13   3  -7 60.2949 154.400  13
 -13   3  -7-179.689 270.385   6
  13  -3   8 1943.24 518.547  11
  13   3  -8 2364.79 614.578   4
  13  -3  -8 3237.33 605.678   9
 -13   3  -8 2338.16 590.279  13
 -13   3  -8 3389.90 663.660   6
  13  -3   9 3689.38 756.317  11
  13  -3  -9 3207.59 705.164   9
 -13   3  -9 3046.47 648.027  13
  13  -3  10 5656.48 910.257  11
  13  -3 -10 5746.12 871.116   9
  13   3 -10 5215.12 754.582   9
 -13   3 -10 5438.05 938.045  13
  13  -3  11 4534.13 833.438  11
  13   3  11 4312.82 740.518  16
  13   3 -11 5108.83 791.110   9
  13  -3 -11 5344.44 815.435   9
 -13   3 -11 4394.62 833.274  13
  13   3  12 2526.08 672.802  16
 -13   3 -12 1776.48 553.272  13
  13   3 -12 1887.45 574.268   9
  13  -3  12 1637.86 565.891  11
 -13   3 -13 137.701 205.175  13
  13   3  13 151.420 219.486  16
  13   3 -13 450.891 257.372   9
  13   3 -14 642.397 337.772   9
  13   3  14 506.327 309.333  16
 -13   3 -14-80.2646 339.894  13
  13   3  15 74.7405 269.142  16
  13   3 -15 428.383 395.911   9
  13   3 -15 302.395 283.377  14
 -13   3 -15-89.3621 246.231  13
  13   3  16 2873.19 679.578  16
  13   3 -16 2551.32 633.768   9
  13   3 -16 3451.03 654.487  14
 -13   3 -16 2222.37 604.199  13
  13   3  17 513.897 313.975  16
  13   3 -17 275.083 299.475  14
 -13   3 -17-281.184 366.755  13
  13   3  18 473.488 309.447  16
  13   3 -18 369.236 236.259  14
 -13   3 -18 233.843 345.035  13
  13   3  19 459.395 242.759  16
  13   3 -19 647.331 293.196  14
 -13   3 -19 555.934 353.289  13
  13   3  20-178.753 304.235  16
  13   3 -20 22.4812 227.243  14
 -13   3 -20-591.579 373.317  13
  13   3  21 166.290 188.493  16
  13   3 -21-25.9730 171.681  14
 -13   3 -21 78.4276 219.906  13
  13   3  22 854.325 291.943  16
  13   3 -22 952.746 353.789  14
 -13   3 -22 807.690 426.650  13
  13   3 -23 693.200 302.282  14
 -13   3 -23-88.7819 192.973  13
  13   3 -24 2758.96 524.533  14
  13  -3 -24 2886.26 527.136  14
 -13   3 -24 3155.24 618.106  13
  13  -3  24 1779.36 467.566  11
  13  -3  25 609.649 271.737  11
  13   3 -25 907.314 276.864  14
 -13   3 -25 1040.22 360.979  13
 -14   3   0 114.881 195.817  13
  14   3   0-92.2621 257.854   4
  14   3   1 7647.86 989.969   4
  14  -3   1 8721.39 1111.22  11
 -14   3  -1 8245.66 1057.39  13
 -14   3   1 7799.72 1013.65  13
  14  -3  -1 7891.36 1083.06  11
  14   3  -1 7460.29 1009.48   4
  14  -3   2 1498.88 500.177  11
 -14   3   2 1388.89 414.293  13
  14   3  -2 893.158 342.579   4
 -14   3  -2 1242.13 380.946  13
  14   3   2 1002.11 381.428   4
  14  -3  -3 697.259 346.093  11
  14  -3   3 1126.15 439.644  11
  14   3  -3 1346.30 435.351   4
 -14   3   3 906.728 343.368  13
 -14   3  -3 926.876 392.053  13
  14   3   3 580.037 343.635   4
  14  -3   4 1289.73 471.476  11
  14   3  -4 1505.94 470.948   4
  14  -3  -4 1310.33 473.712   9
 -14   3   4 824.974 331.846  13
 -14   3  -4 1055.24 436.543  13
 -14   3  -4 1337.27 485.832   6
  14  -3   5 3915.41 747.476  11
  14  -3  -5 4863.41 816.637   9
 -14   3  -5 3369.09 706.574  13
  14  -3   6-11.4845 152.387  11
 -14   3  -6-2.90895 240.029  13
  14  -3   7 1566.49 478.038  11
  14  -3  -7 1974.96 506.875   9
 -14   3  -7 543.525 327.054  13
  14  -3   8 871.803 302.454  11
  14  -3  -8 1423.36 433.403   9
 -14   3  -8 1939.93 525.883  13
  14  -3  -9-112.389 176.173   9
  14  -3   9-377.719 279.102  11
 -14   3  -9-127.185 296.890  13
  14  -3  10 4668.26 863.622  11
  14  -3 -10 6348.40 895.243   9
  14   3 -10 4886.43 819.109   9
 -14   3 -10 5749.29 950.817  13
  14  -3  11-47.1162 265.925  11
  14  -3 -11 166.714 216.964   9
  14   3 -11 332.278 248.265   9
 -14   3 -11 28.8117 257.720  13
  14  -3  12 519.059 366.967  11
  14   3 -12 478.131 277.457   9
 -14   3 -12 520.938 325.370  13
  14  -3 -12 536.594 237.388   9
  14  -3  13 707.423 392.325  11
  14   3 -13 555.479 308.552   9
  14  -3 -13 343.981 238.777   9
 -14   3 -13 949.901 409.986  13
  14  -3  14 573.535 329.711  11
 -14   3 -14-330.029 379.703  13
  14   3 -14 420.518 378.510   9
  14   3  14-369.673 290.293  16
  14   3  15 321.717 234.484  16
  14   3 -15 600.366 275.240   9
 -14   3 -15 800.916 423.065  13
  14  -3  15 933.784 443.377  11
  14   3  16-74.3251 257.606  16
  14  -3  16 247.941 265.116  11
  14   3 -16 466.886 222.700   9
 -14   3 -16 305.017 258.859  13
  14   3 -17 663.153 242.266  14
 -14   3 -17 128.554 237.138  13
  14  -3  17 417.445 311.283  11
  14   3 -18 1710.44 442.895  14
 -14   3 -18 2029.33 571.547  13
  14  -3  18 2409.50 655.741  11
  14  -3  19-262.709 223.850  11
  14   3 -19 229.335 254.753  14
 -14   3 -19-243.297 332.096  13
  14  -3  20 1268.58 413.879  11
  14   3 -20 1896.34 468.947  14
 -14   3 -20 1633.65 532.931  13
  14  -3  21 308.841 293.581  11
  14   3 -21 557.707 266.941  14
 -14   3 -21 695.013 358.948  13
  14   3 -22 130.647 191.569  14
 -14   3 -22-82.2190 154.778  13
  14  -3  22-117.712 168.404  11
  14  -3  23 1346.16 415.877  11
  14   3 -23 1898.00 426.510  14
  14  -3 -23 2011.32 431.297  14
 -14   3 -23 1727.40 437.650  13
  14  -3  24 823.834 340.258  11
 -14   3 -24 1233.09 342.717  13
  15  -3   0 94818.1 3864.92  11
 -15   3   0 109729. 3811.90  13
  15  -3   1 4817.65 977.389  11
 -15   3  -1 3893.83 795.739  13
  15  -3  -2 1175.02 578.514  11
  15  -3   2 415.985 331.209  11
 -15   3  -2 499.596 364.869  13
 -15   3   2 146.130 246.070  13
  15  -3   3 1686.67 513.056  11
  15  -3  -3 2458.05 618.716   9
 -15   3  -3 2196.48 566.935  13
  15  -3   4 5814.03 962.675  11
  15  -3  -4 7058.88 1034.98   9
 -15   3  -4 5832.04 947.318  13
  15  -3   5 6783.99 1052.84  11
  15  -3  -5 6117.84 1009.09   9
 -15   3  -5 5533.42 936.213  13
  15  -3  -6 7491.53 1010.99   9
 -15   3  -6 4830.04 846.023  13
  15  -3   6 5493.38 972.537  11
  15  -3   7 1362.80 498.736  11
  15  -3  -7 1383.36 451.048   9
 -15   3  -7 782.311 372.404  13
  15  -3   8 3204.41 718.654  11
  15  -3  -8 3734.34 711.188   9
 -15   3  -8 2061.12 579.046  13
  15  -3  -9 7180.85 982.254   9
 -15   3  -9 4429.14 862.851  13
  15  -3   9 5586.60 946.453  11
  15  -3  10 2969.69 735.286  11
  15  -3 -10 3875.67 752.504   9
  15   3 -10 3569.58 724.179   9
 -15   3 -10 3306.64 766.733  13
  15  -3  11 341.440 346.841  11
  15   3 -11-182.290 190.951   9
  15  -3 -11 159.312 204.472   9
 -15   3 -11 341.410 333.342  13
  15  -3  12 582.107 418.302  11
  15  -3 -12-355.634 259.950   9
 -15   3 -12 45.3480 230.739  13
  15   3 -12-348.477 280.001   9
  15  -3  13 29.7971 207.933  11
  15   3 -13 535.254 353.529   9
  15  -3 -13 230.952 208.939   9
 -15   3 -13-241.991 265.580  13
  15  -3  14 1622.80 549.315  11
  15   3 -14 1381.90 479.719   9
  15  -3 -14 1257.88 449.989   9
 -15   3 -14 2018.19 611.951  13
  15  -3  15 239.168 270.127  11
 -15   3 -15 46.4644 243.470  13
  15   3 -15-96.4202 167.389   9
  15  -3  16 304.436 329.691  11
 -15   3 -16 1089.39 447.368  13
 -15   3 -17 5674.39 981.042  13
  15  -3  17 5564.54 938.536  11
  15  -3  18-440.763 284.805  11
 -15   3 -18 116.391 180.793  13
  15  -3  19 1098.00 411.624  11
  15   3 -19 1105.10 341.435  14
 -15   3 -19 1864.10 525.010  13
  15  -3  20 129.474 180.247  11
  15   3 -20-73.4582 151.529  14
 -15   3 -20 12.7153 190.780  13
  15  -3  21 169.971 222.019  11
  15   3 -21 120.026 140.120  14
 -15   3 -21 372.320 228.308  13
 -15   3 -22 510.512 248.091  13
  15  -3  22 783.780 291.445  11
  16  -3   0-10.3153 252.359  11
 -16   3   0-130.820 262.186  13
  16  -3   1 224.500 242.230  11
  16  -3  -1-33.8678 167.949  11
 -16   3  -1 563.147 270.130  13
  16  -3   2 444.902 614.561  11
 -16   3  -2-7.40872 195.369  13
  16  -3  -2-14.7473 226.695   9
 -16   3  -3 4676.77 809.826  13
  16  -3  -3 5120.32 932.268   9
  16  -3   3 5597.64 932.106  11
  16  -3  -4 533.675 330.071   9
  16  -3   4 147.519 576.551  11
 -16   3  -4 307.569 232.161  13
  16  -3   5 495.559 356.062  11
  16  -3  -5-241.075 242.999   9
 -16   3  -5 274.161 280.306  13
  16  -3   6 6162.93 978.678  11
  16  -3  -6 7747.93 1067.49   9
 -16   3  -6 6493.49 997.679  13
  16  -3   7-18.6360 210.680  11
  16  -3  -7-95.0817 218.179   9
 -16   3  -7 210.734 281.697  13
  16  -3   8 216.700 273.985  11
  16  -3  -8-21.6769 191.414   9
 -16   3  -8-22.7568 184.340  13
  16  -3   9 266.358 226.311  11
 -16   3  -9 210.663 222.565  13
  16  -3  -9 120.678 234.491   9
  16  -3  10 2251.87 582.691  11
  16  -3 -10 2432.72 568.578   9
 -16   3 -10 2052.75 582.827  13
  16  -3  11-132.472 235.052  11
  16   3 -11 505.074 303.047   9
  16  -3 -11 849.521 342.860   9
 -16   3 -11 820.563 420.565  13
  16   3 -12 844.242 349.712   9
  16  -3  12 1327.85 421.227  11
  16  -3 -12 1292.03 413.535   9
 -16   3 -12 844.657 412.238  13
  16  -3  13 2293.40 620.995  11
  16   3 -13 2929.23 648.553   9
  16  -3 -13 1205.38 449.359   9
 -16   3 -13 2166.88 597.807  13
  16  -3  14 1152.37 408.624  11
  16   3 -14 635.598 359.967   9
  16  -3 -14 1114.84 422.885   9
 -16   3 -14 1201.18 416.867  13
  16  -3  15 77.8711 176.880  11
  16   3 -15 205.088 200.394   9
 -16   3 -15 67.6880 159.386  13
  16  -3  16 314.177 312.428  11
 -16   3 -16 1169.43 536.648  13
  16  -3  17 1290.96 464.575  11
 -16   3 -17 711.365 377.828  13
  16  -3  18 2242.69 556.275  11
 -16   3 -18 2286.89 562.504  13
  16  -3  19 31.9631 161.287  11
 -16   3 -19 434.106 264.862  13
  16  -3  20 98.7999 135.799  11
 -16   3 -20 147.717 128.352  13
  17  -3   0 992.303 374.289   9
  17  -3  -1 192.229 242.879   9
  17  -3   1 189.850 403.399  11
  17  -3   2 1189.09 437.121  11
  17  -3  -2 1550.70 474.086   9
  17  -3   3 64.2635 522.040  11
  17  -3  -3 196.340 288.783   9
 -17   3  -3 601.101 327.750  13
  17  -3   4 4422.57 812.870  11
  17  -3  -4 5469.13 873.837   9
 -17   3  -4 3834.10 718.573  13
  17  -3   5 826.165 446.140  11
  17  -3  -5 621.004 321.996   9
 -17   3  -5 379.820 307.705  13
  17  -3   6 645.849 383.835  11
  17  -3  -6 389.443 212.311   9
 -17   3  -6 660.858 341.982  13
  17  -3   7 755.585 403.314  11
  17  -3  -7 517.134 319.940   9
 -17   3  -7 599.789 361.887  13
  17  -3   8 347.505 271.317  11
  17  -3  -8 5.88111 251.926   9
  17  -3   9 65.5707 157.241  11
  17  -3  -9-173.774 242.368   9
 -17   3  -9 134.032 193.761  13
  17  -3  10 593.500 307.063  11
  17  -3 -10 800.066 320.114   9
 -17   3 -10 246.517 201.114  13
  17  -3  11 45.3740 152.250  11
 -17   3 -11 397.531 259.666  13
  17  -3  12 317.161 156.468  11
  17   3 -12-121.003 178.122   9
  17  -3 -12-185.628 292.870   9
 -17   3 -12 381.717 286.742  13
  17  -3  13 249.526 207.901  11
  17   3 -13 708.230 307.185   9
  17  -3 -13 599.886 321.352   9
 -17   3 -13 324.913 238.580  13
  17  -3  14 126.990 172.229  11
  17   3 -14 351.940 236.692   9
  17  -3 -14 280.369 214.322   9
 -17   3 -14 559.540 327.491  13
  17  -3  15 426.065 260.178  11
  17  -3 -15 66.7206 138.967   9
 -17   3 -15 112.304 175.178  13
  17  -3  16 202.345 230.173  11
 -17   3 -16 339.166 285.402  13
  17  -3  17 1645.75 454.789  11
 -17   3 -17 1148.70 400.871  13
  17  -3  18 1.05080 148.839  11
 -17   3 -18 159.290 227.188  13
  18  -3   0 62.3155 246.905   9
  18  -3  -1 1047.94 425.230   9
  18  -3   1 1108.31 421.638   9
  18  -3   2 2248.97 599.633  11
  18  -3  -2 1932.86 483.955   9
  18  -3   2 819.650 305.445   9
  18  -3  -3 348.973 268.603   9
  18  -3   3-9.44620 273.560  11
  18  -3   4-24.2738 237.054  11
  18  -3  -4 575.072 349.735   9
  18  -3   5 1949.83 509.383  11
  18  -3  -5 1625.46 490.355   9
  18  -3  -6 378.698 267.453   9
 -18   3  -6 123.975 201.514  13
  18  -3   6 59.7010 183.913  11
  18  -3   7 262.770 310.177  11
  18  -3  -7 376.520 285.523   9
 -18   3  -7 107.631 183.052  13
  18  -3  -8 912.453 291.453   9
 -18   3  -8 806.190 333.568  13
  18  -3   8 957.271 401.060  11
  18  -3   9 222.366 317.596  11
  18  -3  -9 134.722 201.052   9
 -18   3  -9 385.945 247.056  13
  18  -3  10 157.493 176.646  11
  18  -3 -10-100.251 162.868   9
 -18   3 -10-154.091 206.372  13
  18  -3  11 941.327 360.039  11
  18  -3 -11 1121.84 395.232   9
 -18   3 -11 1442.33 404.835  13
  18  -3 -12-2.18607 120.207   9
 -18   3 -12 119.523 213.710  13
  18  -3  12 115.085 236.158  11
  18  -3  13 1677.74 470.280  11
  18   3 -13 1392.00 419.543   9
  18  -3 -13 800.985 265.386   9
 -18   3 -13 1039.07 381.150  13
  18  -3 -14-223.503 191.935   9
  18  -3  14 414.527 279.676  11
 -18   3 -14 155.816 182.457  13
  18  -3  15 124.607 169.266  11
  18  -3 -15 188.045 177.242   9
 -18   3 -15 216.653 191.544  13
  18  -3  16 629.620 282.487  11
 -18   3 -16 382.459 225.455  13
  19  -3   0 572.352 278.940   9
  19  -3  -1 143.600 215.461   9
  19  -3   1 241.962 208.228   9
  19  -3  -2 169.156 181.667   9
  19  -3   2 402.320 325.092   9
  19  -3  -3 46.5583 181.914   9
  19  -3   3 549.702 320.895   9
  19  -3  -4 335.808 237.144   9
  19  -3   4 637.996 406.000   9
  19  -3   5 113.096 261.632  11
  19  -3  -5 149.977 175.721   9
  19  -3   5 56.5953 136.206   9
  19  -3  -6 474.798 175.574   9
  19  -3   6 413.947 229.692   9
  19  -3   6 451.972 283.340  11
  19  -3  -7-95.9558 239.606   9
  19  -3   7-237.339 206.755  11
  19  -3  -8 104.003 131.800   9
  19  -3   8 238.575 227.925  11
  19  -3   9-126.341 172.294  11
  19  -3  -9-15.2140 174.933   9
  19  -3  10-299.452 214.614  11
 -19   3 -10-16.7137 95.5534  13
  19  -3 -10-105.299 177.271   9
  19  -3  11 172.499 106.711  11
  19  -3 -11 79.1039 151.880   9
 -19   3 -11 84.7057 108.384  13
  19  -3 -12 557.710 222.798   9
 -19   3 -12 1270.71 329.434  13
  19  -3  12 656.105 298.261  11
  19  -3  13 75.9267 131.021  11
  19  -3 -13 193.180 221.727   9
  20  -3   0-20.5752 174.504   9
  20  -3   1 156.989 205.688   9
  20  -3  -1-91.6045 131.484   9
  20  -3  -2-56.5253 138.473   9
  20  -3   2 110.600 140.646   9
  20  -3  -3 957.388 323.531   9
  20  -3   3 770.696 298.549   9
  20  -3  -4 1479.83 386.725   9
  20  -3   4 1712.63 458.593   9
  20  -3  -5 210.992 155.399   9
  20  -3   5 227.237 231.080   9
  20  -3  -6 44.4454 181.889   9
  20  -3   6 1218.96 353.154   9
  20  -3  -7 424.334 265.129   9
  20  -3   7 55.2483 194.341   9
  20  -3   8 16.5236 205.627   9
  20  -3  -8 461.077 195.238   9
  20  -3  -9-156.593 156.755   9
  20  -3   9-120.974 211.071   9
  21  -3   0 578.715 232.146   9
  21  -3  -1 586.800 266.625   9
  21  -3   1 259.972 175.806   9
  21  -3  -2-42.4596 131.722   9
  21  -3   2-25.0632 167.640   9
   0   4   0 1874.94 476.603   7
   0   4   0 2571.91 396.677   8
   0   4   1 145350. 2803.02   7
   0   4  -1 141494. 2844.57   7
   0   4   1 140427. 2520.16   8
   0   4  -1 141645. 2433.92   8
   0   4   2 52781.3 1677.07   7
   0   4   2 52750.3 1571.23   8
   0   4  -2 52830.8 1467.41   8
   0   4  -2 53032.8 1789.82   7
   0   4   3 99327.2 2266.42   7
   0   4  -3 98754.8 2459.97   7
   0   4   3 96472.0 2215.61   8
   0   4  -3 102087. 2031.83   8
   0   4   4 193504. 3134.16   7
   0   4   4 192152. 3152.43   8
   0   4  -4 191717. 3425.90   7
   0   4   5 1642.19 299.719   7
   0   4   5 1750.97 331.344   8
   0   4  -5 1787.12 343.759   7
   0   4  -6 57578.8 1860.08   7
   0   4   6 58733.7 1706.46   7
   0   4   6 55825.8 1829.78   8
   0   4   7 8753.97 661.863   7
   0   4  -7 8351.65 692.604   7
   0   4  -7 9727.48 701.873   5
   0   4   7 8916.95 737.858   8
   0   4  -8 4722.46 519.493   7
   0   4   8 4249.14 539.025   8
   0   4  -8 5055.86 541.073   5
   0   4   9 2485.97 434.932   8
   0   4  -9 2299.18 395.956   5
   0   4  -9 2181.20 356.441   7
   0   4 -10 151892. 3393.75   5
   0   4  10 150192. 3433.07   8
   0   4  11 1254.48 320.886   8
   0   4 -11 1070.20 306.847   5
   0   4 -12 102046. 2985.54   5
   0   4  12 97698.1 2988.77   8
   0   4 -13 26285.4 1548.48   5
   0   4  13 25075.0 1558.66   8
   0   4 -14-171.523 237.529   5
   0   4  14 261.606 242.078   8
   0   4 -15-173.293 238.981   5
   0   4  15 32.5951 119.493   8
   0   4 -16 17350.6 1384.60   5
   0   4  16 15840.0 1368.70   8
   0   4 -17 1888.56 511.869   5
   0   4  17 1489.19 449.558   8
   0   4 -18 39704.4 2213.50   5
   0   4  18 40189.6 2197.84   8
   0   4 -19 4425.44 791.516  18
   0   4 -19 4361.72 765.613   5
   0   4  19 4668.18 811.616   8
   0   4  19 3785.86 663.679  12
   0   4 -20 940.753 359.883  18
   0   4 -20 1191.74 397.836  14
   0   4 -20 1572.06 471.717   5
   0   4  20 1880.31 481.568   8
   0   4 -21 144.771 258.576  18
   0   4 -21 53.4687 287.621  14
   0   4 -22 4660.75 780.743  14
   0   4  22 5103.48 837.919  16
   0   4 -22 6929.32 1078.74  18
   0   4 -23 1977.15 550.419  18
   0   4  23 2346.13 548.040  16
   0   4 -23 1046.75 381.082  14
   0   4 -24 309.993 221.946  18
   0   4 -24 550.103 248.959  14
   0   4  24 280.659 228.062  16
   0   4 -25 2667.48 623.707  18
   0   4  25 3167.59 631.988  16
   0   4 -26 133.005 165.036  18
   0   4  26-4.16309 241.296  16
   0   4 -27-29.0005 160.704  18
   0   4  27 4.48893 213.153  16
   0   4 -28 345.504 212.221  18
   0   4 -29 122.889 186.315  18
   0   4 -30 683.169 302.519  18
   0   4 -31-96.3705 180.092  18
   1   4   0-81.8095 84.3497   8
   1   4   0 89.7323 160.587   7
  -1   4   0-25.1081 119.749   7
  -1   4   0-17.2925 108.597   8
   1   4  -1 15262.0 936.652   7
  -1   4   1 16119.5 939.587   7
  -1   4  -1 15212.0 944.425   7
   1   4   1 16595.4 956.186   7
   1   4   1 17219.0 852.434   8
   1   4  -1 16282.7 789.354   8
  -1   4   1 16190.2 892.513   8
  -1   4  -1 16381.8 874.403   8
  -1   4   2 4196.46 471.680   7
  -1   4  -2 4421.57 527.559   7
   1   4   2 4351.00 482.913   7
   1   4  -2 3752.49 481.806   7
  -1   4  -2 4245.48 443.898   6
   1   4   2 4761.95 455.046   8
  -1   4   2 4063.86 447.280   8
  -1   4   3 18953.8 995.543   7
  -1   4  -3 18796.1 1084.48   7
  -1   4  -3 20474.2 962.252   6
   1   4   3 18108.0 1010.61   7
   1   4  -3 20302.3 1107.03   7
   1   4   3 18172.1 924.623   8
  -1   4   3 17996.6 989.268   8
  -1   4  -4 16801.3 1036.82   7
  -1   4   4 16296.3 913.624   7
  -1   4  -4 17801.1 901.934   6
   1   4   4 16397.0 917.446   8
  -1   4   4 16591.5 964.227   8
   1   4  -4 17054.3 1015.13   7
   1   4   4 15596.0 941.531   7
  -1   4   5 67748.5 1852.12   7
  -1   4  -5 66676.6 2032.71   7
  -1   4  -5 69349.7 1798.87   6
   1   4  -5 68468.2 2029.93   7
   1   4   5 66283.1 1893.53   8
  -1   4   5 68199.2 1971.19   8
  -1   4   6 70078.0 1876.36   7
  -1   4  -6 70468.9 2073.75   7
   1   4  -6 70504.0 2055.69   7
  -1   4  -6 70836.0 1844.66   6
   1   4   6 68587.5 2023.14   8
  -1   4   6 70343.0 2066.35   8
   1   4   7 1512.55 327.742   8
  -1   4  -7 1345.81 290.454   7
   1   4  -7 1141.39 257.954   7
  -1   4   7 1534.37 274.082   7
  -1   4   7 1277.02 292.675   8
  -1   4  -8 18684.9 1063.13   7
   1   4  -8 19955.3 1081.02   5
  -1   4  -8 19553.0 1063.43   5
   1   4  -8 18716.9 1042.61   7
   1   4   8 19196.2 1136.25   8
  -1   4   8 19103.1 1154.83   8
  -1   4  -9 20878.2 1114.32   7
  -1   4  -9 21442.5 1177.87   5
   1   4  -9 22792.4 1228.00   5
   1   4   9 21925.8 1271.14   8
  -1   4   9 22216.0 1255.79   8
   1   4  10 2061.27 410.874   8
  -1   4  10 2078.08 397.551   8
  -1   4 -10 1830.91 371.634   5
   1   4 -10 2012.16 387.399   5
   1   4 -11 18156.7 1233.69   5
  -1   4 -11 17714.5 1153.42   5
   1   4  11 17765.0 1257.02   8
  -1   4  11 18005.0 1228.58   8
   1   4 -12 27533.4 1585.03   5
  -1   4 -12 29904.7 1558.53   5
   1   4  12 27812.0 1621.37   8
  -1   4  12 29745.7 1638.85   8
  -1   4  13 1173.46 371.167   8
  -1   4 -13 716.384 247.270   5
   1   4 -13 390.136 211.507   5
   1   4  13 554.468 196.910   8
   1   4 -14 7673.27 888.308   5
  -1   4 -14 7710.67 856.144   5
   1   4  14 6773.89 870.614   8
  -1   4  14 5826.35 787.070   8
  -1   4 -15 7398.23 860.528   5
   1   4 -15 5695.75 770.885   5
   1   4  15 5981.22 821.731   8
  -1   4  15 6634.11 865.944   8
   1   4 -16 33261.6 1949.50   5
   1   4  16 30910.0 1883.70   8
  -1   4  16 31324.5 1924.46   8
  -1   4 -16 34008.7 1897.09   5
  -1   4 -17 7806.75 956.733   5
   1   4  17 7818.73 947.589   8
  -1   4  17 7385.19 955.479   8
  -1   4 -18 4033.10 726.732   5
   1   4  18 3956.77 730.327   8
  -1   4  18 3586.90 675.122   8
   1   4  19 325.833 218.700  12
   1   4 -19-174.995 283.002  18
  -1   4 -19-395.070 325.311   5
   1   4 -19 164.143 155.269  14
   1   4  19-41.7328 159.215   8
  -1   4 -19 55.2813 199.424  18
  -1   4  19-57.6115 192.316   8
   1   4 -20 7282.98 1020.72  18
  -1   4 -20 8299.29 1072.34  18
   1   4  20 7491.08 1010.95  16
  -1   4 -20 8369.16 980.528  14
  -1   4 -20 9105.60 1085.24   5
   1   4  20 9726.60 1128.80   8
  -1   4  20 9178.27 1085.91   8
   1   4 -20 8385.95 1007.02  14
   1   4 -21 1691.10 475.772  18
  -1   4 -21 1864.53 511.969  18
   1   4 -21 1728.01 493.641  14
   1   4  21 2794.37 594.748  16
  -1   4 -21 1830.98 477.734  14
  -1   4 -22 3766.87 728.323  18
   1   4 -22 2377.24 612.672  18
   1   4 -22 3521.90 678.231  14
  -1   4 -22 3424.06 681.746  14
   1   4  22 3702.21 685.262  16
   1   4 -23 196.268 243.691  18
  -1   4 -23 491.079 230.690  18
   1   4 -23 458.372 267.701  14
  -1   4  23 138.988 187.275  16
   1   4  23 379.791 231.707  16
  -1   4 -24 1693.88 565.923  18
   1   4  24 1015.34 456.780  16
  -1   4  24 1446.87 399.532  16
   1   4 -24 1418.48 436.121  14
   1   4 -24 1004.25 413.754  18
  -1   4  25 178.443 232.125  16
   1   4 -25 391.724 305.182  14
   1   4  25 172.937 237.618  16
   1   4 -25-182.800 171.382  18
  -1   4 -25 85.9157 201.971  18
  -1   4 -26 1070.80 420.957  18
   1   4  26 1283.91 417.521  16
  -1   4  26 1268.78 370.573  16
   1   4 -26 1079.81 415.442  18
  -1   4 -27-222.040 190.577  18
   1   4 -27 312.246 292.448  18
   1   4  27-290.428 217.935  16
   1   4 -28-3.81541 217.533  18
  -1   4 -28 238.653 157.131  18
  -1  -4 -28 575.968 334.914  18
   1   4  28 251.459 155.420  16
  -1   4 -29 127.457 134.812  18
  -1  -4 -29-349.849 157.145  18
   1   4 -29-323.791 231.071  18
   1   4 -30-69.8616 191.434  18
  -1   4 -30-205.519 191.750  18
   1   4 -31 31.2995 186.986  18
  -1   4 -31 371.998 218.313  18
   2   4   0 49746.1 1367.93   8
  -2   4   0 51353.3 1644.43   8
  -2   4   1 1087.99 254.616   8
   2   4   1 882.948 201.886   8
   2   4  -2 33615.7 1435.54   7
  -2   4  -2 33784.9 1313.78   6
   2   4   2 34312.0 1217.51   8
  -2   4   2 34126.0 1359.50   8
  -2   4   3 117263. 2511.16   7
   2   4  -3 119938. 2777.27   7
  -2   4  -3 117567. 2507.10   6
   2   4   3 124207. 2407.67   8
  -2   4   3 121260. 2603.23   8
  -2   4   4 1344.02 291.962   8
   2   4  -4 1002.26 240.787   7
  -2   4   4 1144.44 244.749   7
  -2   4  -4 1175.26 249.579   6
   2   4   4 1212.78 266.689   8
   2   4   5 1210.13 259.523   8
  -2   4   5 1321.19 299.943   8
   2   4  -5 1076.49 237.898   7
  -2   4   5 1723.57 272.781   7
  -2   4  -5 1249.11 250.714   6
  -2   4   6 24439.4 1109.46   7
  -2   4  -6 24517.2 1147.93   6
   2   4   6 24344.9 1209.48   8
  -2   4   6 23896.0 1236.19   8
  -2   4   7 6938.43 590.986   7
  -2   4  -7 6827.50 617.406   6
   2   4   7 7069.49 689.278   8
  -2   4   7 6843.39 669.126   8
  -2   4  -8 10741.3 776.739   5
   2   4   8 10535.0 856.166   8
  -2   4   8 11053.3 882.155   8
  -2   4  -8 9882.17 755.826   6
  -2   4  -9 42043.8 1603.80   5
   2   4   9 42760.5 1794.59   8
  -2   4   9 41860.7 1743.89   8
   2   4  10 758.117 242.899   8
  -2   4  10 424.319 184.088   8
  -2   4 -11 511.033 215.346   5
  -2   4  11 211.544 180.700   8
   2   4  11 357.852 221.901   8
  -2   4 -12 7271.69 755.728   5
   2   4  12 7031.34 824.435   8
  -2   4  12 6693.52 767.087   8
  -2   4 -13 20770.9 1327.20   5
   2   4  13 21069.9 1433.78   8
  -2   4  13 22241.2 1453.48   8
  -2   4  14 1917.36 466.408   8
  -2   4 -14 1138.15 336.525   5
   2   4  14 1320.69 377.043   8
  -2   4  15 1671.25 446.564   8
  -2   4 -15 1810.89 467.876   5
   2   4  15 1030.56 400.692   8
  -2   4 -16 384.030 208.366   5
   2   4  16 7.08885 192.526   8
  -2   4  16 85.7894 151.156   8
  -2   4 -17 556.686 260.177   5
   2   4  17 399.570 274.425   8
  -2   4  17 159.597 164.942   8
  -2   4 -18 1139.52 384.147   5
   2   4  18 1380.21 430.721   8
  -2   4  18 1281.85 388.247   8
  -2   4 -19 2116.79 513.790  18
   2   4  19 2788.21 572.877  16
   2   4 -19 2203.88 499.957  14
  -2   4  19 2203.83 541.202  13
  -2   4 -19 2996.71 607.125   5
   2   4 -19 2245.74 571.101  18
   2   4  19 2795.76 616.690   8
  -2   4  19 2621.18 561.296   8
   2   4  20 5949.57 882.762  16
  -2   4 -20 4778.69 741.033  14
   2   4 -20 5338.44 820.300  14
  -2   4 -20 4841.78 782.510   5
  -2  -4 -20 4554.06 791.627   6
  -2   4  20 4767.65 780.670   8
  -2   4  20 4819.59 748.724  12
  -2   4 -20 5118.88 882.620  18
   2   4  20 4311.90 793.918   8
   2   4 -20 5221.06 905.984  18
   2   4 -21 145.589 277.510  18
  -2   4 -21-113.704 281.341  18
   2   4 -21 222.094 346.010  14
   2   4  21 187.605 298.184  16
   2   4 -22-123.744 270.469  18
  -2   4 -22 259.593 271.280  18
   2   4 -22-52.5949 274.554  14
   2   4  22 59.5236 236.906  16
  -2   4 -23 1797.32 488.633  18
   2   4 -23 1659.03 551.517  18
   2   4  23 1982.32 530.310  16
   2   4 -23 3393.08 683.984  14
  -2   4  24 271.550 209.249  16
   2   4  24 168.872 182.568  16
   2   4 -24 420.984 263.387  14
   2   4 -24 121.608 189.388  18
  -2   4 -24 157.432 220.739  18
   2   4 -25-195.734 278.667  18
  -2   4 -25 334.404 232.577  18
  -2   4  25-15.4538 156.062  16
   2   4  25 37.3511 139.067  16
   2   4 -25 277.669 196.337  14
   2   4 -26 598.310 315.219  18
  -2   4 -26 406.485 314.673  18
   2   4  26 798.772 378.071  16
   2   4 -26 879.387 425.742  14
   2   4 -27 218.065 237.048  18
  -2   4 -27 181.522 195.818  18
   2   4  27 204.512 218.256  16
   2   4 -27 153.791 194.780  14
   2   4 -28 20.8569 179.465  18
  -2   4 -28-86.9306 164.029  18
  -2  -4 -28 63.9118 239.138  18
   2   4  28 94.4257 174.779  16
   2   4 -29 214.640 212.336  18
  -2  -4 -29 214.624 206.808  18
   2   4  29 477.534 214.086  16
  -2   4 -29-32.7291 185.421  18
   2   4 -30 97.2179 152.110  18
  -2   4 -30 137.539 137.424  18
  -2  -4 -30 512.655 274.929  18
   2   4 -31-98.9457 202.319  18
  -2   4 -31 274.634 121.127  18
  -3   4   0 187.073 155.876   6
  -3   4  -1 12394.6 839.420   6
  -3   4   1 12215.6 848.874   8
  -3   4  -2 107002. 2508.53   6
   3   4   2 111090. 2199.12   8
  -3   4   2 110513. 2553.14   8
   3   4   3 1661.04 296.408   8
  -3   4   3 1701.69 338.602   8
  -3   4  -3 1493.59 333.142   6
  -3   4  -4 27679.3 1276.68   6
   3   4   4 27285.7 1198.79   8
  -3   4   4 27373.1 1296.66   8
  -3   4  -5 55748.7 1814.37   6
   3   4   5 56438.1 1790.58   8
  -3   4   5 56506.5 1899.87   8
  -3   4   6 3763.44 448.181   7
  -3   4  -6 3149.58 446.741   6
   3   4   6 3567.13 470.458   8
  -3   4   6 2907.81 449.446   8
  -3   4   7 62117.3 1779.90   7
  -3   4  -7 61959.8 1983.81   6
   3   4   7 61996.1 2032.50   8
  -3   4   7 62844.2 2090.12   8
  -3   4   8 840.714 277.570   8
  -3   4  -8 386.611 178.843   6
   3   4   8 793.364 245.506   8
  -3   4  -9 54287.3 1923.60   6
   3   4   9 53868.6 2051.51   8
  -3   4   9 52320.1 1993.24   8
  -3   4 -10 10899.3 876.189   6
   3   4  10 9935.31 905.177   8
  -3   4  10 10184.2 897.208   8
   3   4  11 53420.9 2153.62   8
  -3   4  11 50946.0 2057.45   8
  -3   4  12 1687.96 389.678   8
  -3   4 -12 1639.64 339.393   5
   3   4  12 1341.53 340.364   8
  -3   4 -13 8307.74 829.667   5
   3   4  13 7585.70 859.136   8
  -3   4  13 8603.52 914.313   8
  -3   4 -14 8400.69 861.328   5
   3   4  14 7677.52 891.403   8
  -3   4  14 9817.12 993.102   8
  -3   4  15 142.361 195.283   8
  -3   4 -15 137.164 192.758   5
   3   4  15-180.669 144.742   8
  -3   4  16-149.575 178.888   8
  -3   4 -16 120.438 290.965   5
   3   4  16-82.7612 139.966   8
  -3   4 -17 224.305 187.506   5
   3   4  17 264.508 193.171   8
  -3   4  17 62.7212 139.032   8
  -3   4 -18 1722.51 439.557   5
   3   4  18 1706.59 470.939   8
  -3   4  18 2546.53 572.591   8
   3   4 -19 4370.15 828.014  18
  -3   4 -19 4629.31 753.089  18
  -3  -4 -19 3739.96 761.736   6
   3   4 -19 4015.87 713.365  14
  -3   4 -19 4734.58 769.541   5
  -3   4  19 4241.69 756.703  13
   3   4  19 4355.03 721.367  16
   3   4  19 4835.86 816.588   8
  -3   4  19 4094.64 725.177   8
  -3   4 -20 12085.4 1294.49  18
   3   4  20 11891.9 1247.59  16
  -3   4 -20 14153.2 1333.84   5
   3   4 -20 13513.2 1454.85  18
   3   4 -20 10144.0 1169.85  14
  -3   4  20 12511.2 1317.87  13
   3   4 -21 14809.8 1522.04  18
   3   4  21 15482.4 1437.13  16
   3   4 -21 15013.8 1437.06  14
  -3   4 -21 13652.1 1377.28  18
  -3   4 -22 4236.36 803.566  18
   3   4  22 5158.72 854.602  16
   3   4 -22 5220.40 864.819  14
   3   4 -22 4727.69 888.382  18
   3   4 -23 135.588 278.088  18
  -3   4 -23-108.112 327.485  18
   3   4  23 331.170 219.179  16
   3   4 -23 164.813 347.136  14
   3   4 -24 3090.62 707.823  18
  -3   4 -24 3214.19 685.443  18
  -3   4  24 3658.45 710.908  16
   3   4 -24 3876.83 739.219  14
   3   4  24 2673.01 652.796  16
   3   4 -25-35.3393 244.716  18
  -3   4 -25-137.661 224.646  18
   3   4 -25 49.0592 154.300  14
   3   4  25 250.992 264.624  16
  -3   4 -26 2221.68 676.362  18
   3   4  26 3251.29 613.635  16
   3   4 -26 3005.86 625.648  14
   3   4 -26 2848.08 641.844  18
   3   4 -27 1098.25 452.955  18
  -3   4 -27 1932.10 518.991  18
   3   4 -27 2214.07 532.614  14
   3   4  27 2698.14 566.792  16
   3   4 -28-9.95258 171.534  18
  -3  -4 -28 384.625 288.080  18
  -3   4 -28 139.175 171.228  18
   3   4  28-43.2183 191.137  16
   3   4 -28 5.12988 151.917  14
   3   4 -29-28.4555 143.738  18
  -3   4 -29 117.646 186.074  18
  -3  -4 -29 336.358 295.870  18
   3   4  29 114.497 137.765  16
   3   4 -30 555.773 307.064  18
  -3   4 -30 130.231 145.912  18
  -3  -4 -30 877.194 312.109  18
  -3   4 -31-181.425 205.586  18
   3   4 -31-56.3986 142.962  18
  -4   4   0 183588. 3374.85   6
  -4   4  -1 3679.76 533.520   6
  -4   4   1 1023.89 313.454   6
  -4   4  -2 3934.48 493.974   6
  -4   4   2 3859.45 497.915   8
  -4   4  -3 31192.1 1403.17   6
  -4   4   3 30459.5 1399.40   8
  -4   4  -4 20752.5 1164.46   6
   4   4   4 21670.0 1099.70   8
  -4   4   4 20804.6 1171.55   8
  -4   4   5 2023.47 375.036   8
  -4   4  -5 2604.08 442.726   6
   4   4   5 2486.08 393.822   8
   4   4   6 100209. 2574.88   8
  -4   4   6 100444. 2668.82   8
  -4   4  -6 99337.3 2627.59   6
  -4   4  -7 35816.6 1592.39   6
   4   4   7 35463.5 1568.94   8
  -4   4   7 36604.5 1625.08   8
  -4   4  -8 25406.1 1370.54   6
   4   4   8 27745.9 1417.93   8
  -4   4   8 26997.7 1415.95   8
  -4   4  -9 15049.1 1076.75   6
   4   4   9 14371.6 1092.38   8
  -4   4   9 13578.4 1027.74   8
  -4   4  10 2478.28 456.065   8
  -4   4 -10 2775.52 479.918   6
   4   4  10 2351.18 451.223   8
  -4   4  11 228.315 189.035   8
  -4   4 -11 529.558 220.549   6
   4   4  11 246.064 170.156   8
  -4   4 -12 92.5842 170.857   6
   4   4  12 27.9381 107.247   8
  -4   4  12-125.422 195.636   8
   4   4  13 26765.6 1632.35   8
  -4   4  13 28619.8 1627.77   8
   4   4  14 9047.15 976.510   8
  -4   4  14 9971.94 1018.73   8
  -4   4 -15 4669.16 666.326   5
   4   4  15 5052.55 757.396   8
  -4   4  15 5477.15 790.956   8
  -4   4 -16 25846.8 1606.65   5
   4   4  16 23946.0 1677.03   8
  -4   4  16 25130.3 1687.08   8
  -4   4 -17 6693.96 859.737   5
   4   4  17 6401.08 921.500   8
  -4  -4 -17 7533.36 945.864   6
  -4   4  17 7427.82 936.982   8
   4   4 -18 581.505 233.928  18
   4   4  18 292.428 256.408  16
   4   4 -18 816.545 335.622  14
  -4   4 -18 303.382 192.072   5
  -4   4  18 697.769 313.340  13
  -4  -4 -18 576.915 272.131   6
   4   4  18 164.400 210.269   8
  -4   4  18 282.057 212.287   8
   4   4 -19 1780.07 463.155  18
  -4   4 -19 2106.21 543.581  18
   4   4  19 2724.35 604.530  16
   4   4 -19 2342.57 574.698  14
  -4   4 -19 2779.42 588.880   5
  -4   4  19 1842.28 505.961  13
  -4   4 -20 1572.16 515.124  18
   4   4  20 1950.85 515.630  16
   4   4 -20 2056.99 465.338  14
  -4   4  20 1786.53 553.571  13
   4   4 -20 1436.01 496.037  18
   4   4 -21-346.455 259.772  18
  -4   4 -21 119.409 204.960  18
   4   4  21 67.5010 238.255  16
   4   4 -21 186.906 283.506  14
  -4   4 -22 14848.9 1423.38  18
   4   4  22 13928.4 1358.84  16
   4   4 -22 13141.3 1473.87  18
   4   4 -22 14476.5 1427.55  14
   4   4 -23 13.0708 221.234  18
  -4   4 -23 141.506 262.525  18
   4   4  23 447.847 234.075  16
   4   4 -23 29.5203 238.325  14
  -4   4 -24 956.816 446.509  18
   4   4  24 847.888 401.162  16
   4   4 -24 1163.83 421.704  14
   4   4 -24 929.441 418.491  18
   4   4  25 6732.65 948.802  16
   4   4 -25 4330.69 818.346  18
   4   4 -25 6219.12 924.446  14
  -4   4 -25 6215.33 923.043  18
   4   4 -26 1116.27 397.916  18
  -4   4 -26 579.797 320.911  18
   4   4  26 824.028 339.470  16
   4   4 -26 1020.04 357.008  14
   4   4 -27 188.126 188.647  18
  -4   4 -27 511.195 290.771  18
   4   4 -27-148.827 224.905  14
   4   4  27 240.930 174.269  16
  -4   4 -28-152.773 220.019  18
   4   4 -28 167.463 222.397  18
   4   4 -28 292.771 225.264  14
   4   4  28 101.552 110.381  16
  -4  -4 -28 554.308 342.257  18
   4   4 -29-73.4727 244.624  18
  -4   4 -29-46.4014 218.946  18
  -4  -4 -29 358.272 206.629  18
   4   4  29 341.311 232.036  16
   4   4 -29 248.896 190.187  14
  -4  -4 -30 51.5150 199.628  18
  -4   4 -30 93.0634 164.821  18
   4   4 -30 286.962 283.047  18
  -5   4   0 1592.07 433.046   6
  -5   4   1 87254.7 2475.50   6
  -5   4  -1 88221.5 2486.97   6
  -5   4  -2 31368.2 1495.05   6
  -5   4   2 28744.4 1409.00   8
  -5   4  -3 18858.8 1158.81   6
   5   4  -3 18506.4 1036.65   4
  -5   4   3 16386.5 1077.71   8
  -5   4  -4 9160.48 820.518   6
  -5   4   4 9554.72 818.914   8
  -5   4  -5 9306.88 820.967   6
   5   4   5 9257.00 754.742   8
  -5   4   5 8979.84 795.583   8
  -5   4   6 1394.49 344.181   8
  -5   4  -6 1478.85 345.219   6
   5   4   6 1466.81 333.659   8
  -5   4  -7 41634.6 1814.10   6
   5   4   7 42638.1 1728.39   8
  -5   4   7 45228.1 1847.73   8
  -5   4  -8 35557.5 1713.40   6
  -5   4   8 37110.2 1713.14   8
   5   4   8 37720.1 1657.42   8
  -5   4   9 513.720 230.171   8
  -5   4  -9 812.658 296.367   6
   5   4   9 858.072 293.833   8
  -5   4  10 2689.16 486.790   8
   5   4  10 3099.76 508.004   8
  -5   4 -10 2732.42 496.807   6
  -5   4 -11 34598.1 1799.07   6
   5   4  11 37388.2 1813.05   8
  -5   4  11 38095.0 1810.23   8
  -5   4 -12 1315.97 377.519   6
   5   4  12 1597.37 412.941   8
  -5   4  12 1401.37 359.283   8
   5   4  13 3884.84 640.947   8
  -5   4  13 3853.22 589.599   8
  -5   4 -13 3587.76 590.062   6
  -5   4 -14 4407.40 691.068   6
   5   4  14 4813.89 722.692   8
  -5   4  14 6126.68 779.148   8
  -5   4  15 1434.34 391.338   8
  -5  -4 -15 1289.94 435.697   6
   5   4  15 1298.93 413.665   8
  -5   4  16 1011.47 365.090   8
  -5   4 -16 1016.29 373.785   5
  -5  -4 -16 941.220 313.294   6
   5   4  16 514.240 328.513   8
  -5   4 -17 233.144 130.583   5
  -5  -4 -17 424.328 259.494   6
   5   4  17 501.097 292.673   8
   5   4 -18 160.208 252.280  18
  -5  -4 -18 53.5566 175.082   6
  -5   4  18-40.8005 143.164  13
  -5   4 -18 127.377 140.792   5
   5   4 -18 236.982 192.551  14
   5   4  18 162.792 225.492  16
   5   4  18-21.0592 151.519   8
   5   4 -19 157.926 280.607  18
  -5   4 -19 410.865 195.604   5
   5   4 -19 486.148 199.043  14
  -5   4  19 719.710 314.423  13
   5   4  19 790.793 288.820  16
   5   4 -20 3070.65 703.949  18
   5   4 -20 3574.08 722.234  14
  -5   4  20 4670.71 853.776  13
   5   4  20 4127.77 752.948  16
   5   4  21 8365.60 1039.46  16
  -5   4  21 8853.94 1134.24  13
   5   4 -21 6919.87 982.329  14
   5   4 -21 7669.89 1101.81  18
   5   4 -22 546.883 312.316  18
  -5   4 -22-5.40525 282.537  18
   5   4  22 701.931 339.123  16
   5   4 -22 664.141 333.701  14
   5   4 -23-211.750 316.151  14
  -5   4 -23-673.197 336.395  18
   5   4  23 245.492 243.881  16
   5   4 -23 190.876 331.782  18
   5   4 -24 124.556 223.097  18
  -5   4 -24-62.8797 288.585  18
   5   4  24 693.222 380.185  16
   5   4 -24 621.101 253.061  14
  -5   4 -25-174.610 164.284  18
   5   4 -25-51.8325 259.075  14
   5   4 -25-30.8566 178.143  18
   5   4  25 105.279 320.272  16
  -5   4 -26 303.594 293.831  18
   5   4 -26 674.729 354.422  14
   5   4  26 177.977 173.351  16
   5   4 -26 224.580 204.352  18
  -5   4 -27 150.510 218.113  18
   5   4  27 2.29968 206.335  16
   5   4 -27 493.427 286.055  14
   5   4 -27 199.692 146.197  18
   5   4  28 5005.27 739.864  16
   5   4 -28 5439.56 792.664  14
   5   4 -28 4096.24 733.496  18
  -5  -4 -29 537.080 296.751  18
   5   4  29 579.642 288.428  16
   5   4 -29 797.058 248.934  14
  -5   4 -29 288.481 266.373  18
   5   4  30 1382.98 332.183  16
  -5  -4 -30 799.576 335.956  18
  -6   4   0 155919. 3435.42   6
  -6   4   1 4178.33 579.883   6
  -6   4  -1 7956.48 814.632   6
   6   4  -2 1064.95 318.168   4
  -6   4  -2 568.191 259.809   6
  -6   4  -3 151090. 3441.72   6
   6   4  -3 148517. 3166.52   4
  -6   4   3 145382. 3321.49   8
  -6   4  -4 27143.8 1471.28   6
   6   4  -4 25498.8 1343.34   4
  -6   4   4 26309.3 1417.46   8
  -6   4   5 7070.03 739.851   8
  -6   4  -5 6436.46 723.551   6
  -6   4  -6 55225.4 2160.56   6
  -6   4   6 55738.1 2079.77   8
  -6   4  -7 5203.12 691.105   6
   6   4   7 6955.58 706.227   8
  -6   4   7 5807.04 671.611   8
  -6   4   8-23.0705 127.998   8
  -6   4  -8-15.7361 189.785   6
   6   4   8 278.448 164.604   8
  -6   4  -9 5527.37 719.891   6
   6   4   9 4788.98 634.906   8
  -6   4   9 5334.26 674.824   8
  -6   4 -10 56880.1 2355.18   6
   6   4  10 61111.7 2304.57   8
  -6   4  10 59423.7 2265.87   8
  -6   4  11 1541.26 381.721   8
  -6   4 -11 1456.45 406.721   6
   6   4  11 1389.22 370.614   8
  -6  -4 -12 640.975 290.240   6
  -6   4  12 56.4493 102.600   8
  -6   4 -12 316.838 167.825   6
   6   4  12 422.530 260.842   8
  -6   4 -13 10573.2 1096.98   6
   6   4  13 12457.4 1146.60   8
  -6  -4 -13 11362.3 1074.17   6
  -6   4  13 10776.1 1022.67   8
  -6   4  14 511.291 245.748   8
  -6  -4 -14 759.888 298.116   6
  -6   4 -14 542.771 244.121   6
   6   4  14 1140.89 373.982   8
  -6   4  15 2401.46 506.414   8
  -6  -4 -15 2442.63 556.739   6
  -6   4 -15 1924.00 520.234   6
   6   4  15 1910.72 468.231   8
  -6  -4 -16 36.9390 205.166   6
   6   4  16 437.161 246.006   8
   6   4  17 5461.04 802.601  16
   6   4 -17 5822.46 861.736  14
  -6   4  17 5795.17 912.933  13
   6   4  17 6738.74 941.699   8
  -6  -4 -17 5361.85 819.370   6
   6   4 -17 5500.32 908.101  18
   6   4 -18 4461.01 827.312  18
  -6   4  18 5174.68 872.134  13
   6   4  18 4916.92 827.552  16
   6   4 -18 4649.21 784.355  14
  -6  -4 -18 5319.64 835.614   6
  -6   4 -18 5047.22 761.969   5
   6   4  18 4897.04 782.800   8
   6   4  19 8816.69 1074.88  16
   6   4 -19 7417.92 1020.37  14
  -6   4  19 8915.76 1147.37  13
   6   4 -19 7897.34 1139.28  18
   6   4 -20 1632.80 487.011  14
  -6   4  20 2012.80 615.158  13
   6   4 -20 1646.17 608.917  18
   6   4  20 2004.35 490.397  16
   6   4 -21-366.626 277.394  14
  -6   4  21-22.5870 200.070  13
   6   4 -21 282.774 350.276  18
   6   4  21-25.8304 223.538  16
   6   4 -22 12785.8 1352.16  14
   6   4  22 14026.2 1397.27  16
   6   4 -22 13238.6 1449.62  18
   6   4  23 10174.7 1228.37  16
   6   4 -23 10929.1 1273.26  14
   6   4 -23 9045.30 1193.29  18
   6   4 -24 428.254 306.839  14
   6   4 -24 702.107 333.059  18
   6   4  24 962.839 422.314  16
   6   4  25 1709.56 527.787  16
   6   4 -25 1158.61 454.436  18
   6   4 -25 1696.91 513.963  14
   6   4 -26-204.352 237.531  14
   6   4  26 291.079 235.711  16
   6   4 -26-85.7317 271.880  18
   6   4 -27 1763.18 490.579  18
   6   4 -27 1833.34 486.402  14
   6   4  27 1465.61 427.277  16
   6   4  28 2637.13 599.498  16
   6   4 -28 2202.84 502.974  14
  -6  -4 -29 562.840 274.275  18
   6   4  29 783.221 267.703  16
   6   4 -29 417.610 226.080  14
  -6  -4 -30 1036.78 335.722  18
  -7   4   0-40.7318 155.919   6
   7   4  -1-204.096 145.621   4
  -7   4  -1 119.147 201.920   6
  -7   4   2 28878.7 1533.68   6
  -7   4  -2 30611.3 1602.23   6
   7   4  -2 29295.3 1455.55   4
   7   4  -3 3226.07 499.038   4
  -7   4  -3 2849.85 508.671   6
  -7   4   3 3057.25 494.916   8
   7   4  -4 944.660 289.320   4
  -7   4  -4 1060.64 314.701   6
  -7   4   4 595.641 213.969   8
   7   4  -5 7321.03 787.832   4
  -7   4  -5 8237.48 851.289   6
  -7   4   5 8473.96 836.480   8
  -7   4  -6 4544.57 648.024   6
   7   4  -6 4499.32 634.106   4
  -7   4   6 5077.55 636.457   8
  -7   4  -7 6854.86 812.054   6
  -7   4   7 6849.16 756.764   8
  -7   4  -8 12220.2 1101.57   6
  -7  -4  -8 13607.7 1052.95   6
  -7   4   8 13366.6 1081.89   8
  -7   4  -9 9617.49 1006.92   6
   7   4   9 10124.9 941.648   8
  -7  -4  -9 11539.3 975.859   6
  -7   4   9 11172.2 984.879   8
  -7   4 -10 18550.9 1414.01   6
   7   4  10 20096.7 1357.53   8
  -7  -4 -10 18398.7 1281.04   6
  -7   4  10 20287.1 1333.68   8
  -7   4  11 1196.28 336.909   8
  -7  -4 -11 1123.89 382.923   6
  -7   4 -11 626.478 306.730   6
   7   4  11 778.335 314.722   8
  -7   4 -12 5295.65 789.821   6
   7   4  12 5477.14 742.157   8
  -7  -4 -12 5356.02 761.380   6
  -7   4  12 5593.57 716.521   8
  -7   4  13 121.382 150.559   8
  -7  -4 -13 237.290 167.205   6
  -7   4 -13 68.7082 189.153   6
   7   4  13-137.026 208.158   8
  -7   4 -14 11153.9 1198.83   6
  -7  -4 -14 12858.3 1181.90   6
   7   4  14 9703.91 1107.84   8
  -7   4 -15 9764.21 1148.51   6
  -7  -4 -15 8966.96 1015.44   6
   7   4  15 9717.38 1070.96   8
   7   4  16 10994.8 1156.96  16
   7   4 -16 10093.8 1112.08  14
  -7   4 -16 10519.2 1218.98   6
   7   4 -16 8978.48 1094.31  18
  -7   4  16 10260.9 1146.27  13
  -7   4 -16 8932.97 1181.96  13
  -7  -4 -16 10524.8 1119.69   6
   7   4  16 10940.0 1175.38   8
   7   4  17 6176.58 883.785  16
   7   4 -17 7546.99 991.674  14
  -7   4  17 6634.49 959.592  13
  -7   4 -17 6913.71 1058.90  13
  -7  -4 -17 6367.10 885.606   6
   7   4  17 5860.74 905.337   8
   7   4 -17 5369.41 880.703  18
   7   4 -18 371.377 228.339  18
   7   4  18 331.745 218.780  16
   7   4 -18 673.023 286.451  14
  -7   4  18 351.038 308.245  13
  -7   4 -18 607.409 393.646  13
   7   4 -19 2784.45 630.093  14
  -7   4  19 2789.64 679.759  13
   7   4  19 2298.34 601.283  16
   7   4 -19 2153.44 544.788  18
   7   4 -20 1373.10 493.418  14
  -7   4  20 1294.09 407.879  13
   7   4  20 1707.08 502.627  16
   7   4 -20 577.936 249.155  18
   7   4  21 14140.5 1388.29  16
   7   4 -21 16090.0 1520.66  14
  -7   4  21 14513.1 1455.70  13
   7   4 -21 14842.1 1507.23  18
   7   4  22 2785.26 622.949  16
   7   4 -22 1896.13 577.862  18
   7   4 -22 2528.13 641.613  14
  -7   4  22 3150.45 660.539  13
   7   4  23-305.468 258.809  16
   7   4 -23 224.085 300.624  14
   7   4 -23-321.276 350.054  18
   7   4 -24-4.18578 263.711  18
   7   4 -24 187.770 262.976  14
   7   4  24-87.7259 165.764  16
   7   4 -25 575.110 340.808  14
   7   4  25 625.547 313.072  16
   7   4  26 2039.19 586.274  16
   7   4 -26 1393.97 434.617  14
   7   4  27 596.729 317.824  16
   7   4 -27 48.6711 202.912  14
  -7  -4 -28 531.252 240.528  18
   7   4 -28 367.407 222.496  14
   7   4  28-224.377 225.387  16
   7   4  29 129.378 145.703  16
  -7  -4 -29 201.655 227.676  18
   7   4 -29 155.651 170.895  14
  -8   4   0 19273.0 1306.00   6
   8   4   0 20841.1 1234.72   4
  -8   4   1 5564.62 694.766   6
  -8   4  -1 6588.63 765.610   6
   8   4  -1 7265.59 741.467   4
   8   4  -2 83.7755 146.617   4
  -8   4   2 73.1182 180.555   6
  -8   4  -2 165.648 168.305   6
  -8   4  -3 20956.1 1380.73   6
   8   4  -3 19114.3 1261.33   4
  -8   4   3 17587.0 1253.86   8
  -8   4   4 1661.92 358.837   8
  -8   4  -4 1610.20 407.360   6
   8   4  -4 1933.10 426.056   4
   8   4  -5 12777.4 1082.37   4
  -8   4   5 12382.0 1047.03   8
  -8   4  -5 13424.5 1133.81   6
  -8   4   6 1852.34 370.712   8
   8   4  -6 2681.03 527.783   4
  -8   4  -6 2190.03 438.282   6
  -8   4   7 97.1208 112.408   8
   8   4  -7 156.136 168.606   4
  -8   4  -7-145.704 175.418   6
  -8   4   8 2249.11 443.155   8
   8   4  -8 1561.36 424.311   4
  -8   4  -8 2206.77 480.246   6
  -8   4   9 441.715 218.994   8
  -8   4  -9 858.678 332.728   6
  -8   4  10 2682.18 476.451   8
  -8  -4 -10 2023.76 455.241   6
  -8   4 -10 2977.75 596.605   6
  -8   4 -11 6106.52 865.694   6
  -8  -4 -11 5647.13 738.644   6
   8   4  11 6471.29 814.384   8
  -8   4  11 7546.72 851.530   8
  -8  -4 -12 4158.21 656.321   6
  -8   4 -12 4571.25 746.037   6
   8   4  12 4039.66 658.586   8
  -8   4 -13 21027.2 1642.14   6
  -8  -4 -13 18598.5 1415.13   6
   8   4  13 17809.0 1443.40   8
  -8   4 -14 11954.3 1295.61   6
  -8  -4 -14 11735.8 1182.81   6
   8   4  14 12811.6 1217.87   8
   8   4  15 634.076 333.736  16
   8   4 -15 324.294 252.717  14
  -8  -4 -15 351.822 196.008   6
  -8   4  15 399.020 199.139  13
  -8   4 -15 878.467 489.420  13
  -8   4 -15 740.729 357.554   6
   8   4  15 889.196 349.086   8
   8   4  16 1619.13 492.190  16
   8   4 -16 1175.18 458.750  14
  -8   4  16 1434.13 461.371  13
  -8   4 -16 1484.07 529.022  13
  -8   4 -16 1274.96 457.365   6
  -8  -4 -16 387.201 240.201   6
   8   4  16 1318.80 459.460   8
   8   4 -17 1043.89 421.027  14
  -8   4  17 303.799 194.215  13
  -8   4 -17 324.607 235.213  13
   8   4  17 578.179 351.660  16
   8   4  18 8999.54 1125.24  16
  -8   4  18 8762.65 1141.89  13
   8   4 -18 8430.60 1102.91  14
  -8   4 -18 8480.25 1210.99  13
   8   4 -19 805.459 327.447  14
  -8   4  19 217.923 185.461  13
  -8   4 -19 816.505 422.319  13
   8   4  19 1290.21 455.111  16
   8   4  20 2636.14 633.709  16
   8   4 -20 3453.72 719.810  14
  -8   4  20 3525.54 685.408  13
  -8   4 -20 2239.75 644.633  13
   8   4  21 302.851 294.435  16
   8   4 -21-201.816 342.298  14
  -8   4  21 55.6364 194.304  13
  -8   4 -21-83.4538 265.206  13
   8   4  22-115.553 290.481  16
  -8   4  22 72.8565 222.915  13
   8   4 -22-96.1992 203.383  14
  -8   4 -22 510.464 293.998  13
   8   4  23 766.283 370.205  16
   8   4 -23 724.482 318.787  14
   8   4 -24 1720.99 485.832  14
   8   4  24 1806.89 475.696  16
   8   4  25 1609.95 439.627  16
   8   4 -25 889.351 396.249  14
   8   4  26 3017.70 594.074  16
   8   4 -26 1184.69 382.400  14
   8   4  27-226.623 201.356  16
   8   4 -27 61.6400 200.257  14
  -8  -4 -28 440.251 260.448  18
   8   4  28 104.513 163.084  16
   8   4 -28 46.0511 194.810  14
   9   4   0 49.8781 113.605   4
  -9   4   0 109.549 147.195   6
  -9   4   1 3297.57 565.982   6
  -9   4  -1 3333.49 569.135   6
   9   4  -1 3800.93 593.333   4
   9   4   1 3484.56 531.997   4
  -9   4   2 18381.9 1324.84   6
  -9   4  -2 18387.7 1338.94   6
   9   4  -2 19763.3 1322.15   4
  -9   4  -3 10966.5 1052.64   6
   9   4  -3 12234.6 1076.05   4
  -9   4   3 10511.8 1005.88   8
  -9   4  -4 4323.99 667.800   6
   9   4  -4 4456.47 651.350   4
  -9   4   4 4230.71 615.636   8
  -9   4   5 3155.66 552.565   8
   9   4  -5 2424.56 528.459   4
  -9   4  -5 2947.02 567.195   6
  -9   4   6 1788.57 413.271   8
   9   4  -6 1546.75 413.840   4
  -9   4  -6 1335.29 384.795   6
  -9   4  -7 5049.86 757.750   6
   9   4  -7 5012.19 743.341   4
  -9   4   7 5390.91 714.492   8
  -9   4   8 650.089 262.896   8
  -9   4  -8 486.533 199.855   6
   9   4  -8 741.867 314.606   4
  -9   4   9 3671.66 593.302   8
   9   4  -9 3885.16 688.348   4
  -9   4  -9 4024.04 675.921   6
   9   4 -10 2964.48 593.311   4
  -9   4 -10 3203.19 660.638   6
  -9   4 -11 4983.12 795.248   6
   9   4 -11 3891.41 751.164   4
  -9   4 -12 6496.89 941.437   6
   9   4 -12 6365.89 961.423   4
  -9  -4 -13 1277.23 364.487   6
  -9   4  13 287.580 136.079  13
  -9   4 -13 810.046 311.115  13
  -9   4 -13 1145.94 414.106   6
  -9  -4 -14 329.706 223.716   6
   9   4  14-111.105 184.310  16
   9   4 -14 39.8163 240.681  14
  -9   4  14-50.6513 129.830  13
   9   4  14 283.785 205.867   8
  -9   4 -14 462.507 301.324  13
  -9   4 -14 209.815 368.693   6
  -9  -4 -15 4016.26 700.678   6
   9   4  15 4431.57 771.214  16
   9   4 -15 4854.84 803.805  14
  -9   4  15 4249.45 758.062  13
   9   4  15 4891.23 765.495   8
  -9   4 -15 4174.24 817.101  13
  -9   4  16 10629.2 1193.43  13
   9   4  16 7266.92 991.029  16
   9   4 -16 9347.58 1078.67  14
  -9   4 -16 9957.75 1303.87  13
   9   4 -17 297.475 327.990  14
  -9   4  17-119.809 283.080  13
  -9   4 -17-489.860 380.653  13
   9   4  17 7.43889 192.525  16
   9   4  18 5614.17 902.570  16
   9   4 -18 6880.51 982.812  14
  -9   4  18 7247.08 1020.00  13
  -9   4 -18 5542.32 1026.43  13
   9   4  19-172.534 356.920  16
   9   4 -19-139.136 285.064  14
  -9   4  19 120.059 228.438  13
  -9   4 -19 674.158 434.449  13
   9   4  20 3986.55 763.582  16
   9   4 -20 1659.72 542.863  14
  -9   4  20 3197.80 661.529  13
  -9   4 -20 2098.90 596.222  13
   9   4  21-343.945 387.611  16
   9   4 -21 36.4545 241.505  14
  -9   4  21 159.426 173.484  13
  -9   4 -21 127.629 207.873  13
   9   4  22 1633.91 522.550  16
   9   4 -22 2329.24 549.855  14
  -9   4  22 1539.49 474.271  13
  -9   4 -22 2284.15 635.222  13
   9   4  23 912.317 332.786  16
   9   4 -23 1855.21 531.351  14
  -9   4 -23 1131.30 422.254  13
   9   4  24 139.966 183.207  16
   9   4 -24-154.628 276.084  14
  -9   4 -24-146.611 248.587  13
   9   4  25 233.418 248.338  16
   9   4 -25 214.161 212.680  14
  -9   4 -25 63.5514 164.303  13
   9   4  26 1237.19 359.858  16
   9   4 -26 1599.11 438.727  14
   9   4  27 237.444 204.350  16
  -9   4 -27 65.2435 173.609  10
   9   4 -27-160.732 163.904  14
  -9  -4 -28 114.493 133.328  18
   9   4  28 241.941 184.723  16
   9   4 -28 19.9298 141.654  14
 -10   4   0 6584.47 825.587   6
  10   4   0 7469.05 822.133   4
  10   4  -1 2266.07 466.635   4
  10   4   1 2116.62 449.012   4
 -10   4   1 2545.84 512.991   6
 -10   4  -1 2145.37 481.914   6
 -10   4   2 526.766 291.399   6
  10   4  -2 790.710 298.577   4
 -10   4  -2 346.654 145.560   6
 -10   4   3 435.112 219.127   8
  10   4  -3 356.140 239.714   4
 -10   4  -3 427.479 221.074   6
 -10   4   4 710.348 259.234   8
  10   4  -4 691.538 235.079   4
 -10   4  -4 995.231 355.738   6
 -10   4   5 2398.94 490.115   8
  10   4  -5 2909.18 574.439   4
 -10   4  -5 2558.76 552.196   6
 -10   4  -6 7235.30 924.222   6
  10   4  -6 7383.42 921.969   4
 -10   4   6 6394.23 795.497   8
 -10   4   7 2668.79 507.057   8
  10   4  -7 1973.98 522.576   4
 -10   4  -7 2409.94 508.953   6
  10   4  -8 1787.14 468.709   4
 -10   4  -8 1610.61 412.033   6
  10   4  -9 1559.74 443.085   4
 -10   4  -9 1595.51 470.655   6
  10   4 -10 403.856 219.175   4
 -10   4 -10 811.373 338.752   6
  10   4 -11 1030.06 413.894   4
 -10   4 -11 1219.58 431.982  13
 -10   4 -11 1657.86 504.152   6
  10   4 -12 2064.89 569.073   4
  10   4  12 2116.92 505.947  16
 -10   4  12 2665.63 597.024  13
 -10   4 -12 1431.92 484.176  13
 -10   4 -12 2324.77 568.733   6
  10   4  13 8895.89 1071.57  16
 -10   4 -13 8027.50 1079.92   6
 -10   4  13 10397.8 1150.23  13
 -10   4 -13 7760.27 1109.13  13
  10   4 -13 8265.93 1139.19   4
  10   4 -14-244.613 315.367  14
 -10   4  14 159.159 250.304  13
 -10   4 -14 362.626 304.661  13
  10   4  14-122.443 333.503  16
  10   4  15 1129.26 454.468  16
  10   4 -15 1182.48 421.758  14
 -10   4  15 1444.13 443.701  13
 -10   4 -15 1152.64 453.750  13
  10   4  16 5267.53 850.072  16
  10   4 -16 5395.90 823.907  14
 -10   4  16 5375.43 871.125  13
 -10   4 -16 3779.71 848.305  13
  10   4 -17-125.141 196.555  14
  10   4  17 604.293 375.996  16
 -10   4  17 43.3005 255.541  13
 -10   4 -17-316.393 249.924  13
  10   4  18 817.344 442.582  16
  10   4 -18 1198.17 415.144  14
 -10   4  18 928.675 367.769  13
 -10   4 -18 1156.64 503.341  13
  10   4  19 2416.39 549.362  16
  10   4 -19 2136.65 570.630  14
 -10   4  19 2997.15 684.716  13
 -10   4 -19 3483.02 797.844  13
  10   4 -20-31.8822 304.909  14
  10   4  20-41.4337 284.672  16
 -10   4  20 171.631 216.494  13
 -10   4 -20-236.518 295.022  13
  10   4  21-46.5267 217.365  16
  10   4 -21 115.499 169.777  14
 -10   4  21 245.279 244.708  13
 -10   4 -21 453.147 318.269  13
  10   4  22 2562.58 604.465  16
  10   4 -22 1920.68 508.139  14
 -10   4  22 1628.40 464.642  13
 -10   4 -22 1404.15 557.379  13
  10   4  23 11.0854 186.472  16
  10   4 -23 423.141 346.753  14
 -10   4 -23-45.1550 176.424  13
  10   4 -24-7.29627 236.973  14
 -10   4 -24-37.1426 183.063  13
  10   4  24-184.648 181.264  16
  10   4  25 330.640 255.279  16
  10   4 -25 220.173 234.759  14
 -10   4 -25 620.411 306.371  13
  10   4  26 24.3912 124.682  16
  10   4 -26 193.579 219.315  14
 -10   4 -26 200.367 213.095  13
 -10  -4 -27 594.177 269.271  18
  10   4 -27 523.328 221.315  14
  10   4  27 85.8211 131.854  16
  11   4   0-25.9557 138.775   4
 -11   4   0 25.4583 119.587   6
  11   4  -1 2979.91 547.168   4
  11   4   1 3758.59 610.013   4
 -11   4   1 3200.67 582.390   6
 -11   4  -1 3444.53 619.841   6
 -11   4   2 456.001 263.990   6
 -11   4   2 215.429 185.411   8
  11   4  -2 306.189 237.319   4
 -11   4  -2 612.563 284.132   6
  11   4   2 376.846 157.632   4
 -11   4   3 39.3532 117.750   8
  11   4  -3 194.488 236.607   4
 -11   4  -3 270.219 181.439   6
 -11   4   4 706.553 316.545   8
  11   4  -4 1002.43 354.148   4
 -11   4  -4 835.293 294.262   6
 -11   4   5 1583.91 428.520   8
  11   4  -5 1338.66 409.569   4
 -11   4  -5 1888.26 501.890   6
  11   4  -6 1230.62 383.279   4
 -11   4  -6 1327.93 396.331   6
  11   4  -7 1670.46 470.613   4
 -11   4  -7 2006.97 489.334   6
  11   4  -8 962.239 379.373   4
 -11   4  -8 919.093 376.052   6
  11  -4   9 1878.88 495.676  11
 -11   4   9 2157.28 506.705  13
  11   4  -9 1105.49 367.120   4
 -11   4  -9 2252.84 572.800  13
 -11   4  -9 2385.00 563.923   6
  11   4 -10 2586.92 607.904   4
 -11   4  10 4077.39 715.222  13
 -11   4 -10 3054.34 688.116  13
  11  -4  10 3101.31 624.814  11
  11   4 -11 933.102 337.833   4
 -11   4  11 410.668 273.715  13
 -11   4 -11 760.604 376.049  13
  11   4  12 3952.94 713.273  16
 -11   4  12 4026.33 707.890  13
 -11   4 -12 4070.70 847.479  13
 -11   4  13 1850.78 508.428  13
 -11   4 -13 1956.03 597.495  13
  11   4  13 1475.35 469.707  16
  11   4  14-78.5279 323.222  16
 -11   4  14 252.329 230.465  13
 -11   4 -14-49.2077 279.609  13
  11   4  15 381.843 280.676  16
 -11   4  15 492.867 289.062  13
 -11   4 -15-125.017 236.575  13
  11   4 -16 5135.02 822.217  14
 -11   4  16 5871.90 898.736  13
 -11   4 -16 4367.77 850.534  13
  11   4  16 4765.42 843.036  16
  11   4  17-238.109 268.460  16
  11   4 -17 591.315 355.847  14
 -11   4  17 205.545 186.503  13
  11   4  18 9764.07 1171.31  16
  11   4 -18 8805.71 1088.75  14
 -11   4  18 10203.3 1185.58  13
 -11   4 -18 9976.52 1361.30  13
  11   4  19 5632.49 883.307  16
  11   4 -19 5418.70 859.718  14
 -11   4  19 4685.46 804.866  13
 -11   4 -19 4994.12 953.516  13
  11   4  20-24.6783 199.038  16
  11   4 -20 283.033 281.864  14
 -11   4  20 209.781 168.555  13
 -11   4 -20-124.097 202.908  13
  11   4 -21 2716.54 593.403  14
 -11   4 -21 2231.27 648.299  13
  11   4  21 1838.52 496.792  16
  11   4  22 2212.21 521.125  16
  11   4 -22 2790.03 616.076  14
 -11   4 -22 2444.31 651.291  13
  11   4  23 694.406 325.229  16
  11   4 -23 711.637 329.434  14
 -11   4 -23 438.259 266.563  13
  11   4  24 538.062 266.017  16
  11   4 -24 447.351 240.139  14
 -11   4 -24 1282.86 428.226  13
  11   4  25 79.1096 398.703  16
  11   4 -25-74.3479 186.612  14
 -11   4 -25-145.643 171.504  13
  11   4  26 265.561 131.106  16
  11   4 -26 262.668 205.141  14
 -12   4   0 6089.65 841.959   6
  12   4   0 6137.26 812.546   4
 -12   4   1 1794.08 457.576   6
  12   4  -1 2275.44 518.853   4
 -12   4  -1 1631.38 430.575   6
  12   4   1 1319.27 415.849   4
 -12   4   2 498.180 267.611   8
  12   4  -2-12.7279 187.582   4
 -12   4  -2 180.643 132.685   6
  12   4   2-24.6305 165.622   4
 -12   4   3-183.191 223.833   8
 -12   4  -3 65.2087 146.372   6
  12   4  -4 143.856 174.159   4
 -12   4  -4-315.551 177.001  13
 -12   4  -4-92.7367 285.893   6
 -12   4  -5 14892.8 1369.29   6
 -12   4   5 15865.5 1403.05  13
 -12   4  -5 13990.1 1419.34  13
  12   4  -5 15626.2 1413.33   4
  12  -4   5 13711.4 1326.84  11
  12  -4   6 2188.98 555.855  11
  12   4  -6 3919.56 742.822   4
 -12   4   6 3863.06 700.728  13
 -12   4  -6 3039.10 658.779  13
 -12   4  -6 2207.09 529.573   6
  12  -4   7 2156.95 544.828  11
  12   4  -7 1999.57 541.212   4
 -12   4   7 2846.09 601.919  13
 -12   4  -7 2494.70 599.753  13
 -12   4  -7 2801.46 609.390   6
  12  -4   8 4582.80 804.424  11
 -12   4  -8 6006.01 934.195  13
 -12   4  -8 6150.22 918.073   6
 -12   4   8 7582.08 985.405  13
  12   4  -8 6769.18 959.043   4
  12  -4   9 444.914 200.281  11
  12   4  -9 60.3547 213.311   4
 -12   4   9 31.5555 138.996  13
 -12   4  -9-154.965 194.737  13
  12  -4  10 501.439 260.277  11
 -12   4  10 644.947 327.087  13
 -12   4 -10-186.094 326.260  13
 -12   4  11 180.333 261.992  13
 -12   4 -11-186.505 295.080  13
  12  -4  11 275.698 209.586  11
  12  -4  12 3689.28 756.137  11
 -12   4  12 4784.90 814.676  13
 -12   4 -12 3879.94 817.290  13
  12  -4  13-27.6586 231.331  11
 -12   4  13 338.268 281.298  13
 -12   4 -13 573.867 362.189  13
  12   4  13 38.3268 163.072  16
  12   4  14 15586.4 1512.70  16
 -12   4  14 18687.5 1595.55  13
 -12   4 -14 16414.7 1701.99  13
  12   4  15-272.367 242.424  16
 -12   4  15-76.4195 285.583  13
 -12   4 -15 602.917 334.514  13
  12   4  16 205.075 310.495  16
  12   4 -16 172.872 258.425  14
 -12   4  16 304.829 202.775  13
 -12   4 -16 207.155 274.192  13
  12   4  17 96.1545 209.098  16
  12   4 -17 255.712 227.351  14
 -12   4  17 84.0785 233.799  13
 -12   4 -17 41.2176 208.462  13
  12   4  18 10797.9 1239.30  16
  12   4 -18 10297.2 1165.70  14
 -12   4  18 10375.4 1202.78  13
 -12   4 -18 9136.37 1301.39  13
  12   4  19 405.218 287.920  16
  12   4 -19 680.010 321.877  14
 -12   4 -19 136.243 217.100  13
  12   4  20 4754.20 809.181  16
  12   4 -20 5317.68 809.300  14
 -12   4 -20 4169.63 836.134  13
  12   4  21 320.564 287.393  16
  12   4 -21-180.996 202.113  14
 -12   4 -21-228.851 307.887  13
  12   4 -22 316.990 231.356  14
 -12   4 -22-302.249 273.797  13
  12   4  22-78.6656 202.413  16
  12   4  23 263.275 258.720  16
  12   4 -23 445.340 263.734  14
 -12   4 -23 402.473 209.535  13
  12   4  24 808.277 280.892  16
  12  -4  24 768.418 344.191  11
  12   4 -24 661.776 266.824  14
 -12   4 -24 1013.11 348.763  13
  12  -4  25 819.825 294.505  11
  12   4  25 677.904 267.190  16
  12   4 -25 39.4093 156.367  14
 -12   4 -25 387.988 216.926  13
  13  -4   0-496.857 301.835  11
 -13   4   0 284.353 211.878   6
 -13   4   0 212.495 232.532  13
  13   4   0 107.108 174.890   4
  13  -4  -1 65.3020 216.347  11
  13  -4   1 341.096 220.365  11
 -13   4   1 982.504 361.311   8
 -13   4   1 962.096 407.091  13
  13   4  -1 506.633 296.030   4
 -13   4  -1 391.611 235.179  13
 -13   4  -1 133.106 226.991   6
  13   4   1 284.634 307.502   4
  13  -4   2 14431.7 1412.17  11
  13   4   2 13117.2 1227.49   4
 -13   4  -2 15220.6 1366.94   6
 -13   4   2 15681.0 1473.96  13
 -13   4  -2 13834.6 1393.02  13
  13  -4  -2 15171.0 1424.64  11
  13   4  -2 14623.9 1334.51   4
  13  -4  -3 662.236 342.045  11
  13  -4   3 1217.72 670.553  11
  13   4  -3 725.542 341.105   4
 -13   4   3 978.038 396.518  13
 -13   4  -3 713.522 446.711  13
 -13   4  -3 1957.06 504.109   6
  13  -4   4 3911.09 721.055  11
 -13   4  -4 3495.13 646.905   6
 -13   4   4 5138.01 837.629  13
  13   4  -4 3774.60 706.441   4
 -13   4  -4 4249.97 809.577  13
  13  -4   5 1746.95 471.341  11
  13   4  -5 973.320 362.904   4
  13  -4  -5 1615.48 456.986   9
 -13   4   5 1365.30 440.531  13
 -13   4  -5 1719.70 526.800  13
  13  -4   6 138.281 207.770  11
 -13   4   6-33.6236 167.553  13
 -13   4  -6 279.371 229.415  13
  13  -4   7 314.523 279.030  11
 -13   4   7 678.746 306.178  13
 -13   4  -7 686.752 376.129  13
  13  -4   8 11235.2 1278.75  11
 -13   4   8 11464.0 1237.93  13
 -13   4  -8 10865.4 1292.46  13
  13  -4   9 676.396 377.027  11
 -13   4  -9 1393.47 474.864  13
 -13   4  10 9984.44 1156.73  13
  13  -4  10 8398.27 1102.64  11
 -13   4 -10 7047.38 1069.45  13
  13  -4  11 151.312 269.159  11
 -13   4  11 622.332 359.150  13
 -13   4 -11 281.430 332.075  13
  13  -4  12 40.6699 139.917  11
 -13   4  12 200.855 190.612  13
 -13   4 -12 180.513 211.113  13
  13  -4  13 479.021 351.630  11
 -13   4  13 542.505 242.005  13
 -13   4 -13 209.796 202.833  13
 -13   4  14 7596.82 1009.56  13
 -13   4 -14 6403.93 1089.47  13
  13   4  14 7170.91 1042.26  16
  13  -4  14 7435.70 1086.58  11
  13   4  15 1445.63 504.042  16
 -13   4  15 2870.35 676.198  13
 -13   4 -15 2333.62 688.029  13
  13  -4  15 1267.89 494.821  11
  13   4  16 5845.45 935.426  16
  13  -4  16 5600.41 957.007  11
 -13   4 -16 4889.06 949.604  13
  13   4  17 2409.88 576.157  16
  13   4 -17 2019.66 511.446  14
 -13   4 -17 1561.39 559.524  13
  13  -4  17 1865.64 554.552  11
  13  -4  18-15.0387 139.799  11
  13   4  18 337.737 332.067  16
  13   4 -18 606.290 346.970  14
 -13   4 -18 152.264 218.580  13
  13  -4  19 708.828 348.493  11
  13   4  19 83.7944 259.604  16
  13   4 -19 152.592 182.782  14
 -13   4 -19 144.907 182.335  13
  13  -4  20-0.66568 202.492  11
  13   4  20-197.687 268.207  16
  13   4 -20-153.227 202.629  14
 -13   4 -20 32.9533 232.582  13
  13  -4  21 22.0873 120.020  11
  13   4  21 150.253 234.180  16
  13   4 -21 269.036 222.667  14
 -13   4 -21-164.669 221.246  13
  13  -4  22 712.916 313.792  11
  13   4  22 497.634 255.577  16
  13   4 -22 591.195 244.033  14
 -13   4 -22 666.657 283.572  13
  13  -4  23 1911.72 455.888  11
  13   4 -23 1295.44 337.836  14
 -13   4 -23 1144.03 370.125  13
  13  -4  24 190.200 155.099  11
  13   4 -24 130.157 134.110  14
 -14   4   0 74885.8 3278.96  13
  14  -4   0 73401.5 3269.26  11
  14  -4   1 1855.65 629.508  11
 -14   4  -1 1088.90 500.861  13
  14  -4   2 4761.00 863.898  11
 -14   4  -2 7789.73 1072.49  13
 -14   4   2 7578.55 1030.92  13
  14  -4   3 22506.2 1821.69  11
 -14   4   3 21883.8 1738.91  13
 -14   4  -3 21197.2 1777.84  13
  14  -4   4 57775.6 2919.59  11
 -14   4  -4 52650.3 2818.61  13
  14  -4  -4 50273.8 2647.75   9
 -14   4   4 56227.6 2800.05  13
  14  -4  -5 795.387 404.839   9
 -14   4   5 596.639 358.150  13
 -14   4  -5 582.568 360.915  13
  14  -4   6 18380.9 1670.92  11
  14  -4  -6 19739.0 1587.34   9
 -14   4   6 20653.0 1678.01  13
 -14   4  -6 17942.1 1650.03  13
  14  -4   7 174.010 210.299  11
 -14   4   7 594.860 296.615  13
 -14   4  -7 29.1612 173.852  13
  14  -4   8 122.161 250.771  11
 -14   4   8-207.075 183.080  13
 -14   4  -8 341.436 327.459  13
  14  -4   9-320.094 260.011  11
 -14   4   9 245.120 227.071  13
 -14   4  -9-263.716 310.669  13
  14  -4  10 17134.8 1649.90  11
 -14   4  10 22635.5 1726.41  13
 -14   4 -10 19342.8 1797.62  13
  14  -4  11 397.230 313.401  11
 -14   4  11-264.735 226.979  13
 -14   4 -11 164.698 251.340  13
  14  -4  12 2397.10 633.242  11
 -14   4  12 2862.40 622.192  13
 -14   4 -12 3349.45 774.583  13
  14  -4  13 5242.61 927.409  11
 -14   4 -13 4619.22 891.956  13
  14  -4  14 436.734 264.205  11
 -14   4 -14 627.735 393.798  13
  14  -4  15 1143.35 486.724  11
  14   4  15 1210.90 441.114  16
 -14   4 -15 1864.05 596.508  13
  14  -4  16 1208.54 510.844  11
  14   4  16 308.342 316.487  16
 -14   4 -16 314.728 256.387  13
  14  -4  17 513.794 320.483  11
  14   4  17 974.805 403.935  16
 -14   4 -17 1529.95 528.831  13
  14  -4  18 195.476 219.544  11
 -14   4 -18 20.3266 162.353  13
  14   4 -19 426.553 249.893  14
 -14   4 -19 62.3079 181.311  13
  14  -4  19 10.4803 193.765  11
  14  -4  20-45.7010 143.968  11
  14   4 -20 488.509 266.868  14
 -14   4 -20 141.365 230.307  13
  14  -4  21 158.114 115.126  11
  14   4 -21 173.812 187.188  14
 -14   4 -21 80.5772 176.332  13
  14  -4  22 1521.04 374.805  11
  14   4 -22 1465.97 349.818  14
 -14   4 -22 2101.68 478.679  13
 -15   4   0 425.430 396.176  13
  15  -4   0 19842.2 1701.55  11
  15  -4  -1 15753.3 1605.30  11
 -15   4   1 14430.7 1423.57  13
 -15   4  -1 13745.8 1436.82  13
  15  -4   1 17101.2 1636.56  11
  15  -4   2 7644.54 1195.65  11
 -15   4   2 7098.53 962.986  13
 -15   4  -2 6258.51 974.292  13
  15  -4   3 462.760 414.350  11
  15  -4  -3-36.1315 229.814   9
 -15   4   3 169.696 209.319  13
 -15   4  -3 229.900 230.810  13
  15  -4   4 492.009 325.145  11
  15  -4  -4 1577.61 504.770   9
 -15   4   4 1125.13 393.285  13
 -15   4  -4 863.597 418.387  13
  15  -4   5 1938.73 500.692  11
  15  -4  -5 905.554 367.910   9
 -15   4   5 862.979 370.630  13
 -15   4  -5 1598.29 546.297  13
  15  -4   6-36.1899 149.808  11
  15  -4  -6 11.6747 194.419   9
 -15   4   6-81.8127 222.626  13
 -15   4  -6-28.5226 178.780  13
  15  -4   7 289.927 322.979  11
  15  -4  -7 174.027 260.474   9
 -15   4   7 214.275 204.611  13
 -15   4  -7 249.375 343.764  13
  15  -4   8 413.548 231.585  11
 -15   4   8 176.163 175.072  13
 -15   4  -8 473.269 280.924  13
  15  -4   9 503.050 366.028  11
 -15   4   9 198.067 355.944  13
 -15   4  -9 226.287 221.099  13
  15  -4  10 5997.49 985.431  11
 -15   4 -10 5990.61 962.410  13
  15  -4  11 88.9991 190.881  11
 -15   4 -11-21.0228 190.824  13
  15  -4  12 345.516 349.726  11
 -15   4 -12 41.1441 193.164  13
  15  -4  13 1317.48 451.430  11
 -15   4 -13 759.215 422.037  13
  15  -4  14 317.024 250.430  11
 -15   4 -14 528.117 389.281  13
  15  -4  15-442.172 286.984  11
 -15   4 -15-82.0762 186.112  13
  15  -4  16 4133.88 811.904  11
 -15   4 -16 4797.89 899.736  13
  15  -4  17 351.322 326.893  11
 -15   4 -17-251.008 251.639  13
  15  -4  18 233.609 239.964  11
 -15   4 -18 299.680 243.350  13
  15  -4  19 321.512 221.519  11
 -15   4 -19-292.837 224.212  13
  15  -4  20-284.164 202.803  11
 -15   4 -20-120.149 210.971  13
  15  -4  21 81.8088 144.586  11
 -15   4 -21 151.443 154.910  13
  16  -4   0 15528.9 1555.86  11
 -16   4   0 17055.8 1529.61  13
 -16   4   1 4726.20 822.138  13
  16  -4  -1 3938.78 802.762   9
 -16   4  -1 3769.02 711.210  13
  16  -4   2 2923.15 756.113  11
  16  -4  -2 1751.76 496.225   9
 -16   4   2 1033.58 408.289  13
 -16   4  -2 1566.39 514.633  13
  16  -4   3 3663.04 798.968  11
 -16   4   3 5047.96 817.735  13
 -16   4  -3 4976.40 858.749  13
  16  -4  -3 4525.37 811.962   9
  16  -4   4 1183.01 501.221  11
  16  -4  -4 853.333 394.978   9
 -16   4   4 296.917 264.214  13
 -16   4  -4 882.980 364.429  13
  16  -4   5 249.404 480.800  11
  16  -4  -5-34.3172 223.841   9
 -16   4   5 73.0124 246.667  13
 -16   4  -5 321.838 234.912  13
  16  -4   6 8615.98 1150.20  11
  16  -4  -6 8688.05 1041.99   9
 -16   4   6 8977.48 1034.18  13
 -16   4  -6 8701.06 1150.38  13
  16  -4   7 702.140 414.268  11
  16  -4  -7 421.680 285.873   9
 -16   4  -7 245.683 390.851  13
  16  -4   8 235.966 254.668  11
  16  -4  -8-222.350 206.733   9
 -16   4  -8 25.3924 166.543  13
  16  -4   9 242.179 243.018  11
 -16   4  -9 90.4403 304.778  13
  16  -4  10 234.901 250.690  11
 -16   4 -10 484.598 353.439  13
  16  -4  11 268.843 172.617  11
 -16   4 -11 214.122 188.958  13
  16  -4  12 255.724 286.822  11
 -16   4 -12 110.608 228.024  13
  16  -4  13-34.8438 159.986  11
 -16   4 -13-51.9860 183.106  13
  16  -4  14 102.208 223.171  11
 -16   4 -14 266.023 281.606  13
  16  -4  15 1968.18 528.823  11
 -16   4 -15 2236.90 592.687  13
  16  -4  16 1043.26 403.163  11
 -16   4 -16 1015.58 387.242  13
  16  -4  17 578.769 312.646  11
 -16   4 -17 663.795 321.763  13
  16  -4  18 476.882 247.468  11
 -16   4 -18 636.632 285.163  13
  16  -4  19 622.898 271.269  11
 -16   4 -19 1401.39 395.271  13
  17  -4   0-363.652 278.774   9
 -17   4   0 423.826 282.458  13
  17  -4   1 409.358 299.646   9
 -17   4   1 880.049 348.961  13
 -17   4  -1-79.6533 253.323  13
  17  -4   2 16811.9 1547.26  11
  17  -4  -2 14671.3 1451.89   9
 -17   4   2 16340.6 1406.26  13
 -17   4  -2 17051.1 1487.56  13
  17  -4  -3 675.032 386.326   9
 -17   4  -3 658.880 421.705  13
  17  -4  -4 14896.5 1358.81   9
 -17   4   4 14918.9 1312.33  13
 -17   4  -4 13665.9 1363.88  13
  17  -4   4 12816.8 1358.46  11
  17  -4  -5 737.363 357.459   9
 -17   4  -5 950.690 357.381  13
  17  -4   6 203.966 177.871  11
  17  -4  -6-84.1921 189.249   9
 -17   4  -6 239.615 256.044  13
  17  -4   7 2337.28 581.622  11
  17  -4  -7 2320.59 551.911   9
 -17   4  -7 1787.75 561.338  13
  17  -4   8 1883.86 567.960  11
  17  -4  -8 2739.68 572.985   9
 -17   4  -8 1948.35 541.549  13
  17  -4   9 329.286 317.839  11
 -17   4  -9-83.4094 227.845  13
  17  -4  10 1578.26 497.993  11
 -17   4 -10 1064.76 416.107  13
  17  -4  11 225.830 182.725  11
 -17   4 -11 231.548 252.573  13
  17  -4  12 176.947 177.120  11
 -17   4 -12 207.597 219.859  13
  17  -4  13 140.802 239.017  11
 -17   4 -13-236.392 244.557  13
  17  -4  14 881.513 350.417  11
 -17   4 -14 1052.21 331.326  13
  17  -4  15 116.754 156.303  11
 -17   4 -15-136.388 164.161  13
  17  -4  16 234.301 204.523  11
 -17   4 -16-192.298 190.959  13
  17  -4  17 1779.14 424.506  11
 -17   4 -17 2645.44 520.861  13
  18  -4   0 5752.68 883.427   9
 -18   4   0 6961.85 857.112  13
  18  -4  -1 283.720 289.675   9
  18  -4   1 329.409 271.213   9
 -18   4  -1 767.507 306.479  13
  18  -4  -2 2255.93 548.035   9
  18  -4   2 1902.80 518.214   9
 -18   4  -2 2162.22 490.259  13
  18  -4  -3-73.7636 174.490   9
  18  -4   3 141.495 151.293   9
 -18   4  -3 220.509 146.934  13
  18  -4   4 203.925 220.653  11
  18  -4  -4-100.787 156.969   9
 -18   4  -4-85.3970 147.996  13
  18  -4  -5 87.0329 150.794   9
 -18   4  -5 84.9243 154.739  13
  18  -4   5 285.327 325.571  11
  18  -4   6 1391.50 417.468  11
  18  -4  -6 2146.81 506.333   9
 -18   4  -6 1549.56 421.769  13
  18  -4   7 66.0952 164.207  11
  18  -4  -7 111.987 144.525   9
 -18   4  -7 166.771 250.365  13
  18  -4  -8 5711.83 787.451   9
 -18   4  -8 6326.11 865.652  13
  18  -4   8 5152.15 826.401  11
  18  -4   9-9.56604 218.930  11
  18  -4  -9-47.1004 168.550   9
 -18   4  -9-150.854 202.567  13
  18  -4  10 310.776 239.002  11
 -18   4 -10 1312.77 390.669  13
  18  -4  11 273.302 246.005  11
 -18   4 -11 218.606 183.584  13
  18  -4  12 471.117 242.755  11
 -18   4 -12 470.091 240.793  13
  18  -4  13 291.182 208.667  11
 -18   4 -13 171.030 132.439  13
  18  -4  14 781.851 345.749  11
 -18   4 -14 1443.60 385.640  13
  19  -4   0-25.8767 130.184   9
  19  -4  -1 166.884 208.908   9
  19  -4   1 137.629 167.177   9
  19  -4  -2 1153.28 362.349   9
  19  -4   2 773.082 320.539   9
  19  -4  -3 144.320 194.284   9
  19  -4   3 110.250 178.176   9
 -19   4  -3-7.59039 129.299  13
  19  -4  -4 2428.01 518.664   9
  19  -4   4 2854.82 585.269   9
 -19   4  -4 2696.01 514.513  13
  19  -4  -5 299.782 201.032   9
  19  -4   5-25.6926 144.234   9
 -19   4  -5 156.955 116.317  13
  19  -4  -6 1620.03 409.277   9
  19  -4   6 2363.58 525.086   9
 -19   4  -6 1880.61 414.982  13
  19  -4   7-98.3084 113.709  11
  19  -4  -7-403.335 216.979   9
  19  -4   7-141.428 198.432   9
 -19   4  -7 25.3669 144.441  13
  19  -4   8-148.797 161.267  11
  19  -4  -8-303.730 195.793   9
 -19   4  -8 106.517 101.680  13
  19  -4   9 147.493 186.706  11
  19  -4  -9-224.656 177.558   9
 -19   4  -9-199.881 202.757  13
  19  -4  10 325.654 254.080  11
 -19   4 -10 747.757 247.993  13
  19  -4  11 102.708 107.962  11
  20  -4   0 301.176 175.110   9
  20  -4  -1-51.9301 129.599   9
  20  -4   1 90.7998 180.279   9
  20  -4  -2 89.3290 134.598   9
  20  -4   2 391.394 287.115   9
  20  -4  -3 64.0576 141.992   9
  20  -4   3 47.2360 126.783   9
  20  -4  -4 2080.09 432.813   9
  20  -4   4 1756.84 415.495   9
  20  -4  -5-145.413 147.857   9
  20  -4   5 328.847 212.680   9
  20  -4   6 102.770 181.256   9
   0   5   0-142.517 153.539   7
   0   5   0 21.7443 81.4303   8
   0   5   1 37.8196 88.0527   8
   0   5  -1-47.9867 103.550   8
   0   5  -1-32.5810 133.287   7
   0   5   1-69.8445 174.980   7
   0   5   2 112.884 115.005   8
   0   5  -2-151.567 178.448   7
   0   5   2-8.50415 111.331   7
   0   5   3 18.8321 116.397   8
   0   5   3-130.929 188.009   7
   0   5  -3-63.2021 183.751   7
   0   5   4 156.310 152.083   8
   0   5   4 25.5406 119.080   7
   0   5  -4-85.6327 201.331   7
   0   5   5-225.336 197.574   7
   0   5   5 97.3955 94.9063   8
   0   5  -5-295.542 229.901   7
   0   5   6-61.7535 108.713   8
   0   5  -6-238.102 211.215   7
   0   5   7-44.5911 168.060   8
   0   5  -7 183.457 204.067   7
   0   5  -8-22.9499 110.191   7
   0   5   8 4.33368 151.558   8
   0   5   9 159.317 185.965   8
   0   5  -9-96.7213 174.123   7
   0   5  10-139.778 129.404   8
   0   5  11-112.989 150.322   8
   0   5  12 377.448 248.035   8
   0   5  13-27.6171 216.581   8
   0   5  14 18.8909 163.770   8
   0   5 -14-199.936 236.363   5
   0   5  15-109.862 240.703   8
   0   5  16-14.7631 203.304   8
   0   5 -17-21.8113 225.134  18
   0   5 -17-552.181 311.360  14
   0   5  17-85.8187 140.168  12
   0   5  17-72.6096 276.238   8
   0   5 -18-227.831 334.787  18
   0   5 -18-29.9193 182.874  14
   0   5  18-102.262 203.854  12
   0   5  18 111.537 190.753   8
   0   5 -19-271.294 267.910  18
   0   5 -19-12.8765 238.573  14
   0   5  19 122.405 199.996  12
   0   5 -20 349.860 309.902  18
   0   5 -20-29.6081 202.325  14
   0   5  20-126.726 153.699  12
   0   5 -21 94.7173 280.636  18
   0   5 -21 28.4538 177.912  14
   0   5 -22 91.7078 244.970  18
   0   5 -22 149.861 234.369  14
   0   5  22 144.498 232.982  16
   0   5 -23 92.5723 230.468  18
   0   5 -23 693.034 346.265  14
   0   5 -24-111.148 184.408  18
   0   5  24-276.353 219.847  16
   0   5 -24 188.798 250.588  14
   0   5 -25-29.2215 179.758  18
   0   5  25 264.018 175.252  16
   0   5 -25 33.2175 170.692  14
   0   5 -26-3.38840 214.317  18
   0   5  26 183.176 186.140  16
   0   5  27 19.3124 116.133  16
   0   5 -27-4.43113 188.956  18
   0   5 -28-99.1327 186.254  18
   0   5  28-417.440 228.877  16
   0   5 -29 51.6691 194.918  18
   0   5  29 244.741 158.095  16
   0   5 -30 238.276 185.606  18
  -1   5   0 15545.7 1086.70   7
   1   5   0 14383.3 1056.02   7
  -1   5   0 14367.4 951.255   8
   1   5   1 340.634 164.133   8
  -1   5   1 140.519 96.3811   8
  -1   5  -1 170.634 155.315   8
   1   5   1 45.2895 136.550   7
   1   5  -1 272.917 174.585   7
  -1   5   1 377.867 212.890   7
  -1   5  -1 249.352 201.404   7
  -1   5   2 4156.73 564.594   7
  -1   5  -2 4545.83 617.294   7
   1   5  -2 4112.39 585.764   7
   1   5   2 4022.42 542.823   7
   1   5   2 4021.74 484.493   8
  -1   5   2 3853.38 520.050   8
  -1   5  -2 4064.40 494.228   8
  -1   5   3 32123.9 1507.85   7
  -1   5  -3 34519.6 1696.12   7
   1   5  -3 34061.7 1674.26   7
   1   5   3 33585.3 1439.27   8
  -1   5   3 33866.0 1504.51   8
   1   5   3 33939.7 1569.27   7
  -1   5  -3 34023.7 1418.89   8
  -1   5   4 8287.19 755.213   7
  -1   5  -4 8812.20 849.003   7
   1   5  -4 9355.85 866.808   7
   1   5   4 9786.02 778.930   8
  -1   5   4 8562.32 779.710   8
  -1   5   5 24844.0 1313.86   7
  -1   5  -5 25881.5 1477.31   7
   1   5  -5 26388.0 1466.72   7
   1   5   5 27066.3 1362.35   8
  -1   5   5 27276.7 1412.75   8
  -1   5  -6 13405.7 1028.66   7
   1   5  -6 15045.5 1079.61   7
  -1   5   6 13543.5 948.090   7
   1   5   6 13882.7 1002.32   8
  -1   5   6 13994.4 1027.61   8
   1   5   7-3.34233 125.231   8
  -1   5   7 171.765 155.907   8
   1   5  -7 133.603 113.262   7
  -1   5   7 23.7983 133.359   7
  -1   5  -7 162.243 114.836   7
   1   5   8 127.582 146.686   8
  -1   5   8-26.7194 103.759   8
  -1   5  -8 148.364 167.860   7
   1   5  -8 105.442 117.633   7
   1   5   9 316.018 208.476   8
  -1   5  -9 497.280 198.333   7
   1   5  -9 658.022 264.467   7
  -1   5   9 275.999 155.797   8
   1   5  10 508.862 239.510   8
  -1   5  10 8.04272 165.264   8
   1   5  11 5832.73 769.753   8
  -1   5  11 6564.31 804.641   8
   1   5  12 7609.47 909.400   8
  -1   5  12 7595.71 882.717   8
   1   5  13 16629.1 1392.94   8
  -1   5  13 17334.7 1395.13   8
  -1   5  14 873.279 311.571   8
   1   5  14 1037.58 353.005   8
  -1   5 -15 4963.96 742.258   5
   1   5  15 5536.01 827.727   8
  -1   5  15 5475.22 858.381   8
  -1   5 -16 8555.01 1001.18   5
   1   5  16 7687.71 1002.31   8
  -1   5  16 8169.62 1046.54   8
   1   5 -17 1199.48 400.692  18
  -1   5 -17 185.020 233.852  18
  -1   5 -17 1033.15 407.309  14
   1   5 -17 1153.40 348.595  14
  -1   5  17 1198.69 450.741  13
  -1   5 -17 1218.55 380.587   5
   1   5  17 786.090 329.013  12
  -1   5  17 1196.09 335.778  12
   1   5  17 1356.42 474.634   8
  -1   5  17 1300.49 455.146   8
   1   5 -18 1522.54 483.320  18
  -1   5 -18 1646.86 503.421  18
  -1   5 -18 2454.95 599.186  14
   1   5 -18 1565.09 415.264  14
  -1   5  18 1740.93 488.880  13
  -1   5 -18 1679.80 450.597   5
   1   5  18 1958.89 529.151  12
  -1   5  18 1363.90 439.421  12
   1   5  18 2025.94 530.485   8
  -1   5  18 1667.09 516.908   8
   1   5 -19 14947.5 1564.85  18
  -1   5 -19 14266.2 1475.27  18
   1   5 -19 14315.1 1445.87  14
  -1   5 -19 13435.5 1343.04  14
   1   5  19 14555.1 1426.77  12
  -1   5  19 15609.6 1403.87  12
   1   5 -20 9685.60 1220.36  18
  -1   5 -20 12381.5 1387.74  18
   1   5  20 9223.41 1186.72  16
   1   5 -20 10427.3 1227.63  14
  -1   5 -20 11220.6 1222.55  14
  -1   5  20 11220.4 1210.04  12
   1   5 -21 179.786 404.387  18
  -1   5 -21-154.376 186.115  18
  -1   5 -21 154.021 258.682  14
   1   5 -21-71.2056 287.342  14
   1   5  21-428.984 313.390  16
   1   5 -22-30.5485 258.940  18
  -1   5 -22 1169.49 485.358  18
   1   5  22 999.821 368.271  16
  -1   5 -22 1399.40 465.453  14
   1   5 -22 1104.27 427.462  14
   1   5 -23 44.6491 226.176  18
   1   5  23 229.301 177.205  16
  -1   5  23 361.037 236.112  16
  -1   5 -23 37.3153 210.582  14
   1   5 -23-39.8366 237.423  14
   1   5 -24-191.586 255.931  18
  -1   5 -24 24.0378 184.574  18
   1   5 -24 85.3268 243.104  14
  -1   5  24 483.776 328.763  16
   1   5  24 377.360 200.866  16
  -1   5 -25-648.239 343.227  18
   1   5  25-118.413 255.005  16
  -1   5  25-7.23045 182.203  16
   1   5 -25 2.16040 200.553  18
   1   5 -25-30.1654 216.753  14
   1   5 -26 956.071 407.458  18
  -1   5 -26 912.469 359.384  18
   1   5 -26 568.286 329.561  14
  -1   5  26 784.276 380.853  16
   1   5  26 1517.70 457.099  16
  -1   5 -27 326.006 284.294  18
   1   5 -27 592.922 301.359  14
   1   5  27 627.180 276.916  16
  -1   5  27 182.579 183.058  16
   1   5 -27 289.632 247.821  18
  -1   5 -28-216.934 227.388  18
   1   5 -28 39.7344 148.785  18
  -1   5  28-240.456 177.147  16
   1   5  28-456.884 239.505  16
   1   5 -29-4.21425 137.657  18
  -1   5 -29 21.9247 199.974  18
   1   5 -30 37.7019 187.909  18
  -1   5 -30-592.742 256.554  18
  -2   5   0 14.5719 91.6955   8
  -2   5   0 54.8479 115.754   7
  -2   5   1 515.044 200.692   8
  -2   5  -1 884.413 244.093   8
  -2   5  -1 782.906 261.752   7
  -2   5   1 764.845 258.182   7
   2   5   2 629.462 196.582   8
  -2   5   2 472.342 200.737   8
  -2   5  -2 459.606 214.754   8
  -2   5   2 633.852 220.518   7
  -2   5  -2 316.339 179.151   7
  -2   5   3 7898.13 762.656   7
  -2   5  -3 7471.89 809.446   7
   2   5   3 8225.86 692.716   8
  -2   5   3 8621.33 786.788   8
  -2   5  -3 7337.45 700.930   8
   2   5   4 2152.81 363.467   8
  -2   5  -4 2383.96 446.253   7
  -2   5  -4 2222.41 384.596   6
  -2   5   4 2338.83 408.622   7
  -2   5   4 2418.20 458.044   8
  -2   5   5 28673.3 1406.41   7
  -2   5  -5 28405.2 1532.35   7
  -2   5  -5 27708.8 1355.39   6
   2   5   5 27360.3 1369.40   8
  -2   5   5 27242.3 1432.33   8
  -2   5   6 35089.0 1542.31   7
  -2   5  -6 35405.4 1713.64   7
   2   5   6 35994.5 1622.21   8
  -2   5   6 37114.7 1700.04   8
  -2   5   7 33827.0 1512.30   7
  -2   5  -7 33191.7 1650.52   7
   2   5   7 33448.7 1613.58   8
  -2   5   7 34607.7 1681.47   8
  -2   5  -8 21580.2 1319.76   7
   2   5   8 21675.4 1350.02   8
  -2   5   8 23454.3 1409.99   8
   2   5   9 1532.64 367.512   8
  -2   5   9 1868.22 401.716   8
  -2   5  -9 1836.29 396.090   7
   2   5  10 2080.56 470.022   8
  -2   5  10 1899.41 408.332   8
  -2   5  11 543.404 244.353   8
   2   5  11 445.673 172.331   8
   2   5  12 13430.9 1210.17   8
  -2   5  12 15486.4 1264.80   8
  -2   5  13 658.810 319.670   8
   2   5  13 278.889 199.518   8
  -2   5  14 579.449 295.160   8
   2   5  14 1528.98 436.313   8
  -2   5  15 172.066 188.901   8
   2   5  15 18.5546 213.220   8
  -2   5 -16-103.047 262.895   5
   2   5  16 25.4576 139.275   8
  -2   5  16-28.0253 141.767   8
   2   5 -17 349.292 286.053  18
  -2   5 -17-217.650 229.529  18
  -2   5 -17 280.842 271.211  14
   2   5 -17-472.964 328.872  14
  -2   5  17 59.5572 172.539  13
  -2   5 -17-686.043 317.238   5
   2   5  17-133.750 250.397  12
  -2   5  17 394.203 293.310  12
   2   5  17 65.6475 167.233   8
  -2   5  17-168.514 209.440   8
   2   5 -18 2081.17 565.835  18
  -2   5 -18 2277.12 523.923  18
  -2   5 -18 1874.65 513.787  14
   2   5 -18 3286.96 667.975  14
  -2   5  18 2444.54 588.587  13
  -2   5 -18 2668.82 564.054   5
   2   5  18 1925.28 530.053  12
  -2   5  18 2201.63 504.197  12
  -2   5  18 3546.62 686.458   8
   2   5 -19 4832.24 915.040  18
  -2   5 -19 5138.74 854.609  18
   2   5  19 5500.00 851.336  16
  -2   5 -19 4505.86 786.585  14
   2   5 -19 4247.72 775.278  14
  -2   5  19 5478.35 868.035  13
   2   5  19 5756.36 894.209  12
  -2   5  19 5808.74 858.061  12
   2   5 -20 12176.5 1434.90  18
  -2   5 -20 11904.0 1336.10  18
   2   5  20 12718.9 1309.84  16
  -2   5 -20 11585.9 1249.33  14
   2   5 -20 10769.1 1229.48  14
  -2   5  20 12886.1 1272.38  12
   2   5 -21 12316.5 1450.38  18
  -2   5 -21 13253.2 1419.54  18
   2   5  21 13912.6 1372.48  16
  -2   5 -21 11211.7 1259.38  14
   2   5 -21 12976.8 1356.48  14
   2   5 -22 17397.5 1699.22  18
  -2   5 -22 16514.7 1595.56  18
   2   5  22 17379.7 1546.81  16
   2   5 -22 17562.6 1614.11  14
   2   5 -23 2672.47 684.300  18
  -2   5 -23 1467.04 453.932  18
   2   5  23 1840.72 549.079  16
   2   5 -23 1907.03 571.382  14
   2   5 -24 3723.15 761.169  18
  -2   5 -24 2555.84 593.776  18
  -2   5  24 2024.71 615.195  16
   2   5 -24 2672.23 612.325  14
   2   5  24 2488.74 593.766  16
   2   5 -25 427.224 253.760  18
  -2   5 -25-335.539 304.622  18
  -2   5  25 725.940 432.634  16
   2   5 -25 52.4691 168.341  14
   2   5  25 254.814 251.387  16
   2   5 -26 388.558 316.114  18
  -2   5 -26-365.719 253.600  18
  -2   5  26 34.3218 176.933  16
   2   5  26-78.7967 135.454  16
   2   5 -26 392.854 457.779  14
  -2   5 -27-193.724 247.764  18
   2   5 -27 162.869 159.789  18
   2   5 -27 12.7204 149.047  14
  -2   5  27 144.514 153.996  16
   2   5 -28 51.5504 180.881  18
  -2   5 -28 308.427 225.989  18
  -2  -5 -28-71.0155 181.349  18
   2   5  28-53.8270 140.650  16
   2   5 -28 379.368 301.632  14
   2   5  29 44.7265 119.926  16
  -2   5 -29-0.50988 129.873  18
   2   5 -29 378.407 251.406  18
  -2   5 -30 401.915 192.264  18
  -3   5   0 3002.03 467.379   8
  -3   5   1 3614.13 538.285   7
  -3   5   1 3818.30 520.409   8
  -3   5  -1 4142.13 541.807   8
  -3   5   2 9729.21 848.494   7
  -3   5  -2 9647.40 821.518   6
  -3   5   2 8866.79 801.925   8
  -3   5  -2 9464.16 817.328   8
  -3   5   3 1703.75 340.633   8
  -3   5   3 1762.88 366.559   7
  -3   5  -3 1564.11 344.578   6
   3   5   4 334.968 152.743   8
  -3   5   4 207.058 133.274   8
  -3   5   4 168.422 130.320   7
  -3   5  -4 662.140 239.587   6
  -3   5   5 7959.68 752.027   7
  -3   5  -5 8337.50 782.499   6
   3   5   5 7048.37 695.432   8
  -3   5   5 7356.69 768.325   8
  -3   5   6 13462.0 963.066   7
  -3   5  -6 13431.6 1001.60   6
   3   5   6 12468.9 969.766   8
  -3   5   6 12728.5 1039.82   8
   3   5   7 1675.92 369.386   8
  -3   5   7 2026.25 428.311   8
  -3   5   7 1873.80 367.044   7
  -3   5  -7 1907.67 380.565   6
  -3   5  -8 8705.91 863.673   7
   3   5   8 7862.69 832.708   8
  -3   5   8 9125.40 895.851   8
  -3   5  -9 8878.73 859.370   7
   3   5   9 8308.93 886.413   8
  -3   5   9 11186.1 1001.53   8
  -3   5  10 126.979 109.903   8
  -3   5 -10 277.700 162.392   7
   3   5  10 531.589 268.857   8
   3   5  11 5256.04 751.641   8
  -3   5  11 5877.33 772.774   8
  -3   5  12 5017.74 717.459   8
   3   5  12 3438.66 622.110   8
   3   5  13 6942.38 891.894   8
  -3   5  13 6504.00 848.393   8
  -3   5  14 798.203 346.369   8
   3   5  14 1267.74 403.794   8
  -3   5  15 1990.19 496.377   8
   3   5  15 2701.72 559.109   8
  -3   5  16 73.0914 139.053   8
   3   5  16 95.0730 273.228  12
   3   5  16 191.130 182.481   8
   3   5 -17-43.4645 166.383  18
  -3   5 -17 485.664 291.632  18
   3   5 -17 338.149 237.968  14
  -3   5 -17-273.591 311.377   5
  -3   5  17 122.768 220.335  13
   3   5  17 248.278 202.671  16
   3   5  17 216.344 231.080  12
  -3   5  17 273.087 210.655  12
   3   5  17 266.414 212.151   8
  -3   5  17-25.8888 166.824   8
   3   5 -18 14260.5 1519.17  18
  -3   5 -18 14785.6 1454.01  18
   3   5  18 17529.2 1488.96  16
  -3   5 -18 17505.2 1463.73   5
   3   5 -18 13982.1 1402.77  14
  -3   5  18 15394.8 1459.29  13
   3   5  18 14470.5 1364.93  12
  -3   5  18 14948.3 1342.62  12
   3   5 -19 19347.1 1816.74  18
  -3   5 -19 19557.1 1662.22  18
   3   5 -19 18593.1 1637.49  14
  -3   5  19 21050.5 1728.50  13
  -3   5  19 20218.3 1584.44  12
   3   5  19 20214.2 1621.20  16
   3   5 -20 1615.30 547.535  18
  -3   5 -20 1972.31 544.539  18
   3   5 -20 1062.08 445.489  14
  -3   5  20 2177.91 612.473  13
   3   5  20 1428.73 483.180  16
  -3   5  20 2081.71 498.170  12
   3   5 -21 17.8498 219.000  18
  -3   5 -21 124.869 189.408  18
   3   5  21 67.8355 207.582  16
   3   5 -21 771.248 446.126  14
  -3   5 -22 197.032 295.411  18
   3   5  22-42.3027 200.131  16
   3   5 -22 236.608 369.177  14
   3   5 -22 232.414 222.664  18
   3   5 -23 8371.90 1160.59  18
  -3   5 -23 6689.98 973.239  18
   3   5  23 8632.78 1109.30  16
   3   5 -23 8334.16 1133.11  14
  -3   5  24 3134.03 712.514  16
   3   5 -24 3846.73 789.407  18
   3   5 -24 3674.69 719.681  14
   3   5  24 4513.44 806.201  16
  -3   5 -24 3990.30 729.773  18
  -3   5 -25 2055.95 536.276  18
  -3   5  25 2688.12 609.854  16
   3   5 -25 2517.51 608.940  18
   3   5 -25 3002.75 665.759  14
   3   5  25 2238.57 564.331  16
  -3   5 -26 133.453 171.521  18
   3   5  26-399.405 293.908  16
   3   5 -26-41.8563 202.066  18
  -3   5  26-54.1595 164.090  16
  -3   5 -27 742.839 357.207  18
   3   5  27 1388.13 407.740  16
   3   5 -27 646.014 251.264  18
   3   5 -27 905.020 372.720  14
   3   5 -28 796.271 347.996  18
  -3   5 -28 203.732 184.568  18
  -3  -5 -28 116.796 181.174  18
   3   5  28 364.497 228.379  16
   3   5 -28 264.934 263.002  14
  -3   5 -29 85.9822 150.561  18
  -3  -5 -29 439.925 272.972  18
   3   5  29 97.0014 119.312  16
  -4   5   0 14.3519 109.179   8
  -4   5  -1 4749.95 629.322   6
  -4   5   1 4754.86 624.030   8
  -4   5  -1 4972.99 642.679   8
  -4   5  -2 50046.6 1975.18   6
  -4   5   2 48085.2 1953.11   8
  -4   5   3 739.924 260.023   8
  -4   5  -3 692.720 275.389   6
  -4   5   4 2808.67 495.530   8
  -4   5  -4 3393.34 521.160   6
  -4   5  -5 7999.81 802.829   6
  -4   5   5 8509.55 794.301   7
  -4   5   5 6972.65 761.059   8
  -4   5   6 7707.41 761.583   7
  -4   5  -6 8024.94 796.144   6
   4   5   6 7243.32 759.591   8
  -4   5   6 7383.57 821.410   8
  -4   5   7 14751.3 1022.21   7
  -4   5  -7 14980.2 1118.41   6
   4   5   7 14877.8 1111.81   8
  -4   5   7 15136.1 1165.06   8
  -4   5  -8 21542.8 1356.74   6
   4   5   8 21939.2 1391.55   8
  -4   5   8 21526.5 1400.22   8
  -4   5  -9 10524.1 962.075   6
   4   5   9 9707.18 939.669   8
  -4   5   9 10498.8 1001.47   8
  -4   5  10 57.6368 120.756   8
   4   5  10 84.2052 139.546   8
  -4   5  11 1635.61 404.625   8
   4   5  11 1821.60 447.891   8
  -4   5  12 2969.95 579.635   8
   4   5  12 2832.18 567.927   8
  -4   5  13 1683.53 447.895   8
   4   5  13 1609.50 438.682   8
  -4   5  14 1154.42 366.784   8
   4   5  14 1587.57 424.239   8
  -4   5  15 494.371 284.385   8
   4   5  15 700.799 327.597   8
  -4   5  16 116.550 157.510   8
   4   5  16-31.1479 216.176  16
   4   5 -16 64.9426 196.937  14
  -4   5  16 25.2131 112.951  13
   4   5  16-75.0360 185.600  12
   4   5 -16-265.937 403.594  18
   4   5  16-185.741 218.013   8
   4   5 -17 8510.24 1169.86  18
   4   5  17 9704.19 1099.61  16
   4   5 -17 9106.42 1120.14  14
  -4   5  17 9043.80 1146.26  13
   4   5  17 9752.66 1124.82   8
  -4   5  17 11177.2 1236.89   8
   4   5  17 8157.74 1025.33  12
   4   5 -18 10524.8 1327.48  18
   4   5  18 12007.8 1235.99  16
   4   5 -18 9897.26 1189.68  14
  -4   5  18 12795.9 1341.36  13
   4   5 -19 442.187 294.075  18
   4   5  19 355.802 327.888  16
   4   5 -19 1100.70 444.395  14
  -4   5  19 553.118 291.680  13
   4   5 -20 31187.6 2301.72  18
   4   5  20 34387.1 2144.66  16
   4   5 -20 32680.1 2211.88  14
  -4   5  20 35407.6 2281.07  13
   4   5 -21 5536.33 952.242  18
  -4   5 -21 5820.03 919.189  18
   4   5  21 4591.47 797.274  16
   4   5 -21 6194.82 954.442  14
   4   5 -22 14269.6 1548.16  18
  -4   5 -22 13942.2 1426.08  18
   4   5  22 14851.4 1412.31  16
   4   5 -22 13701.2 1431.21  14
   4   5 -23 1136.03 500.938  18
  -4   5 -23 1336.20 501.400  18
   4   5 -23 1535.77 562.531  14
   4   5  23 1792.22 537.819  16
  -4   5 -24 4788.13 800.257  18
   4   5  24 5354.72 854.475  16
   4   5 -24 6303.24 936.504  14
   4   5 -24 4297.52 813.547  18
   4   5 -25-174.990 212.780  18
  -4   5 -25-327.883 260.107  18
   4   5  25 134.636 193.152  16
  -4   5  25 394.084 257.010  16
   4   5 -25 163.169 267.973  14
   4   5 -26-491.080 300.062  18
  -4   5 -26 62.2005 187.180  18
   4   5  26 238.361 186.843  16
   4   5 -26-90.8760 231.110  14
   4   5  27 359.689 289.101  16
   4   5 -27 171.243 201.515  14
  -4   5 -28 292.005 212.614  18
   4   5  28 1041.12 303.641  16
   4   5 -28 912.926 362.009  14
  -4   5 -29-187.387 176.008  18
  -4  -5 -29 239.397 197.746  18
   4   5  29-314.043 195.864  16
   4   5 -29-224.963 216.528  14
  -5   5   0 97803.7 2884.89   8
  -5   5  -1 9287.53 977.261   6
  -5   5   1 9856.21 932.414   8
  -5   5  -2 75680.6 2522.22   6
  -5   5   2 75347.1 2538.45   8
  -5   5  -3 34351.9 1742.82   6
  -5   5   3 35788.0 1751.70   8
  -5   5  -4 4525.69 658.066   6
  -5   5   4 3852.89 590.380   8
  -5   5  -5 4301.33 618.757   6
  -5   5   5 4195.21 634.745   8
  -5   5  -6 103830. 3075.45   6
  -5   5   6 103904. 3073.45   8
  -5   5  -7 16347.5 1235.99   6
  -5   5   7 15969.8 1214.86   8
  -5   5  -8 12156.1 1086.71   6
   5   5   8 13368.0 1067.52   8
  -5   5   8 14080.1 1155.41   8
  -5   5   9 511.980 228.496   8
  -5   5  -9 231.609 172.145   6
   5   5   9 266.131 214.630   8
  -5   5 -10 5591.33 748.308   6
   5   5  10 5200.13 713.009   8
  -5   5  10 5710.87 752.849   8
  -5   5 -11 12879.6 1170.46   6
   5   5  11 13257.8 1188.24   8
  -5   5  11 14690.7 1225.32   8
  -5   5  12 118.157 150.202   8
   5   5  12 95.5421 170.602   8
   5   5  13 13396.2 1210.67   8
  -5   5  13 10472.0 1088.16   8
  -5   5  14 3127.43 602.773   8
   5   5  14 2790.27 575.989   8
  -5   5  15 610.639 258.683   8
   5   5 -15 588.543 285.274  18
   5   5  15 675.971 261.286  16
   5   5 -15 99.8291 189.490  14
  -5   5  15 1005.32 375.637  13
   5   5  15 424.370 279.174  12
   5   5  15 312.553 227.878   8
  -5   5  16 1299.17 437.034   8
   5   5 -16 1050.99 423.168  18
  -5  -5 -16 1429.25 379.803   6
   5   5  16 1304.50 389.585  16
   5   5 -16 1904.18 517.682  14
  -5   5  16 1711.10 511.728  13
   5   5  16 1231.07 475.825  12
   5   5  16 1665.08 499.342   8
  -5   5  17 463.932 332.899   8
   5   5  17 308.210 296.081  16
   5   5 -17 519.333 293.423  18
   5   5 -17 314.184 209.391  14
  -5   5  17 212.852 245.244  13
   5   5 -18 12388.5 1427.24  18
   5   5  18 12868.3 1306.08  16
   5   5 -18 11604.0 1281.41  14
  -5   5  18 12705.4 1384.55  13
   5   5 -19 1757.67 566.559  18
   5   5  19 2074.08 567.910  16
   5   5 -19 1703.02 594.487  14
  -5   5  19 1243.88 515.271  13
   5   5 -20 686.534 387.825  18
   5   5 -20 651.298 414.814  14
  -5   5  20 991.719 453.897  13
   5   5  20 820.740 393.215  16
   5   5 -21 240.275 382.393  18
   5   5  21-277.070 266.277  16
   5   5 -21-119.124 380.286  14
  -5   5  21 377.512 310.701  13
   5   5 -22 113.790 206.248  18
   5   5 -22-166.735 343.007  14
   5   5  22-199.472 288.136  16
   5   5 -23-295.677 393.428  18
   5   5  23 13.0129 252.336  16
   5   5 -23 622.554 249.216  14
   5   5  24 504.476 389.905  16
   5   5 -24 206.741 348.757  14
   5   5 -24 828.530 437.518  18
   5   5  25 179.852 239.009  16
   5   5 -25-16.0606 254.353  14
   5   5  26 578.038 296.161  16
   5   5 -26 719.717 344.859  14
   5   5  27 13.2037 156.567  16
   5   5 -27 111.898 194.352  14
   5   5  28 110.196 203.977  16
   5   5 -28 310.249 237.423  14
   5   5 -29 28.9279 110.086  17
   5   5  29-107.944 149.893  16
  -6   5   0 305.163 237.927   8
  -6   5   0 681.701 387.105   6
  -6   5  -1 31650.3 1703.50   6
  -6   5   1 31571.5 1705.15   8
  -6   5  -2 16130.5 1237.14   6
  -6   5   2 14752.7 1178.17   8
  -6   5   3 256.504 160.072   8
  -6   5  -3 798.525 321.482   6
  -6   5  -4 8878.62 910.647   6
  -6   5   4 9191.81 923.246   8
  -6   5   5 267.570 150.837   8
  -6   5  -5 250.068 176.076   6
  -6   5  -6 11642.3 1064.50   6
  -6   5   6 12178.5 1077.52   8
  -6   5   7 987.457 325.244   8
  -6   5  -7 852.481 339.105   6
  -6   5   8 1475.14 423.276   8
  -6   5  -8 1328.91 349.584   6
  -6   5  -9 5355.50 758.382   6
  -6   5   9 6983.11 843.432   8
  -6   5 -10 9745.32 1035.88   6
   6   5  10 9659.18 975.234   8
  -6   5  10 9953.59 1013.59   8
  -6   5 -11 5936.18 825.381   6
   6   5  11 6393.09 804.780   8
  -6   5  11 5744.50 804.159   8
  -6   5 -12 7810.79 963.318   6
   6   5  12 8129.20 930.604   8
  -6   5  12 8427.43 950.333   8
  -6  -5 -13 1225.12 406.424   6
  -6   5  13 831.176 338.455   8
   6   5  13 863.254 365.958   8
  -6   5  14 388.063 215.832   8
  -6  -5 -14 1161.79 384.739   6
  -6   5  14 1061.95 390.938  13
   6   5  14 978.490 366.454   8
   6   5  15 4960.76 824.595  16
  -6  -5 -15 3942.03 684.929   6
   6   5 -15 4538.67 788.559  14
  -6   5  15 5026.13 819.365  13
  -6   5  15 5249.20 794.690   8
   6   5  15 4559.05 751.559   8
  -6   5  16 628.636 281.908   8
  -6  -5 -16 1010.72 365.940   6
   6   5  16 828.592 337.561  16
   6   5 -16 801.200 352.749  14
  -6   5  16 684.642 321.554  13
   6   5 -17 19.2298 207.974  14
  -6   5  17 10.6110 199.989  13
   6   5  17 382.388 290.389  16
   6   5 -18-6.98704 273.749  14
  -6   5  18 180.588 150.293  13
   6   5  18 186.205 148.908  16
   6   5 -19 337.940 285.743  14
  -6   5  19 355.290 282.079  13
   6   5 -20 2265.85 574.188  14
  -6   5  20 3536.87 752.430  13
   6   5  20 2363.67 568.573  16
   6   5  21 41.1621 245.262  16
   6   5 -21-155.482 307.520  14
  -6   5  21 693.907 358.590  13
   6   5  22 515.955 330.344  16
   6   5 -22 55.2521 353.231  14
   6   5  23 258.155 305.424  16
   6   5 -23 184.061 214.259  14
   6   5  24-80.2778 247.920  16
   6   5 -24 423.798 384.314  14
   6   5  25 346.174 216.749  16
   6   5 -25 198.258 157.362  14
   6   5 -26 39.7355 206.110  14
   6   5  26-51.0618 153.795  16
   6   5  27 3896.29 642.484  16
   6   5 -27 2700.94 536.849  14
   6   5  28-13.2892 125.493  16
   6   5 -28 13.0767 192.913  14
   6   5 -28-54.7144 174.241  17
  -7   5   0 4511.64 691.511   6
  -7   5  -1 29166.6 1704.08   6
  -7   5   1 28462.4 1680.26   8
  -7   5  -2 31633.8 1764.34   6
  -7   5   2 28705.1 1682.91   8
  -7   5   3 134.508 139.146   8
  -7   5  -3 419.923 330.827   6
  -7   5  -4 14551.3 1221.60   6
  -7   5   4 13425.2 1156.03   8
  -7   5  -5 3335.63 603.085   6
  -7   5   5 3322.35 589.258   8
  -7   5  -6 8015.69 911.038   6
  -7   5   6 8679.58 928.085   8
  -7   5  -7 9536.85 1000.63   6
  -7   5   7 9302.80 960.288   8
  -7   5   8 138.354 175.285   8
   7   5  -8-52.8554 125.289   4
  -7   5  -8 30.4580 125.323   6
  -7   5   9 233.514 233.546   8
  -7   5  -9 241.787 240.717   6
  -7   5  10 1495.25 395.949   8
  -7   5 -10 763.957 297.086   6
  -7  -5 -11 4099.48 663.055   6
  -7   5 -11 3839.26 676.867   6
  -7   5  11 4505.25 719.786   8
  -7   5  12 833.399 309.090   8
  -7  -5 -12 701.717 286.181   6
  -7   5 -12 447.726 230.336   6
   7   5  12 500.052 325.013   8
  -7   5 -13 20485.4 1626.24   6
  -7   5  13 20424.3 1633.12  13
   7   5  13 20919.5 1544.48   8
  -7  -5 -13 19501.5 1445.94   6
  -7   5  13 21666.4 1573.61   8
   7   5 -14 3265.95 672.887  17
  -7  -5 -14 3278.01 605.412   6
   7   5  14 3018.37 630.908  16
   7   5 -14 2859.95 634.312  14
  -7   5  14 5678.51 877.242  13
  -7   5  14 3799.03 821.336   8
  -7   5 -14 3259.08 680.150   6
   7   5  14 2933.16 608.082   8
  -7   5  15 931.016 350.099   8
  -7  -5 -15 1193.66 385.798   6
   7   5 -15 1248.34 465.523  14
  -7   5  15 993.608 409.533  13
   7   5  15 723.231 310.556  16
   7   5  15 1003.44 356.239   8
   7   5 -16 5020.71 854.716  14
  -7   5  16 4368.83 840.797  13
   7   5  16 3758.69 708.736  16
   7   5  17 2112.83 514.019  16
   7   5 -17 1701.88 482.716  14
  -7   5  17 1674.51 485.559  13
   7   5  18 3530.77 758.331  16
   7   5 -18 4013.38 788.185  14
  -7   5  18 4813.68 904.506  13
   7   5  19 719.876 388.013  16
   7   5 -19 591.629 315.935  14
  -7   5  19 846.329 333.051  13
   7   5 -20 280.394 190.424  14
  -7   5  20 588.846 368.195  13
   7   5  21 4873.17 892.118  16
   7   5 -21 5382.17 880.466  14
  -7   5  21 6700.93 997.558  13
   7   5  22 709.434 381.371  16
   7   5 -22 1371.64 457.124  14
  -7   5  22 798.313 370.041  13
   7   5  23 1678.23 506.758  16
   7   5 -23 1162.25 414.833  14
   7   5 -23 660.117 397.614  17
   7   5 -24 882.160 412.254  17
   7   5 -24 2422.96 559.610  14
   7   5  24 2897.47 637.449  16
   7   5 -25-167.311 208.080  14
   7   5 -25 197.464 210.006  17
   7   5  25-158.318 244.585  16
   7   5  26 2578.46 562.149  16
   7   5 -26 2788.07 589.608  14
   7   5  27 526.044 297.773  16
   7   5 -27 109.174 164.237  14
   7   5 -27 135.529 152.343  17
   7   5  28 373.292 194.076  16
   7   5 -28 352.323 205.531  14
  -8   5   0 171.713 165.826   6
  -8   5   1 2804.71 562.438   8
  -8   5  -1 4058.59 682.754   6
  -8   5  -2 16544.7 1324.54   6
  -8   5   2 14417.9 1227.92   8
  -8   5   3 474.865 203.638   8
  -8   5  -3 1063.07 375.288   6
  -8   5   4 2840.13 563.307   8
  -8   5  -4 2804.93 558.503   6
  -8   5  -5 5166.82 757.699   6
  -8   5   5 4147.04 657.052   8
  -8   5  -6 8585.85 977.904   6
  -8   5   6 8962.16 961.435   8
  -8   5   7 2822.26 557.140   8
  -8   5  -7 3297.80 614.158   6
  -8   5   8 1769.54 445.978   8
  -8   5  -8 1466.67 394.580   6
   8   5  -8 1574.83 425.224   4
  -8   5   9 564.715 213.813   8
   8   5  -9 1065.60 364.555   4
  -8   5  -9 471.167 265.059   6
  -8   5 -10 11252.8 1190.69   6
   8   5 -10 10772.3 1174.68   4
  -8   5  10 11525.9 1125.80   8
  -8   5  11 1435.52 390.982   8
  -8   5 -11 997.487 345.837   6
  -8   5  12 1299.65 353.496   8
   8   5 -12 1646.52 513.747  17
  -8   5 -12 1323.07 426.649  10
  -8   5  12 1795.20 497.231  13
  -8   5 -12 1584.16 489.778  13
  -8   5 -12 1673.39 489.439   6
   8   5 -13 1584.17 484.811  17
  -8   5  13 2031.54 510.834   8
   8   5 -13 1608.46 516.337  14
  -8   5  13 1752.75 507.555  13
  -8   5 -13 1621.20 538.255  13
  -8   5 -13 822.209 349.160   6
   8   5  13 827.739 322.017  16
   8   5 -14 229.699 179.135  14
  -8   5  14 63.5493 190.568  13
   8   5 -14 119.406 202.248  17
  -8  -5 -14 148.895 127.086   6
  -8   5 -14-402.826 326.103  13
   8   5  14-187.619 152.142  16
   8   5  15 508.307 272.315  16
   8   5 -15 1681.09 549.136  14
   8   5 -15 957.868 371.246  17
  -8   5  15 816.753 384.203  13
  -8   5 -15 598.527 375.905  13
   8   5  16 1349.61 421.990  16
   8   5 -16 1810.91 519.487  14
  -8   5  16 1397.12 431.548  13
   8   5 -16 1256.01 428.523  17
   8   5 -17 207.695 258.005  17
   8   5 -17 177.530 223.726  14
  -8   5  17-101.947 154.153  13
   8   5  17 351.981 269.474  16
   8   5 -18 1051.77 529.215  17
   8   5  18 443.251 292.250  16
   8   5 -18 504.217 247.638  14
  -8   5  18 31.5528 252.387  13
   8   5  19 627.978 354.954  16
   8   5 -19 534.464 393.551  14
  -8   5  19 67.3692 195.041  13
   8   5 -19 197.175 216.450  17
   8   5 -20 254.848 231.943  17
   8   5  20-64.7297 300.405  16
   8   5 -20-34.9558 222.672  14
  -8   5  20-88.4216 226.716  13
   8   5 -21 3156.04 665.930  14
  -8   5  21 3635.48 741.122  13
   8   5 -21 2541.98 683.983  17
   8   5  21 3311.94 699.351  16
   8   5  22 128.414 163.518  16
   8   5 -22 166.131 189.687  14
  -8   5  22 290.026 223.474  13
   8   5  23 113.205 213.157  16
   8   5 -23 226.680 208.389  14
   8   5 -23 14.7121 151.979  17
   8   5  24 1803.26 473.278  16
   8   5 -24 1836.42 474.748  14
   8   5 -24 484.818 355.119  17
   8   5  25 749.588 317.187  16
  -8   5 -25 252.348 194.011  10
   8   5 -25 574.959 307.765  14
  -8   5 -26 755.989 289.444  10
   8   5 -26 441.728 196.129  14
   8   5  27 643.060 309.124  16
  -8   5 -27 445.269 211.276  10
   8   5 -27 333.610 240.447  14
  -9   5   0 12458.0 1169.55   6
  -9   5   1 371.938 219.761   8
  -9   5  -1 471.912 315.263   6
  -9   5   2 1300.06 363.810   8
  -9   5  -2 2133.55 504.703   6
  -9   5  -3 4587.29 722.316   6
  -9   5   3 4180.70 678.024   8
  -9   5   4 433.950 266.321   8
  -9   5  -4 459.657 237.802   6
  -9   5   5 1774.82 425.723   8
  -9   5  -5 1478.04 395.998   6
  -9   5   6 33.9480 141.082   8
  -9   5  -6 356.446 269.295   6
  -9   5   7 381.301 273.791   8
  -9   5  -7 63.5026 196.009   6
   9   5  -7 269.615 180.035   4
  -9   5   8 560.167 249.277   8
   9   5  -8 428.042 209.238   4
  -9   5  -8 495.290 228.389   6
  -9   5   9 290.708 129.506   8
   9   5  -9 291.519 156.604   4
  -9   5  -9 464.900 217.285   6
  -9   5  10 3726.55 640.826   8
  -9   5 -10 3266.23 665.984  10
  -9   5  10 3942.43 687.700  13
  -9   5 -10 2966.11 654.679  13
  -9   5 -10 2403.67 584.224   6
   9   5 -10 3057.27 659.500   4
  -9   5  11-120.145 151.218   8
   9   5 -11 89.6783 246.129   4
  -9   5 -11 782.614 328.763  10
   9   5 -11 436.741 366.558  17
  -9   5  11 101.191 230.753  13
  -9   5 -11 4.46980 221.742  13
  -9   5 -11 145.515 161.439   6
   9   5 -12 322.360 241.636   4
  -9   5 -12 655.009 310.613  10
   9   5 -12 279.983 217.044  17
  -9   5  12-126.420 223.935  13
  -9   5 -12 338.044 277.556  13
  -9   5 -12 177.133 241.389   6
   9   5  13-234.508 338.878  16
  -9   5 -13 344.962 259.068  10
  -9   5  13 15.9796 177.715  13
  -9   5 -13 138.833 207.156  13
  -9   5 -14 3723.04 759.643  10
   9   5 -14 2419.52 611.193  14
  -9   5  14 4578.66 829.979  13
   9   5  14 4066.61 737.223  16
  -9   5 -14 4969.31 903.242  13
   9   5  15 1280.23 417.119  16
  -9   5 -15 1905.82 535.844  10
   9   5 -15 1655.68 489.692  14
  -9   5  15 1034.94 469.497  13
  -9   5 -15 1602.56 582.773  13
   9   5  16 1123.41 429.385  16
  -9   5 -16 1129.71 448.990  10
   9   5 -16 1405.56 501.445  14
  -9   5  16 1091.84 405.038  13
  -9   5 -16 335.517 294.729  13
  -9   5 -17 3563.85 747.483  10
   9   5 -17 6134.03 956.477  14
  -9   5  17 4093.18 800.358  13
  -9   5 -17 5589.53 968.653  13
   9   5  17 3873.40 763.138  16
   9   5  18 2131.97 591.292  16
   9   5 -18 2798.72 660.756  14
  -9   5  18 1920.32 561.291  13
  -9   5 -18 2611.67 681.318  13
   9   5  19 2182.14 598.162  16
   9   5 -19 2807.31 641.612  14
  -9   5  19 3726.83 740.082  13
  -9   5 -19 3946.29 850.467  13
   9   5  20 3771.49 740.367  16
  -9   5 -20 2229.30 575.752  10
   9   5 -20 4101.99 739.920  14
  -9   5  20 4559.31 817.641  13
   9   5  21-59.1406 238.241  16
  -9   5 -21 190.565 197.785  10
   9   5 -21 158.620 243.536  14
  -9   5  21-34.4649 145.877  13
   9   5  22-35.9000 195.007  16
  -9   5 -22 251.864 198.918  10
   9   5 -22-164.377 200.028  14
  -9   5  22 102.233 177.791  13
   9   5  23 460.741 220.125  16
  -9   5 -23-51.6384 138.002  10
   9   5 -23 177.637 230.422  14
   9   5  24 565.791 264.980  16
  -9   5 -24 501.457 302.408  10
   9   5 -24 131.123 257.250  14
   9   5  25 207.510 145.569  16
  -9   5 -25 183.701 124.661  10
   9   5 -25 34.5344 158.789  14
   9   5  26 706.991 267.094  16
  -9   5 -26 301.459 185.114  10
   9   5 -26 513.220 255.105  14
 -10   5   0 389.039 275.616   6
 -10   5   1 983.185 355.992   8
 -10   5  -1 973.540 356.117   6
 -10   5  -2 9595.11 1063.55   6
 -10   5   2 9494.13 1062.34   8
 -10   5  -3 7433.84 971.859   6
 -10   5   3 7428.28 925.666   8
 -10   5   4 1881.56 466.236   8
 -10   5  -4 1938.71 521.127   6
 -10   5  -5 14285.9 1349.05   6
 -10   5   5 13506.4 1241.20   8
 -10   5   6 1436.66 444.990   8
 -10   5  -6 1018.33 382.068   6
 -10   5  -7 16393.1 1462.93   6
 -10   5   7 17633.5 1476.44  13
 -10   5  -7 16239.5 1504.66  13
  10   5  -7 15959.0 1385.91   4
 -10   5   7 17236.0 1416.77   8
 -10   5   8 540.586 305.804   8
  10  -5   8 473.195 259.506  11
  10   5  -8 344.914 241.185   4
 -10   5   8 664.711 326.807  13
 -10   5  -8 654.113 295.075  10
 -10   5  -8 632.900 313.941  13
 -10   5  -8 452.331 265.635   6
 -10   5   9 1965.22 464.958   8
  10  -5   9 1121.33 365.605  11
  10   5  -9 1179.51 408.545   4
 -10   5  -9 1047.19 360.892  10
 -10   5   9 1273.48 397.107  13
 -10   5  -9 1237.53 446.944  13
 -10   5  -9 775.579 326.114   6
  10  -5  10 3391.33 653.812  11
  10   5 -10 3582.44 725.032   4
 -10   5 -10 2538.11 531.527  10
 -10   5  10 3354.79 659.577  13
 -10   5 -10 3604.87 780.089  13
 -10   5 -10 3022.90 660.201   6
  10  -5  11 1952.30 526.292  11
  10   5 -11 1041.44 447.258   4
 -10   5 -11 1459.17 447.618  10
 -10   5  11 2190.12 526.985  13
 -10   5 -11 2578.53 662.695  13
  10  -5  12 10856.5 1195.98  11
 -10   5  12 10931.8 1255.69  13
 -10   5 -12 8719.50 1206.85  13
 -10   5 -12 7961.35 1047.59  10
 -10   5 -13 657.470 378.058  10
 -10   5  13 251.283 262.204  13
 -10   5 -13 770.900 442.232  13
  10   5  14 750.547 355.227  16
 -10   5 -14 976.925 407.449  10
 -10   5  14 164.414 178.559  13
 -10   5 -14 1254.13 529.899  13
 -10   5 -15 5129.44 893.244  10
  10   5  15 4494.95 798.039  16
  10   5 -15 4552.67 788.054  14
 -10   5  15 5656.66 929.219  13
 -10   5 -15 4840.91 929.051  13
  10   5  16 2488.70 620.433  16
 -10   5 -16 3565.40 729.907  10
  10   5 -16 4045.46 747.980  14
 -10   5  16 3100.04 698.421  13
 -10   5 -16 3640.12 829.679  13
  10   5  17 47.9798 241.435  16
 -10   5 -17 348.667 252.961  10
  10   5 -17 500.098 288.859  14
 -10   5  17-139.937 208.312  13
 -10   5 -17 397.146 373.468  13
  10   5  18 4372.69 783.585  16
 -10   5 -18 3090.35 697.375  10
  10   5 -18 4760.74 784.525  14
 -10   5  18 4912.21 850.338  13
 -10   5 -18 3662.49 828.269  13
  10   5  19 1289.19 428.265  16
 -10   5 -19 959.463 378.454  10
  10   5 -19 674.800 315.701  14
 -10   5  19 530.656 290.669  13
 -10   5 -19 288.937 328.323  13
  10   5  20 451.478 274.581  16
 -10   5 -20 263.505 209.522  10
  10   5 -20 297.685 196.111  14
 -10   5  20 515.521 301.164  13
 -10   5 -20 366.381 254.926  13
  10   5  21 2302.13 516.430  16
 -10   5 -21 1238.75 473.675  10
  10   5 -21 2277.56 564.775  14
 -10   5  21 2366.25 583.269  13
 -10   5 -21 3104.50 675.648  13
  10   5  22 194.291 164.834  16
 -10   5 -22 189.069 236.989  10
  10   5 -22 19.1055 151.778  14
 -10   5  22 387.695 234.142  13
  10   5  23 37.8667 200.406  16
 -10   5 -23 425.378 269.851  10
  10   5 -23-98.4998 169.616  14
  10   5  24 67.3695 140.910  16
 -10   5 -24 132.817 145.699  10
  10   5 -24-196.085 227.303  14
  10  -5  24-70.5912 109.425  11
  10   5  25 222.741 225.507  16
 -10   5 -25 337.148 187.232  10
  10   5 -25 59.2635 174.791  14
  10   5  26 251.376 186.377  16
  10   5 -26-115.054 148.094  14
 -11   5   0 170.283 194.693  13
 -11   5   0 558.658 265.427   8
 -11   5   1 442.831 215.842   8
 -11   5  -1 952.842 381.923   6
 -11   5   1 635.591 312.926  13
 -11   5  -1 472.604 273.865  13
 -11   5   2 193.391 182.812   8
 -11   5   2 308.471 165.091  13
 -11   5  -2 713.368 391.367  13
 -11   5  -2 23.4566 176.790   6
  11  -5  -3 15337.7 1355.74  11
  11  -5   3 13201.5 1265.17  11
 -11   5  -3 13770.2 1313.38   6
 -11   5   3 13737.3 1350.58  13
 -11   5  -3 13189.4 1347.59  13
 -11   5   3 13587.4 1272.44   8
  11  -5   4 3790.26 657.085  11
 -11   5  -4 5903.45 891.071   6
 -11   5   4 4701.36 781.471  13
 -11   5  -4 4716.30 807.665  13
 -11   5   4 5388.52 796.451   8
  11  -5   5-22.3966 191.384  11
 -11   5   5 89.2087 181.627   8
 -11   5   5 94.9370 172.259  13
 -11   5  -5-11.4319 188.075  13
 -11   5  -5-144.728 112.608   6
 -11   5   6 2605.22 561.074   8
  11  -5   6 1690.42 487.075  11
  11   5  -6 2910.40 609.588   4
 -11   5   6 2903.54 603.137  13
 -11   5  -6 2830.84 661.267  13
 -11   5   7 4899.57 748.603   8
  11  -5   7 4330.80 736.081  11
  11   5  -7 3599.62 700.381   4
 -11   5  -7 4189.44 877.658  13
 -11   5   7 3921.83 704.771  13
  11  -5   8 2897.19 576.773  11
 -11   5  -8 2810.43 588.781  10
  11   5  -8 2758.46 620.782   4
 -11   5   8 3480.80 686.512  13
 -11   5  -8 3877.46 780.302  13
  11  -5   9 683.825 318.773  11
 -11   5  -9 518.781 236.021  10
 -11   5   9 629.726 315.315  13
 -11   5  -9 279.329 310.681  13
  11  -5  10-11.7216 204.463  11
 -11   5 -10 0.64316 88.0712  10
 -11   5  10-151.161 227.871  13
 -11   5 -10 321.887 271.156  13
  11  -5  11 342.560 241.054  11
 -11   5 -11 219.399 179.360  10
 -11   5  11 702.748 328.147  13
 -11   5 -11 374.584 319.247  13
  11  -5  12 7638.25 1045.23  11
 -11   5  12 8699.39 1144.99  13
 -11   5 -12 7883.78 1157.92  13
 -11   5 -12 6542.55 930.654  10
 -11   5 -13 573.518 313.977  10
  11  -5  13 476.544 282.590  11
 -11   5  13 1173.79 406.994  13
 -11   5 -13 1191.04 465.226  13
  11  -5  14 681.344 333.632  11
 -11   5 -14 634.303 300.742  10
 -11   5  14 911.641 362.855  13
 -11   5 -14 1302.59 491.425  13
  11  -5  15 305.526 279.877  11
  11   5  15 402.244 244.432  16
 -11   5 -15 494.856 276.449  10
 -11   5  15 138.056 165.689  13
 -11   5 -15 496.203 315.824  13
  11  -5  16-3.68207 117.343  11
  11   5  16-4.85973 148.361  16
 -11   5 -16 466.287 279.649  10
 -11   5  16-63.6999 229.346  13
 -11   5 -16 208.802 326.591  13
  11  -5  17-199.860 211.705  11
  11   5  17 110.728 183.306  16
 -11   5 -17 155.342 158.362  10
  11   5 -17 114.335 302.663  14
 -11   5  17-119.566 241.748  13
 -11   5 -17-24.6317 236.174  13
  11  -5  18 4663.65 844.521  11
  11   5  18 4906.31 810.735  16
 -11   5 -18 3299.61 666.421  10
  11   5 -18 4159.84 739.291  14
 -11   5  18 5522.77 918.279  13
 -11   5 -18 4186.18 878.588  13
  11  -5  19-21.1535 133.024  11
  11   5  19 133.489 139.005  16
  11   5 -19-195.674 223.355  14
 -11   5  19-72.0897 130.317  13
  11  -5  20 751.316 325.164  11
  11   5  20 994.732 404.968  16
  11   5 -20 1522.05 413.929  14
 -11   5  20 1234.41 429.618  13
 -11   5 -20 1828.09 545.178  13
  11   5  21 439.857 203.882  16
  11  -5  21-267.228 207.486  11
  11   5 -21 224.603 189.449  14
 -11   5  21 141.569 185.699  13
 -11   5 -21-117.529 210.800  13
  11  -5  22 700.809 289.706  11
  11   5  22 188.753 223.900  16
  11   5 -22 161.693 176.952  14
 -11   5 -22 34.9867 138.137  13
  11  -5  23 129.054 139.288  11
  11   5  23 523.625 264.824  16
  11   5 -23-236.448 273.650  14
 -11   5 -23 152.233 156.620  13
  11   5  24-208.140 183.395  16
  11   5 -24 59.0419 130.566  14
  11  -5  24-249.597 170.286  11
  11   5  25-77.7400 139.869  16
  12  -5   0-738.706 338.355  11
 -12   5   0 130.490 259.081   8
 -12   5   0-170.354 229.294  13
  12  -5  -1 513.303 295.573  11
  12  -5   1 387.524 231.471  11
 -12   5   1 244.260 179.856   8
 -12   5  -1 852.069 385.997   6
 -12   5   1 608.809 368.163  13
 -12   5  -1 526.788 308.452  13
  12  -5  -2 8462.42 1084.24  11
  12  -5   2 8483.87 1041.16  11
 -12   5   2 9363.67 1136.04  13
 -12   5  -2 9065.91 1128.11  13
 -12   5   2 7934.20 998.374   8
  12  -5   3 2701.68 882.178  11
 -12   5   3 2278.81 593.603  13
 -12   5  -3 1954.48 544.877  13
  12  -5   4 18669.4 1564.71  11
 -12   5   4 21153.9 1704.04  13
 -12   5  -4 19867.7 1717.72  13
 -12   5   5 15.7935 230.301  13
 -12   5  -5 60.0673 229.846  13
  12  -5   6 677.592 289.781  11
 -12   5   6 754.033 360.983  13
 -12   5  -6 975.984 414.681  13
  12  -5   7 3233.95 632.428  11
 -12   5   7 4485.72 827.495  13
 -12   5  -7 3393.39 727.270  13
 -12   5   8 5668.54 903.868  13
 -12   5  -8 3687.34 778.632  13
  12  -5   8 6314.90 937.235  11
  12  -5   9 4531.79 836.660  11
 -12   5   9 4825.97 816.345  13
 -12   5  -9 3605.50 763.235  13
  12  -5  10 984.385 361.434  11
 -12   5  10 805.577 392.074  13
 -12   5 -10 481.266 323.577  13
  12  -5  11 2068.29 559.435  11
 -12   5  11 2491.68 598.954  13
 -12   5 -11 2570.23 704.283  13
  12  -5  12 3077.94 678.310  11
 -12   5  12 4029.21 785.587  13
 -12   5 -12 3549.98 778.101  13
  12  -5  13 185.534 284.564  11
 -12   5  13-62.7133 142.996  13
 -12   5 -13 62.5110 200.358  13
 -12   5  14 7463.29 1053.65  13
 -12   5 -14 7056.97 1089.63  13
  12  -5  14 6410.65 987.686  11
  12  -5  15 168.133 209.468  11
 -12   5  15 58.7672 145.878  13
 -12   5 -15 561.245 367.417  13
  12  -5  16 5327.20 896.168  11
  12   5  16 5965.66 877.055  16
 -12   5  16 5647.01 905.678  13
 -12   5 -16 4118.75 829.619  13
  12  -5  17 491.412 306.399  11
  12   5  17 631.171 306.578  16
 -12   5  17 581.612 302.613  13
 -12   5 -17 91.3430 213.573  13
  12  -5  18 429.013 273.215  11
  12   5  18 436.387 328.117  16
  12   5 -18 296.767 221.257  14
 -12   5  18 305.137 217.103  13
 -12   5 -18 42.0017 185.848  13
  12  -5  19 7.32877 163.922  11
  12   5  19 478.883 312.629  16
  12   5 -19 433.972 229.349  14
 -12   5  19-255.999 218.339  13
 -12   5 -19 7.26964 196.486  13
  12  -5  20 809.440 334.822  11
  12   5  20 1221.57 406.706  16
  12   5 -20 983.028 299.142  14
 -12   5  20 1017.64 346.144  13
 -12   5 -20 1280.42 403.654  13
  12  -5  21-193.085 180.415  11
  12   5  21 155.916 205.280  16
  12   5 -21 375.433 268.472  14
 -12   5  21 17.3056 193.432  13
 -12   5 -21 106.705 136.734  13
  12  -5  22 613.213 185.138  11
  12   5  22 559.023 246.456  16
  12   5 -22 10.4386 125.238  14
 -12   5 -22 643.654 321.686  13
  12  -5  23 0.00000 174.896  11
  12   5  23 247.019 175.445  16
  12   5 -23-141.746 119.015  14
 -12   5 -23-86.3993 172.231  13
  13  -5   0 31658.0 2103.01  11
 -13   5   0 34022.3 2235.79  13
  13  -5   1 15675.5 1510.40  11
 -13   5   1 13822.6 1417.64  13
 -13   5  -1 15470.7 1519.33  13
 -13   5   2 4992.00 843.542  13
 -13   5  -2 4313.73 812.794  13
  13  -5   3 8510.29 1107.23  11
 -13   5   3 8183.25 1076.63  13
 -13   5  -3 7932.33 1111.84  13
  13  -5   4 16421.1 1524.37  11
 -13   5   4 16490.4 1518.64  13
 -13   5  -4 16388.6 1638.76  13
 -13   5   5 389.978 236.916  13
 -13   5  -5 349.707 231.585  13
  13  -5   6 6067.44 938.202  11
 -13   5   6 6527.38 933.670  13
 -13   5  -6 6738.02 1053.16  13
  13  -5   7 631.730 373.809  11
 -13   5   7 1098.77 410.155  13
 -13   5  -7 817.264 443.366  13
  13  -5   8 3954.48 764.858  11
 -13   5   8 4230.73 754.014  13
 -13   5  -8 3535.33 782.982  13
  13  -5   9 2519.79 593.513  11
 -13   5   9 3095.94 640.066  13
 -13   5  -9 2191.39 631.472  13
  13  -5  10 5385.05 914.489  11
 -13   5  10 8529.53 1098.72  13
 -13   5 -10 5914.71 1014.80  13
  13  -5  11 529.258 335.606  11
 -13   5  11 699.518 355.622  13
 -13   5 -11 270.855 276.946  13
  13  -5  12 87.4667 161.036  11
 -13   5  12 33.1744 232.143  13
 -13   5 -12-200.285 310.603  13
  13  -5  13 3210.32 688.488  11
 -13   5  13 3404.81 695.956  13
 -13   5 -13 3347.46 746.293  13
  13  -5  14 5929.85 939.896  11
 -13   5  14 6899.26 986.865  13
 -13   5 -14 6161.56 1053.05  13
  13  -5  15 581.602 334.490  11
 -13   5  15 879.567 398.431  13
 -13   5 -15 864.396 415.566  13
  13  -5  16 3172.58 664.081  11
 -13   5  16 3080.60 639.514  13
 -13   5 -16 3377.19 749.969  13
  13  -5  17 1363.59 460.693  11
 -13   5  17 887.176 322.752  13
 -13   5 -17 704.052 448.813  13
  13  -5  18 2117.57 546.313  11
  13   5  18 2014.88 519.595  16
 -13   5  18 1672.68 496.347  13
 -13   5 -18 1379.84 483.186  13
  13  -5  19 139.785 190.300  11
  13   5  19 283.153 177.376  16
 -13   5  19-146.908 161.308  13
 -13   5 -19-193.828 267.645  13
  13  -5  20-223.360 183.871  11
  13   5  20-27.3087 146.825  16
  13   5 -20-264.863 244.036  14
 -13   5  20 60.7831 115.943  13
 -13   5 -20-52.9789 200.300  13
  13  -5  21 613.365 276.610  11
  13   5  21 878.350 325.835  16
  13   5 -21 300.044 215.845  14
 -13   5 -21 768.573 333.672  13
  13  -5  22 144.093 142.028  11
  13   5  22 304.592 146.152  16
  13   5 -22-62.3516 111.331  14
 -13   5 -22 161.998 233.563  13
  14  -5   0-138.013 299.724  11
 -14   5   0 110.024 263.439  13
 -14   5   1 605.143 384.748  13
 -14   5  -1 649.254 420.470  13
  14  -5   2 17795.5 1607.35  11
 -14   5   2 21060.2 1743.22  13
 -14   5  -2 16928.5 1596.27  13
 -14   5   3 606.692 337.425  13
 -14   5  -3 517.291 337.498  13
  14  -5   4 10317.2 1229.78  11
 -14   5   4 10660.5 1220.61  13
 -14   5  -4 9240.66 1232.47  13
  14  -5   5 2660.70 634.895  11
 -14   5   5 1727.83 512.295  13
 -14   5  -5 1082.74 433.474  13
  14  -5   6-2.15198 138.821  11
 -14   5   6-131.232 233.860  13
 -14   5  -6 164.254 285.633  13
  14  -5   7 130.312 218.837  11
 -14   5   7 765.598 308.479  13
 -14   5  -7 363.524 263.421  13
  14  -5   8 1304.07 452.206  11
 -14   5   8 1755.86 534.459  13
 -14   5  -8 1330.03 478.524  13
  14  -5   9 282.861 231.784  11
 -14   5   9-20.8601 195.595  13
 -14   5  -9 652.229 364.476  13
  14  -5  10-309.352 248.588  11
 -14   5  10-82.3507 236.745  13
 -14   5 -10 159.609 200.194  13
  14  -5  11 2238.53 585.626  11
 -14   5  11 2542.21 570.315  13
 -14   5 -11 1270.15 517.899  13
  14  -5  12 738.831 348.190  11
 -14   5  12 1022.14 413.676  13
 -14   5 -12 756.693 317.209  13
  14  -5  13 194.297 161.426  11
 -14   5  13-58.1412 195.486  13
 -14   5 -13-217.431 238.297  13
  14  -5  14 72.7851 142.280  11
 -14   5  14-11.1069 134.972  13
  14  -5  15 622.755 310.980  11
 -14   5  15 707.503 389.202  13
 -14   5 -15 557.869 333.723  13
  14  -5  16-67.2209 130.699  11
 -14   5  16-132.956 199.551  13
 -14   5 -16 288.133 246.721  13
  14  -5  17 237.225 209.809  11
 -14   5  17 87.5133 122.192  13
 -14   5 -17-259.325 273.094  13
  14  -5  18 1158.75 387.703  11
 -14   5 -18 976.575 391.613  13
  14  -5  19-408.950 236.916  11
 -14   5 -19 126.182 169.567  13
  14  -5  20 112.526 136.247  11
 -14   5 -20 368.818 226.673  13
 -15   5   0 5008.31 849.024  13
 -15   5   1 404.872 219.639  13
 -15   5  -1 662.930 398.447  13
  15  -5   2 6787.16 993.099  11
 -15   5   2 6041.77 912.220  13
 -15   5  -2 7417.08 1052.46  13
  15  -5   3 2467.90 828.516  11
 -15   5   3 1319.93 462.011  13
 -15   5  -3 1980.81 590.173  13
  15  -5   4 4438.28 836.636  11
 -15   5   4 3854.38 726.598  13
 -15   5  -4 5221.02 901.313  13
  15  -5   5 698.254 467.786  11
 -15   5   5 129.125 260.091  13
 -15   5  -5 822.334 371.864  13
  15  -5   6 14021.6 1432.11  11
 -15   5   6 16232.4 1467.06  13
 -15   5  -6 14305.9 1480.63  13
  15  -5   7 492.696 336.639  11
 -15   5   7 350.005 153.416  13
 -15   5  -7 680.667 368.472  13
  15  -5   8 1943.77 531.264  11
 -15   5   8 1540.96 435.204  13
 -15   5  -8 1906.13 588.339  13
  15  -5   9 186.697 200.860  11
 -15   5   9-441.297 360.813  13
 -15   5  -9 85.1338 239.340  13
  15  -5  10-78.4135 167.154  11
 -15   5  10 134.251 122.924  13
 -15   5 -10 10.3535 197.556  13
  15  -5  11 600.755 280.287  11
 -15   5  11 839.354 355.070  13
 -15   5 -11 483.183 238.235  13
  15  -5  12 145.846 151.743  11
 -15   5  12 12.9575 164.228  13
 -15   5 -12 154.582 177.703  13
  15  -5  13 1231.30 416.251  11
 -15   5  13 840.982 349.327  13
 -15   5 -13 1058.62 434.789  13
  15  -5  14 72.3640 168.889  11
 -15   5  14 38.1225 112.292  13
 -15   5 -14-96.7961 216.970  13
  15  -5  15 5090.70 801.221  11
 -15   5 -15 4488.70 847.553  13
 -15   5  15 2990.20 600.595  13
  15  -5  16 272.381 209.346  11
 -15   5 -16 100.759 232.373  13
  15  -5  17 118.400 124.812  11
 -15   5 -17 59.2677 182.030  13
  15  -5  18-67.0514 128.264  11
 -15   5 -18-38.4352 184.487  13
  15  -5  19-185.234 155.251  11
 -15   5 -19-156.009 192.407  13
  16  -5   0-173.340 193.123   9
 -16   5   0-493.205 284.053  13
  16  -5  -1-174.327 223.983   9
 -16   5   1 463.098 288.437  13
 -16   5  -1 303.144 250.708  13
  16  -5   2 2150.12 579.553  11
 -16   5   2 1082.83 406.733  13
 -16   5  -2 2053.19 518.358  13
 -16   5   3 237.453 308.405  13
 -16   5  -3-52.7877 196.390  13
  16  -5   4 5044.52 839.782  11
 -16   5   4 5336.24 854.642  13
 -16   5  -4 5610.68 897.052  13
  16  -5   5 377.754 354.419  11
 -16   5   5 107.437 212.732  13
 -16   5  -5-6.16817 279.722  13
  16  -5   6 213.885 147.308  11
 -16   5   6 31.0318 154.417  13
 -16   5  -6-135.723 238.273  13
  16  -5   7 3700.46 728.925  11
 -16   5   7 3555.96 665.212  13
 -16   5  -7 3532.89 696.383  13
  16  -5   8 2563.03 610.485  11
 -16   5   8 3229.04 595.179  13
 -16   5  -8 2294.59 559.876  13
  16  -5   9 91.3222 172.638  11
 -16   5   9-69.8772 173.613  13
 -16   5  -9 159.748 210.256  13
  16  -5  10 850.382 382.577  11
 -16   5  10 172.396 126.420  13
 -16   5 -10 1132.63 399.958  13
  16  -5  11 225.173 230.439  11
 -16   5  11-31.4849 119.248  13
 -16   5 -11 44.5008 143.376  13
  16  -5  12-123.174 173.467  11
 -16   5  12 101.843 127.351  13
 -16   5 -12-103.519 175.691  13
  16  -5  13 23.4679 214.495  11
 -16   5 -13-158.732 213.283  13
  16  -5  14 533.853 294.979  11
 -16   5 -14 316.434 249.502  13
  16  -5  15 341.378 219.918  11
 -16   5 -15 282.759 220.779  13
  16  -5  16 826.021 339.540  11
 -16   5 -16 1394.58 420.011  13
  16  -5  17-252.576 181.427  11
 -16   5 -17 179.147 177.685  13
  17  -5   0-213.847 224.332   9
 -17   5   0 144.749 183.590  13
  17  -5  -1-343.191 203.995   9
  17  -5   1-24.4992 174.759   9
 -17   5   1-67.3593 182.405  13
  17  -5  -2 1516.82 418.689   9
  17  -5   2 841.257 368.473   9
 -17   5   2 2046.13 523.497  13
 -17   5  -2 1095.30 371.730  13
  17  -5  -3 326.800 246.071   9
 -17   5   3 659.873 329.417  13
 -17   5  -3 147.559 229.552  13
  17  -5   4 3772.02 699.807  11
 -17   5   4 3521.77 647.831  13
 -17   5  -4 2836.46 580.165  13
  17  -5   5 1236.00 441.145  11
 -17   5   5 870.440 295.061  13
 -17   5  -5 634.595 277.524  13
  17  -5   6 238.739 247.698  11
 -17   5   6 163.980 144.776  13
 -17   5  -6-91.4273 180.347  13
  17  -5   7 36.1851 205.954  11
 -17   5   7-254.062 209.909  13
 -17   5  -7 372.620 237.998  13
  17  -5   8 1521.58 448.617  11
 -17   5   8 913.495 352.849  13
  17  -5   9 182.729 256.490  11
 -17   5   9-124.668 149.265  13
 -17   5  -9 124.607 171.344  13
  17  -5  10 183.102 197.775  11
 -17   5 -10 481.830 280.019  13
  17  -5  11 79.4532 151.456  11
 -17   5 -11 937.985 302.558  13
  17  -5  12 196.282 206.011  11
 -17   5 -12-181.270 247.665  13
  17  -5  13 1077.92 349.518  11
 -17   5 -13 1618.40 415.692  13
  17  -5  14 219.700 110.359  11
 -17   5 -14 422.297 242.519  13
 -17   5 -15-280.958 215.898  13
  18  -5   0 293.219 200.707   9
 -18   5   0-96.3858 106.898  13
  18  -5  -1 219.922 232.358   9
  18  -5   1 275.680 182.561   9
 -18   5   1 894.502 336.199  13
 -18   5  -1 581.137 286.236  13
  18  -5  -2 403.722 223.380   9
 -18   5   2-99.6110 192.429  13
 -18   5  -2 257.386 210.202  13
  18  -5  -3 49.7218 124.978   9
  18  -5   3 29.1945 149.572   9
 -18   5   3-152.163 197.379  13
 -18   5  -3-39.2830 146.967  13
 -18   5   4 205.126 187.564  13
  18  -5   4-77.2007 164.417   9
 -18   5  -4 3.71258 165.193  13
 -18   5   5 94.2561 89.4725  13
  18  -5   5-0.53162 184.032   9
 -18   5  -5 218.858 205.348  13
 -18   5   6 97.4468 119.117  13
 -18   5  -6 309.761 148.727  13
  18  -5   7 817.859 353.167  11
 -18   5  -7 998.082 349.140  13
  18  -5   8 723.772 298.142  11
 -18   5  -8 1441.80 389.216  13
 -18   5  -9 608.260 268.614  13
  18  -5   9 353.041 251.025  11
  18  -5  10 104.784 130.817  11
 -18   5 -10 24.9323 123.939  13
  18  -5  11 161.527 159.753  11
 -18   5 -11-14.5188 124.616  13
 -18   5 -12 1580.94 370.724  13
  19  -5   0 2812.43 500.881   9
 -19   5   0 2094.51 425.773  13
  19  -5  -1 262.221 179.611   9
  19  -5   1 350.792 220.190   9
 -19   5   1 423.830 237.136  13
 -19   5  -1 676.209 235.112  13
  19  -5  -2 1521.43 368.738   9
  19  -5   2 910.364 321.374   9
 -19   5   2 1708.31 361.511  13
 -19   5  -2 1277.37 344.604  13
  19  -5  -3 79.4355 130.296   9
  19  -5   3-23.5766 117.487   9
 -19   5  -3 270.262 174.372  13
  19  -5   4-41.7691 111.304   9
 -19   5  -4-43.8317 96.6614  13
  19  -5   5-31.1709 191.120   9
 -19   5  -5 134.837 163.797  13
  19  -5   6 1321.13 386.026   9
 -19   5  -6 945.249 303.690  13
  19  -5   7-87.4514 131.627   9
   0   6   0 9091.79 941.249   7
   0   6   1 1441.73 320.537   8
   0   6   1 1240.44 362.837   7
   0   6  -1 1129.36 321.713   7
   0   6   2 1567.36 375.337   8
   0   6   2 2115.29 430.723   7
   0   6  -2 1041.97 359.837   7
   0   6  -3 6303.01 826.099   7
   0   6   3 5795.21 737.783   7
   0   6   3 6144.39 695.921   8
   0   6  -4 7591.54 884.231   7
   0   6   4 7152.16 756.993   8
   0   6   4 7866.45 855.550   7
   0   6   5 231.676 169.095   8
   0   6  -5 605.228 252.945   7
   0   6  -6 23344.4 1537.04   7
   0   6   6 22670.6 1419.10   8
   0   6   7 1381.22 350.209   8
   0   6  -7 1942.54 459.879   7
   0   6  -8 5870.27 756.411   7
   0   6   8 5344.33 744.018   8
   0   6  -9 28161.3 1650.90   7
   0   6   9 27026.6 1666.85   8
   0   6  10 7936.83 948.984   8
   0   6  11 5622.04 814.217   8
   0   6  12 6781.30 923.902   8
   0   6  13 1436.61 440.277   8
   0   6 -14 2584.53 672.214  14
   0   6  14 4229.93 715.955  12
   0   6  14 3765.75 720.496   8
   0   6 -15 4251.96 773.578  18
   0   6 -15 2458.01 686.758  14
   0   6  15 3159.60 636.829  13
   0   6  15 3928.31 704.722  12
   0   6 -16 311.276 160.484  18
   0   6 -16 373.359 341.905  14
   0   6  16 140.488 183.667  13
   0   6  16 399.277 313.332  12
   0   6 -17 23018.0 1868.28  14
   0   6  17 28076.1 1954.39  12
   0   6 -17 23774.3 1903.50  18
   0   6 -18 4032.06 812.541  18
   0   6 -18 3751.43 778.843  14
   0   6  18 3803.20 749.952  12
   0   6 -19 424.497 336.318  18
   0   6 -19 776.673 355.907  14
   0   6  19 1235.16 468.669  12
   0   6 -20 41163.9 2604.61  18
   0   6 -20 41243.1 2499.45  14
   0   6  20 46658.3 2555.82  12
   0   6 -21 1057.00 389.476  18
   0   6  21 1014.82 377.607  16
   0   6 -21 1114.06 493.026  14
   0   6 -22 5861.59 957.195  18
   0   6  22 6561.58 962.227  16
   0   6 -23 1842.00 547.941  18
   0   6  23 2894.70 641.035  16
   0   6 -24 1088.97 398.789  18
   0   6  24 1029.96 403.557  16
   0   6 -25 3228.01 691.081  18
   0   6  25 4976.68 774.647  16
   0   6  26 671.263 293.323  16
   0   6  27 1306.57 352.159  16
   0   6  28 810.630 293.153  16
  -1   6   0 164.985 142.808   8
  -1   6   0 21.2049 157.168   7
  -1   6   1 4939.42 698.553   7
  -1   6  -1 4866.69 695.806   7
   1   6  -1 5248.20 723.822   7
  -1   6   1 4884.36 627.443   8
  -1   6  -1 4656.34 591.721   8
  -1   6   2 2851.50 481.201   8
   1   6  -2 2620.82 534.307   7
  -1   6   2 2881.82 515.809   7
  -1   6  -2 2582.56 514.755   7
  -1   6  -3 12219.8 1132.42   7
   1   6  -3 11279.6 1090.54   7
  -1   6   3 12382.4 1055.72   7
   1   6   3 11696.0 945.348   8
  -1   6   3 11775.1 988.589   8
   1   6   4 55.1542 112.922   8
  -1   6   4-43.7737 152.773   8
  -1   6   4 205.747 129.119   7
   1   6  -4 114.957 204.598   7
  -1   6  -4-183.980 196.253   7
  -1   6  -5 6016.40 792.462   7
  -1   6   5 6806.05 767.010   7
   1   6   5 6502.66 745.317   8
  -1   6   5 7288.43 801.051   8
   1   6  -5 5754.43 786.659   7
   1   6   6 2881.45 527.670   8
  -1   6  -6 4207.06 651.634   7
   1   6  -6 3677.29 615.696   7
  -1   6   6 3760.40 568.018   7
  -1   6   6 3678.68 590.702   8
   1   6   7 879.345 289.381   8
  -1   6   7 450.889 218.562   8
  -1   6  -7 825.919 306.798   7
  -1   6  -8 13483.7 1164.95   7
   1   6   8 13231.8 1137.72   8
  -1   6   8 14819.8 1208.02   8
   1   6   9 686.400 266.939   8
  -1   6   9 689.991 301.536   8
  -1   6  -9 492.781 220.784   7
   1   6  10 2892.64 581.569   8
  -1   6  10 2520.02 521.287   8
   1   6  11 7287.38 932.344   8
  -1   6  11 8222.86 984.963   8
   1   6  12 4266.26 731.131   8
  -1   6  12 4449.30 758.544   8
  -1   6  13 779.227 372.722   8
   1   6  13 685.101 275.168   8
  -1   6  14 305.626 239.968   8
   1   6 -14 410.122 286.866  18
  -1   6 -14-66.9165 209.134  14
   1   6 -14 368.411 263.462  14
   1   6  14 239.165 150.028  12
  -1   6  14 718.786 329.206  12
   1   6  14 560.748 326.832   8
   1   6 -15 3831.13 728.316  18
  -1   6 -15 3455.74 684.458  18
  -1   6 -15 3712.51 766.308  14
   1   6 -15 3973.52 793.915  14
  -1   6  15 3394.20 660.161  13
   1   6  15 3503.73 663.764  12
  -1   6  15 3329.23 648.788  12
   1   6  15 4374.59 764.304   8
   1   6 -16-279.323 356.792  18
  -1   6 -16 298.394 188.933  18
  -1   6 -16 503.731 230.484  14
   1   6 -16 227.330 347.688  14
  -1   6  16 273.199 210.499  13
   1   6  16 356.005 298.590  12
  -1   6  16 115.768 182.485  12
   1   6 -17 1214.33 415.465  18
  -1   6 -17 1059.09 352.033  18
  -1   6 -17 1113.48 443.176  14
   1   6 -17 1754.41 539.013  14
  -1   6  17 935.393 392.985  13
   1   6  17 1646.26 503.322  12
  -1   6  17 1513.05 469.551  12
   1   6 -18-454.197 327.612  18
  -1   6 -18 199.116 217.771  18
  -1   6 -18 42.4204 207.743  14
   1   6 -18 19.7450 278.438  14
   1   6  18-204.397 225.047  12
  -1   6  18-14.9722 192.896  12
   1   6 -19 762.817 383.379  18
  -1   6 -19 821.918 377.219  18
   1   6 -19 887.517 350.738  14
   1   6  19 942.044 404.826  12
  -1   6  19 686.807 325.127  12
   1   6 -20 4629.95 881.982  18
  -1   6 -20 4665.30 843.993  18
   1   6 -20 4479.20 863.570  14
   1   6  20 4011.83 812.214  12
  -1   6  20 5246.55 849.502  12
   1   6  20 4527.31 868.002  16
   1   6 -21 341.645 266.454  18
  -1   6 -21 350.665 244.368  18
   1   6  21 602.229 386.288  16
   1   6 -21 130.544 246.888  14
  -1   6  21 127.596 226.967  12
   1   6 -22 420.947 330.410  18
  -1   6 -22-229.056 259.085  18
  -1   6  22 345.804 298.016  16
   1   6 -22-242.771 363.097  14
   1   6  22 79.3413 252.957  16
   1   6 -23 257.595 170.239  18
  -1   6 -23-155.258 212.475  18
   1   6  23-67.0542 287.884  16
   1   6 -23 402.784 393.967  14
   1   6 -24 1087.09 450.057  18
  -1   6 -24 247.312 179.442  18
   1   6  24 856.495 364.848  16
  -1   6  24 710.024 338.470  16
   1   6 -25 364.530 249.113  18
  -1   6 -25 1013.69 374.906  18
   1   6  25 834.180 385.423  16
  -1   6  25 644.564 372.378  16
  -1   6 -26 78.9061 222.315  18
  -1   6  26 66.4400 128.862  16
   1   6  26-481.306 312.719  16
   1   6  27-154.015 215.935  16
  -1   6  27 18.2836 165.428  16
   1   6  28 613.577 260.131  16
  -1   6  28-95.5916 136.742  16
  -2   6   0 52.9440 128.828   8
  -2   6   0 29.9265 140.345   7
  -2   6   1 186.666 165.107   8
  -2   6  -1-286.873 170.058   8
  -2   6   1-79.9454 189.199   7
  -2   6  -1 24.1968 148.755   7
  -2   6   2 119.310 194.419   8
  -2   6  -2 102.603 135.637   8
  -2   6  -2 257.087 137.285   7
  -2   6   2 83.8771 207.022   7
  -2   6  -3 7602.83 912.984   7
  -2   6   3 8176.31 869.173   7
  -2   6   3 7852.93 853.355   8
  -2   6  -3 8369.99 821.014   8
  -2   6   4 459.208 231.580   8
  -2   6   4 492.340 226.703   7
  -2   6  -4 338.125 182.750   7
   2   6   5 966.233 293.664   8
  -2   6   5 942.199 313.911   8
  -2   6   5 992.520 295.479   7
  -2   6  -5 903.149 333.138   7
   2   6   6 1992.26 423.164   8
  -2   6   6 2315.37 499.138   8
  -2   6   6 2375.49 463.307   7
  -2   6  -6 2755.90 538.700   7
  -2   6  -7 4890.87 697.862   7
  -2   6   7 4662.92 625.249   7
   2   6   7 4896.63 682.399   8
  -2   6   7 4614.57 671.850   8
   2   6   8 2143.47 464.783   8
  -2   6   8 1775.90 428.547   8
  -2   6  -8 1811.84 431.654   7
  -2   6  -9 9066.51 967.267   7
   2   6   9 9327.95 998.876   8
  -2   6   9 9834.63 1037.24   8
   2   6  10 746.918 350.795   8
  -2   6  10 252.454 204.113   8
   2   6  11 16174.5 1390.92   8
  -2   6  11 17181.3 1411.49   8
   2   6  12 4987.05 783.722   8
  -2   6  12 5666.90 844.909   8
  -2   6  13 166.583 185.270   8
   2   6  13 225.890 211.112   8
  -2   6  14 72.3732 228.668   8
   2   6 -14 198.627 291.157  18
  -2   6  14 22.9676 161.808  13
   2   6  14-172.926 175.309  12
  -2   6  14-127.341 162.177  12
   2   6  14-167.681 220.260   8
  -2   6  15 297.068 218.156   8
   2   6 -15 709.371 382.203  18
   2   6 -15 7.92511 153.529  14
  -2   6  15 267.254 210.361  13
   2   6  15 90.9935 156.809  12
  -2   6  15 119.071 171.634  12
   2   6  15 473.433 289.133   8
   2   6 -16 318.566 353.279  18
  -2   6 -16 1059.26 416.853  18
   2   6 -16 1142.53 443.588  14
  -2   6  16 966.657 414.647  13
   2   6  16 1654.35 493.292  12
  -2   6  16 1190.61 417.426  12
   2   6 -17 11060.6 1357.69  18
  -2   6 -17 11093.8 1244.31  18
   2   6 -17 13140.2 1421.57  14
  -2   6  17 13318.8 1345.76  13
   2   6  17 12790.7 1329.05  12
  -2   6  17 14835.6 1400.21  12
   2   6 -18 7436.37 1109.49  18
  -2   6 -18 8904.80 1194.98  18
   2   6  18 9751.99 1135.80  16
   2   6 -18 8525.31 1154.92  14
  -2   6  18 9668.97 1167.95  13
   2   6  18 8619.49 1131.30  12
  -2   6  18 8682.31 1097.79  12
   2   6 -19 2962.04 764.088  18
  -2   6 -19 3113.89 706.162  18
   2   6  19 5259.98 846.826  16
   2   6 -19 3197.20 710.670  14
   2   6  19 3710.81 749.255  12
  -2   6  19 3751.09 707.321  12
   2   6 -20 1219.84 523.759  18
  -2   6 -20 1234.82 499.704  18
   2   6  20 971.160 403.055  16
   2   6 -20 933.945 435.168  14
  -2   6  20 1453.03 491.091  12
   2   6 -21 54.5012 233.868  18
   2   6  21-163.711 291.090  16
   2   6 -21 129.273 210.751  14
  -2   6  21 460.249 291.076  12
  -2   6 -21-46.0101 196.528  18
   2   6 -22 583.170 362.671  18
  -2   6 -22 941.876 386.299  18
   2   6  22 1166.20 439.002  16
   2   6 -22 1925.16 568.471  14
   2   6 -23 1348.66 484.781  18
  -2   6 -23 856.577 250.919  18
   2   6  23 1511.82 466.979  16
  -2   6  23 1385.72 452.431  16
   2   6 -23 1558.18 575.779  14
  -2   6 -24 1206.50 424.924  18
   2   6  24 1968.55 606.950  16
  -2   6  24 1911.59 494.754  16
   2   6 -24 1531.46 481.429  14
  -2   6 -25 266.032 167.070  18
   2   6  25 1024.69 393.006  16
  -2   6  25 716.241 351.265  16
   2   6 -25 777.430 361.652  14
  -2   6 -26 647.015 328.922  18
   2   6  26 634.102 285.312  16
  -2   6  26 695.960 308.632  16
  -2   6  27 220.186 198.918  16
   2   6  27-149.502 160.886  16
   2   6 -28-512.775 253.899  17
  -2   6  28-562.358 225.924  16
   2   6  28 6.01970 148.160  16
  -3   6   0-58.8551 108.921   8
  -3   6   0-23.5712 194.977   7
  -3   6   1 290.772 150.714   8
  -3   6  -1 504.558 248.320   8
  -3   6   1 302.086 183.574   7
  -3   6  -1 408.019 208.874   7
  -3   6   2 216.957 200.370   8
  -3   6  -2 198.173 210.487   8
  -3   6  -2 142.553 235.161   7
  -3   6   2-44.6002 144.693   7
  -3   6   3 1939.54 444.159   8
  -3   6  -3 1949.44 433.738   8
  -3   6   3 1935.92 420.782   7
  -3   6  -3 1916.17 479.189   7
  -3   6   4 414.885 256.090   8
  -3   6   4 205.468 212.064   7
  -3   6  -4 217.915 200.759   8
  -3   6  -4 437.689 306.558   7
  -3   6   5 7586.92 827.130   7
  -3   6  -5 7716.59 944.872   7
  -3   6   5 7116.57 848.569   8
  -3   6  -5 6547.97 757.764   8
  -3   6   6 18408.0 1280.26   7
  -3   6  -6 18036.5 1400.82   7
  -3   6   6 19510.4 1388.73   8
   3   6   7 433.269 222.883   8
  -3   6   7 734.318 280.404   8
  -3   6  -7 672.552 323.514   7
  -3   6   7 774.454 259.275   7
  -3   6  -8 5202.28 744.115   7
   3   6   8 5840.57 790.391   8
  -3   6   8 5999.98 802.443   8
  -3   6  -9 9221.13 1008.46   7
   3   6   9 10174.3 1053.91   8
  -3   6   9 9897.75 1042.77   8
  -3   6  10 37.0442 134.806   8
  -3   6 -10-92.0565 207.829   7
   3   6  10 136.281 121.710   8
  -3   6  11 2937.01 571.253   8
   3   6  11 2285.30 521.323   8
  -3   6  12 43.0052 170.034   8
   3   6  12 85.9327 172.000   8
  -3   6  13 2529.15 588.902   8
   3   6 -13 2245.90 545.968  14
   3   6  13 3324.69 659.043  12
   3   6  13 2857.29 613.348   8
  -3   6  14 287.669 239.379   8
   3   6 -14 289.343 236.038  14
  -3   6  14-141.209 144.386  13
   3   6  14 156.665 164.754  12
  -3   6  14 789.712 349.315  12
   3   6  14 524.176 278.150   8
  -3   6  15 3253.22 696.763   8
   3   6  15 3280.61 629.964  16
   3   6 -15 2199.82 594.176  14
  -3   6  15 2040.29 531.696  13
   3   6  15 2384.98 591.745  12
  -3   6  15 2085.19 507.479  12
   3   6  15 2453.17 589.514   8
   3   6  16 14320.2 1335.82  16
   3   6 -16 14728.8 1469.74  14
  -3   6  16 13465.9 1373.35  13
   3   6  16 13129.8 1361.69  12
  -3   6  16 14630.7 1349.13  12
   3   6 -17 9156.76 1245.20  18
   3   6  17 10602.4 1155.54  16
   3   6 -17 8650.83 1147.96  14
  -3   6  17 7397.87 1098.09  13
   3   6  17 10268.2 1173.72  12
  -3   6  17 11130.4 1198.30  12
   3   6 -18 13538.0 1525.05  18
   3   6  18 13868.5 1384.42  16
   3   6 -18 17224.0 1593.16  14
  -3   6  18 14959.1 1444.23  13
   3   6  18 14634.2 1435.93  12
  -3   6  18 14931.0 1397.97  12
   3   6 -19-92.7232 527.608  18
   3   6  19 256.768 287.745  16
   3   6 -19-36.2055 215.094  14
  -3   6  19 74.9629 177.867  13
  -3   6  19 34.9915 208.449  12
   3   6 -20 3592.87 848.265  18
  -3   6 -20 3132.86 680.105  18
   3   6  20 2817.28 678.082  16
   3   6 -20 2928.23 685.343  14
  -3   6  20 3914.73 720.588  12
  -3   6 -21 5493.79 892.343  18
   3   6  21 6285.93 974.264  16
   3   6 -21 6428.18 1021.07  14
  -3   6  21 8229.61 1007.79  12
  -3   6 -22 354.341 221.104  18
   3   6  22-116.525 263.528  16
   3   6 -22 396.181 389.802  14
  -3   6 -23 704.104 390.683  18
   3   6  23 1066.36 426.782  16
   3   6 -23 1306.19 513.332  14
  -3   6 -24-323.756 242.935  18
   3   6  24-221.416 220.249  16
   3   6 -24-38.3652 174.970  14
  -3   6 -25 367.808 264.932  18
   3   6  25 2213.02 510.935  16
   3   6 -25 1031.42 435.836  14
  -3   6  25 1642.13 465.850  16
   3   6  26-13.1515 144.795  16
   3   6 -26 433.863 272.981  14
  -3   6  26-22.9417 173.149  16
   3   6 -27 270.087 190.852  17
   3   6  27 700.829 280.253  16
   3   6 -28 482.935 242.187  17
   3   6  28 562.953 260.799  16
  -4   6   0 497.326 249.927   8
  -4   6   0 130.059 214.915   7
  -4   6   1 502.837 235.495   8
  -4   6  -1 794.062 284.971   8
  -4   6   1 625.383 269.161   7
  -4   6  -1 799.598 305.178   7
  -4   6   2 2582.55 502.419   8
  -4   6  -2 2714.95 527.195   8
  -4   6  -2 2701.64 560.297   7
  -4   6   2 2930.17 573.821   7
  -4   6   3 4516.30 666.964   7
  -4   6  -3 3688.50 674.956   7
  -4   6   3 4674.25 702.193   8
  -4   6  -3 3737.85 603.135   8
  -4   6   4 15377.5 1196.31   7
  -4   6  -4 15336.5 1345.26   7
  -4   6   4 15642.9 1250.83   8
  -4   6  -4 16008.6 1231.74   8
  -4   6   5 5499.10 720.500   7
  -4   6  -5 5211.43 789.410   7
  -4   6  -5 5252.94 711.872   6
  -4   6   5 6197.25 804.723   8
  -4   6   6 2397.60 504.532   8
  -4   6   6 2091.06 450.563   7
  -4   6  -6 1977.69 507.390   7
  -4   6  -6 2210.65 449.718   6
  -4   6  -7 4135.51 657.247   7
  -4   6   7 4115.70 665.861   8
  -4   6   8-13.7630 152.993   8
  -4   6  -8 82.3059 122.327   7
  -4   6   9 2274.65 509.841   8
  -4   6  -9 2622.88 535.760   7
   4   6   9 2321.89 512.999   8
  -4   6  10 304.531 247.920   8
  -4   6 -10 901.578 323.529   7
   4   6  10 604.616 261.491   8
   4   6  11 8543.49 979.723   8
  -4   6  11 10000.7 1069.21   8
  -4   6  12-52.5810 205.550   8
   4   6  12-129.992 215.140   8
  -4   6  13 48.4474 122.577   8
   4   6  13 181.471 159.676  16
   4   6 -13-147.198 307.479  14
  -4   6  13 126.884 140.666  13
   4   6  13 22.4328 232.513  12
  -4   6  13-118.357 245.435  12
   4   6  13 43.8207 118.837   8
  -4   6  14-122.289 281.215   8
   4   6  14 55.3196 172.293  16
   4   6 -14 89.9721 282.183  14
  -4   6  14 392.255 247.283  13
   4   6  14 456.601 307.069  12
  -4   6  14 426.468 232.048  12
   4   6  14 765.609 325.288   8
   4   6  15 295.822 180.393  16
   4   6 -15-23.2556 178.581  14
  -4   6  15-10.2698 270.614  13
   4   6  15 38.3224 203.804  12
  -4   6  15 101.156 196.866  12
   4   6  16 2247.06 562.418  16
   4   6 -16 1952.55 553.138  14
  -4   6  16 2845.49 648.707  13
   4   6  16 3429.59 723.102  12
  -4   6  16 3025.38 604.199  12
   4   6  17 1390.39 432.213  16
   4   6 -17 1439.80 518.195  14
  -4   6  17 1699.24 509.158  13
   4   6  17 1538.49 460.422  12
  -4   6  17 1470.98 467.526  12
   4   6  18 5672.32 914.015  16
   4   6 -18 7180.21 1082.67  14
  -4   6  18 6924.76 1005.79  13
  -4   6  18 7149.39 946.740  12
   4   6 -19-117.929 209.620  14
  -4   6  19 55.9132 255.134  13
   4   6  19-53.6537 194.207  16
  -4   6  19-90.6527 178.564  12
   4   6  20 6799.24 970.272  16
   4   6 -20 8044.30 1089.32  14
  -4   6  20 8249.03 1140.08  13
   4   6  21 12436.1 1321.64  16
   4   6 -21 11512.9 1332.29  14
   4   6  22 10471.2 1197.40  16
   4   6 -22 9613.22 1199.13  14
   4   6  23-316.673 248.433  16
   4   6 -23-272.171 227.957  14
   4   6  24 258.489 281.906  16
  -4   6  24 25.7353 282.047  16
   4   6 -24-58.7344 212.193  14
   4   6 -25 76.5147 159.799  17
   4   6  25-135.834 218.540  16
  -4   6  25 105.105 195.512  16
   4   6 -25-182.651 230.650  14
   4   6 -26-7.85985 197.367  17
   4   6  26 528.662 262.675  16
  -4   6  26 935.943 313.579  16
   4   6 -26 905.884 351.007  14
   4   6 -27 295.913 230.072  17
  -4   6  27 200.523 160.377  16
   4   6  27 302.702 216.128  16
  -4   6 -27 70.0947 129.270  10
   4   6  28-243.511 184.081  16
   4   6 -28-444.318 229.838  17
  -5   6   0 113.743 176.800   8
  -5   6   1 330.297 182.094   8
  -5   6  -1 689.366 260.077   8
  -5   6   1 531.587 247.680   7
  -5   6  -2-60.5256 163.453   8
  -5   6   2-48.6492 119.686   8
  -5   6   2 15.7701 182.950   7
  -5   6   3-84.0072 151.142   8
  -5   6  -3 220.242 175.290   8
  -5   6   3 418.107 182.919   7
  -5   6   4 13005.8 1144.55   7
  -5   6  -4 12530.4 1123.75   6
  -5   6   4 10353.2 1044.20   8
  -5   6   5 1259.98 367.782   8
  -5   6  -5 1476.62 420.518   6
  -5   6   5 1534.24 359.287   7
  -5   6   6 1344.17 382.283   8
  -5   6   6 881.108 335.057   7
  -5   6  -6 1038.62 352.713   6
  -5   6   7 2268.53 498.473   8
  -5   6  -7 2356.04 524.003   6
  -5   6  -8 8484.66 978.196   6
  -5   6  -8 7489.74 942.700   7
  -5   6   8 7249.35 899.663   8
  -5   6   9 25.9358 148.451   8
  -5   6  -9 42.4865 208.823   7
  -5   6  10 291.602 225.440   8
  -5   6 -10-70.4936 208.271   7
  -5   6  11 209.527 180.897   8
   5   6  11-41.5956 219.335   8
  -5   6  12 1659.97 454.887   8
   5   6 -12 1892.94 557.806  17
   5   6 -12 2366.14 556.529  14
  -5   6  12 1812.65 546.766  13
   5   6  12 2495.32 527.674  12
   5   6  12 2542.46 530.262   8
  -5   6  13 5183.95 793.269   8
   5   6  13 3248.46 616.536  16
   5   6 -13 3083.78 639.284  14
  -5   6  13 2744.32 573.165  13
   5   6  13 3406.04 687.702  12
  -5   6  13 4478.67 695.329  12
   5   6  13 4539.29 748.516   8
   5   6 -13 4423.87 820.547  17
   5   6 -14 927.766 431.872  17
   5   6  14 600.228 320.619  16
   5   6 -14 614.259 364.724  14
  -5   6  14 630.431 253.548  13
   5   6  14 388.962 213.860  12
  -5   6  14 1425.32 447.493  12
   5   6  15 2100.34 487.530  16
   5   6 -15 2495.45 621.186  14
  -5   6  15 1776.21 504.236  13
   5   6 -15 2902.55 679.135  17
   5   6  15 1449.10 448.726  12
  -5   6  15 2426.32 530.452  12
   5   6 -16 8838.95 1244.03  17
   5   6  16 10927.6 1202.41  16
   5   6 -16 8994.39 1141.44  14
  -5   6  16 11211.6 1293.74  13
   5   6  16 7928.42 1053.73  12
   5   6 -17 865.040 356.451  14
  -5   6  17 1090.50 453.535  13
   5   6  17 773.392 332.091  16
   5   6  18-95.0393 238.913  16
   5   6 -18-187.926 284.096  14
  -5   6  18 590.823 328.279  13
   5   6  19 227.557 298.319  16
   5   6 -19 492.517 344.291  14
  -5   6  19 186.591 217.923  13
   5   6  20 9702.70 1159.19  16
   5   6 -20 6776.58 1032.31  14
  -5   6  20 10597.2 1234.31  13
   5   6  21 449.431 206.214  16
   5   6 -21 162.782 265.567  14
   5   6 -22 350.725 353.557  17
   5   6  22-78.0256 194.786  16
   5   6 -22 1.37212 215.048  14
   5   6 -23 300.052 309.193  17
   5   6  23 484.540 184.073  16
   5   6 -23 507.544 318.128  14
   5   6 -24-95.1208 152.620  17
   5   6  24 268.392 240.358  16
   5   6 -24-120.584 257.857  14
   5   6 -25 119.846 227.831  17
   5   6  25 885.532 344.220  16
  -5   6  25 1526.33 434.484  16
   5   6 -25 1543.95 456.661  14
   5   6 -26 54.3351 143.487  17
   5   6  26 123.067 141.252  16
  -5   6  26 559.483 230.237  16
  -5   6 -26 192.620 130.549  10
   5   6 -26 451.428 242.487  14
   5   6 -27 283.489 200.835  17
  -5   6 -27 110.918 194.326  10
   5   6 -27 575.557 278.840  14
   5   6  27 806.016 280.967  16
  -6   6   0 4143.28 668.471   8
  -6   6   1 7560.25 910.391   8
  -6   6  -1 7083.97 891.640   8
  -6   6   2 14773.5 1268.01   8
  -6   6  -2 14635.4 1272.48   8
  -6   6   3 5658.41 791.755   8
  -6   6  -3 5518.72 789.707   8
  -6   6   4 17757.5 1370.40   7
  -6   6  -4 17210.5 1385.59   6
  -6   6   4 18396.2 1422.59   8
  -6   6   5 222.857 234.276   8
  -6   6   5 128.184 173.124   7
  -6   6  -5 100.297 212.845   6
  -6   6   6 36.4722 177.519   8
  -6   6   6 109.582 170.801   7
  -6   6  -6 103.724 162.170   6
  -6   6   7 72.5165 190.628   8
  -6   6  -7 514.477 301.416   6
  -6   6   8 3206.56 610.137   8
  -6   6  -8 3698.48 645.271   6
  -6   6   9 308.939 212.381   8
  -6   6  -9 325.232 286.024   6
  -6   6  10 899.792 356.022   8
  -6   6 -10 1287.52 422.332   6
  -6   6  11 1806.93 477.983   8
   6   6 -11 1747.28 507.705  17
  -6   6 -11 809.289 384.146  10
  -6   6  11 1367.26 455.876  13
  -6   6  12 68.0103 153.647   8
   6   6 -12-125.410 188.799  17
  -6   6  12 7.73090 112.152  15
  -6   6 -12-479.219 285.916  10
   6   6 -12-706.869 344.685  14
  -6   6  12 124.358 178.916  13
   6   6  12 156.857 187.044  12
  -6  -6 -13 55.3960 123.773   6
   6   6  13 203.168 173.145  16
  -6   6 -13 118.043 162.645  10
   6   6 -13 92.8389 227.099  14
  -6   6  13 255.712 234.210  13
   6   6 -13 210.730 164.184  17
   6   6  13 103.945 196.374  12
   6   6  14 505.210 324.239  16
   6   6 -14-311.278 334.170  14
   6   6 -14-488.911 307.002  17
  -6   6  14-102.418 247.975  13
   6   6  14-179.943 222.136  12
   6   6 -15 5434.81 1084.46  17
   6   6  15 7031.05 960.606  16
   6   6 -15 6255.20 935.282  14
  -6   6  15 6212.94 968.368  13
   6   6  15 4988.50 849.107  12
   6   6 -16 414.791 308.952  17
   6   6  16 746.655 396.448  16
   6   6 -16 1118.24 462.607  14
  -6   6  16 403.834 266.567  13
   6   6  17 11623.7 1255.44  16
   6   6 -17 11906.7 1324.18  14
  -6   6  17 13243.1 1426.83  13
   6   6 -17 12465.2 1492.54  17
   6   6 -18 2590.92 694.757  17
   6   6  18 3219.19 635.584  16
   6   6 -18 2704.98 598.402  14
  -6   6  18 2328.18 596.992  13
   6   6 -19 94.3623 267.692  17
   6   6  19 465.895 336.179  16
   6   6 -19 77.7296 240.366  14
  -6   6  19 109.282 190.552  13
   6   6 -20 2486.96 730.872  17
   6   6  20 3929.17 718.458  16
   6   6 -20 3098.37 711.688  14
  -6   6  20 3897.65 770.063  13
   6   6 -21 108.294 208.410  17
   6   6  21 159.923 212.755  16
   6   6 -21 146.823 239.353  14
  -6   6  21 522.940 327.150  13
   6   6 -22 2139.11 649.802  17
   6   6  22 3560.71 661.682  16
   6   6 -22 2678.58 634.809  14
   6   6 -23 28.2091 191.322  17
   6   6  23-121.372 173.059  16
   6   6 -23 64.3487 230.533  14
   6   6 -24 94.0925 221.215  17
   6   6  24 167.692 209.115  16
  -6   6 -24-328.322 246.705  10
   6   6 -24 248.309 219.109  14
   6   6 -25-91.5171 120.536  17
   6   6  25 657.415 288.742  16
  -6   6  25 672.734 248.276  16
  -6   6 -25 124.949 128.928  10
   6   6 -25 699.119 320.065  14
  -6   6  26-83.0813 121.426  16
  -6   6 -26 576.740 295.010  10
   6   6 -26 142.886 250.901  14
   6   6 -26 232.114 219.753  17
   6   6  26 109.229 169.355  16
   6   6  27 141.814 191.690  16
   6   6 -27 191.106 160.632  14
   6   6 -27 572.944 302.841  17
  -7   6   0-25.3517 179.982   8
  -7   6   1 4608.56 727.345   8
  -7   6  -1 4923.06 755.837   8
  -7   6   2 7826.72 927.658   8
  -7   6  -2 5764.57 846.040   8
  -7   6  -3 6557.10 864.577   6
  -7   6   3 5938.05 846.564   8
  -7   6   4 404.556 205.915   8
  -7   6  -4 13.3963 170.983   6
  -7   6   5-234.709 197.275   8
  -7   6  -5-6.50316 153.360   6
  -7   6  -6 9278.71 1059.45   6
  -7   6   6 9011.03 1047.67   8
  -7   6   7 951.669 341.895   8
  -7   6  -7 589.601 373.258   6
  -7   6   8 3347.94 624.138   8
  -7   6  -8 4157.74 732.885   6
  -7   6   9 2652.92 560.801   8
   7   6  -9 3206.98 654.230  17
  -7   6  -9 2717.37 599.091  10
  -7   6   9 2138.17 525.581  13
  -7   6  -9 3386.19 669.906   6
  -7   6  10 3879.20 682.174   8
   7   6 -10 3282.51 725.532  17
  -7   6 -10 2809.96 642.371  10
  -7   6  10 3293.22 687.293  13
  -7   6 -10 3356.85 644.949   6
  -7   6  11 802.137 334.133   8
   7   6 -11 457.199 263.025  17
  -7   6 -11 381.691 265.548  10
  -7   6  11 648.086 335.085  13
  -7   6 -11 236.823 207.152   6
   7   6 -12 346.109 352.961  17
  -7   6 -12 212.212 170.117  10
  -7   6  12 84.7093 180.269  13
   7   6 -13 1808.81 595.389  17
  -7   6 -13 1205.25 452.780  10
   7   6 -13 2062.51 539.497  14
  -7   6  13 2471.58 604.417  13
   7   6  14 4.48295 157.850  16
  -7   6 -14 60.3445 191.984  10
   7   6 -14-125.527 328.005  14
  -7   6  14 500.672 303.395  13
   7   6 -14 104.884 202.412  17
   7   6 -15 1889.70 582.688  17
   7   6  15 1233.69 471.983  16
  -7   6 -15 2392.78 662.696  10
   7   6 -15 1493.14 489.041  14
  -7   6  15 2322.38 583.713  13
   7   6  16-348.897 313.104  16
  -7   6 -16 134.106 216.033  10
   7   6 -16-61.4032 343.654  14
   7   6 -16-117.792 217.865  17
  -7   6  16-343.653 446.979  13
   7   6  17-36.6964 205.241  16
  -7   6 -17 454.833 304.637  10
   7   6 -17 424.472 306.229  14
  -7   6  17-231.085 223.548  13
   7   6 -17-476.539 321.723  17
   7   6 -18 1405.32 645.147  17
   7   6  18 2576.05 657.484  16
  -7   6 -18 993.639 521.541  10
   7   6 -18 2509.33 634.150  14
  -7   6  18 1958.31 551.190  13
   7   6  19 299.298 271.005  16
  -7   6 -19 108.370 253.284  10
   7   6 -19 258.871 332.211  14
   7   6 -19-131.260 181.559  17
  -7   6  19 623.293 373.075  13
   7   6 -20 207.758 263.404  17
   7   6  20 365.985 241.532  16
  -7   6 -20 353.680 384.791  10
   7   6 -20 348.365 249.410  14
  -7   6  20 765.887 388.307  13
   7   6 -21-140.080 299.196  17
   7   6  21 62.1644 220.621  16
  -7   6 -21-563.874 327.572  10
   7   6 -21 43.0875 287.690  14
  -7   6  21 250.869 270.133  13
   7   6  22 714.887 316.027  16
  -7   6 -22 280.686 290.319  10
   7   6 -22 369.014 318.239  14
   7   6 -22 570.922 397.551  17
   7   6 -23 315.157 293.370  17
  -7   6 -23-12.8618 133.699  10
   7   6  23 29.1448 212.699  16
   7   6 -23 140.667 208.761  14
   7   6 -24 284.736 280.144  17
   7   6  24-44.4954 153.675  16
  -7   6 -24-154.081 231.325  10
   7   6 -24 315.326 239.202  14
   7   6  25 458.115 237.528  16
  -7   6  25 753.832 264.293  16
  -7   6 -25 64.0650 163.855  10
   7   6 -25 519.886 286.094  14
   7   6 -25 228.306 189.222  17
   7   6  26-4.96679 130.898  16
  -7   6 -26 182.968 179.710  10
   7   6 -26 694.062 289.175  14
   7   6 -26 237.624 252.625  17
  -8   6   0 18236.0 1485.21   8
  -8   6   1 1317.73 428.757   8
  -8   6  -1 1423.18 441.948   8
  -8   6   2 14077.1 1284.89   8
  -8   6  -2 13687.2 1286.60   8
  -8   6  -3 9071.18 1075.09   6
  -8   6   3 8378.22 992.420   8
  -8   6  -4 17715.6 1472.26   6
  -8   6   4 16413.5 1413.96   8
  -8   6  -5 7718.40 1006.42   6
  -8   6   5 8327.76 998.393   8
  -8   6  -6 4727.10 787.877   6
  -8   6   6 4629.11 749.312   8
  -8   6   7 2345.39 593.126   8
  -8   6  -7 1198.13 386.364  10
   8   6  -7 1257.54 458.418  17
  -8   6   7 2265.65 538.976  13
  -8   6  -7 3000.00 677.265   6
  -8   6   8 241.914 248.178   8
   8   6  -8 175.912 168.128  17
  -8   6  -8 291.082 254.816  10
  -8   6   8 349.469 207.775  13
  -8   6  -8 525.886 295.668   6
  -8   6   9 2543.73 553.718   8
   8   6  -9 2383.14 596.097  17
  -8   6  -9 2106.07 552.981  10
  -8   6   9 2151.60 529.675  13
[truncated: 155,481 more chars]
