# Supplementary material for: The unusual (syn-/anti-)2 conformation of a di­meth­oxy­pyrimidyl-based tennimide
Source: Acta Crystallogr E Crystallogr Commun. 2023 Aug 23;79(Pt 9):837–41. doi: 10.1107/S2056989023006837 (PMC10483549; doi:10.1107/S2056989023006837)
Supplement: Supplementary file 2 [file e-79-00837-Isup2.hkl]

#
# h,k,l, Fc-squared, Fo-squared, sigma(Fo-squared), status flag
#
data_I
_shelx_title '  12-057 is Dimethoxy [4:4] in Pbcn to 0.80\%A @ 100mm @ 40kV30mA [14]'
_shelx_refln_list_code          4
_shelx_F_calc_maximum      319.10
_exptl_crystal_F_000      2374.70
_reflns_d_resolution_high  0.8604

loop_
 _space_group_symop_operation_xyz
 'x, y, z'
 '-x+1/2, -y+1/2, z+1/2'
 '-x, y, -z+1/2'
 'x+1/2, -y+1/2, -z'
 '-x, -y, -z'
 'x-1/2, y-1/2, -z-1/2'
 'x, -y, z-1/2'
 '-x-1/2, y-1/2, z'

_cell_length_a    18.8065
_cell_length_b    10.0745
_cell_length_c    28.8475
_cell_angle_alpha  90.000
_cell_angle_beta   90.000
_cell_angle_gamma  90.000

_shelx_F_squared_multiplier     1.000

loop_
 _refln_index_h
 _refln_index_k
 _refln_index_l
 _refln_F_squared_calc
 _refln_F_squared_meas
 _refln_F_squared_sigma
 _refln_observed_status
   2   0   0      10484.73       8826.28       226.24 o
   4   0   0      86593.11      90074.95      1113.82 o
   6   0   0      71969.92      75429.86       556.00 o
   8   0   0      28160.73      30205.72       339.27 o
  10   0   0        992.99       1064.23        86.95 o
  12   0   0        122.62        145.08        34.69 o
  14   0   0       4306.20       4896.21       221.13 o
  16   0   0        611.23        664.58        88.85 o
  18   0   0        110.32        148.48        42.37 o
  20   0   0       2345.28       2356.11       155.75 o
   1   1   0      61286.46      67808.70       344.41 o
   3   1   0      55831.81      56348.61       424.14 o
   5   1   0         15.16         62.26        13.31 o
   7   1   0       7710.48       7592.90       129.15 o
   9   1   0      11472.44      11666.10       200.46 o
  11   1   0        739.36        711.52        51.63 o
  13   1   0       1591.12       1756.86        89.95 o
  15   1   0        262.25        274.45        49.46 o
  17   1   0        260.79        263.79        40.43 o
  19   1   0        629.36        655.90        86.10 o
  21   1   0        213.50        270.06        50.23 o
   0   2   0      49225.36      43308.19       746.68 o
   2   2   0      15455.25      13320.83       186.21 o
   4   2   0       4097.26       4010.92        69.70 o
   6   2   0       1770.26       1834.22        47.74 o
   8   2   0        116.72        129.73        15.11 o
  10   2   0         22.05         12.07        13.00 o
  12   2   0        200.70        160.47        36.99 o
  14   2   0         28.23         13.93        13.75 o
  16   2   0        124.45         37.51        33.61 o
  18   2   0        265.59        269.23        57.73 o
  20   2   0         95.95        138.95        40.27 o
   1   3   0        923.66        975.44        33.33 o
   3   3   0      35924.86      33054.98       664.01 o
   5   3   0      19389.46      19044.03       266.27 o
   7   3   0        816.00        770.69        53.85 o
   9   3   0         86.86         56.17        16.53 o
  11   3   0        167.03        201.99        30.07 o
  13   3   0          6.89         11.50        15.35 o
  15   3   0       8338.79       9223.84       668.17 o
  17   3   0        122.04         88.20        33.27 o
  19   3   0         32.16         50.87        24.79 o
  21   3   0         37.53         51.44        20.63 o
   0   4   0        139.87        207.85        30.98 o
   2   4   0       4375.12       4513.29        94.14 o
   4   4   0      16562.95      16726.22       307.47 o
   6   4   0      14406.22      14131.10       311.36 o
   8   4   0       1924.35       1793.52        79.93 o
  10   4   0        631.07        627.61        51.81 o
  12   4   0        606.35        543.78        52.00 o
  14   4   0       6315.84       6632.12       207.07 o
  16   4   0       1251.86       1454.17        97.07 o
  18   4   0        594.26        572.09        54.71 o
  20   4   0          9.13         26.77        15.56 o
   1   5   0       1333.62       1312.70        52.76 o
   3   5   0        305.10        266.92        41.56 o
   5   5   0       8224.61       8783.40       259.08 o
   7   5   0        374.15        401.16        61.49 o
   9   5   0        914.56       1108.36       104.05 o
  11   5   0          7.41         29.74        17.26 o
  13   5   0       2580.49       2923.69       136.50 o
  15   5   0        522.60        445.36        75.50 o
  17   5   0          1.44         -1.48        15.94 o
  19   5   0        184.00        217.62        31.91 o
   0   6   0        869.02        808.92        83.74 o
   2   6   0         16.54          3.73         8.44 o
   4   6   0          0.03         26.65        16.32 o
   6   6   0        326.74        368.38        59.43 o
   8   6   0       1803.55       1623.90       132.26 o
  10   6   0          8.46        -18.35        18.36 o
  12   6   0       4245.09       4536.03       133.98 o
  14   6   0          1.42         15.03        23.21 o
  16   6   0          9.49         31.01        20.44 o
  18   6   0         15.36         46.78        22.97 o
   1   7   0        660.32        702.19        86.89 o
   3   7   0         17.99          0.29        13.26 o
   5   7   0        235.66        227.17        35.16 o
   7   7   0       3006.17       3042.11       110.00 o
   9   7   0       1669.62       1765.16       104.87 o
  11   7   0         89.73        153.06        35.30 o
  13   7   0        563.37        614.90        88.07 o
  15   7   0         19.56         74.56        32.35 o
  17   7   0          5.03        -15.05        18.84 o
   0   8   0        323.73        343.28        58.00 o
   2   8   0         72.02         79.40        35.57 o
   4   8   0         89.56         97.99        82.54 o
   6   8   0        946.73        814.47       105.16 o
   8   8   0        387.57       1580.07       150.41 o
  10   8   0        427.44        647.92       368.74 o
  12   8   0        253.83        333.12        64.26 o
  14   8   0         33.63         57.96        28.77 o
   1   9   0       1175.29       1132.65        80.47 o
   3   9   0        344.40        265.64        56.77 o
   5   9   0        369.04        356.52        38.69 o
   7   9   0         81.25         51.34        17.71 o
   9   9   0        279.84        304.84        44.39 o
  11   9   0         62.51         45.88        20.02 o
  13   9   0         60.05        112.72        32.09 o
   0  10   0          1.66         16.04        12.99 o
   2  10   0        107.91        121.44        21.81 o
   4  10   0        376.39        448.57        52.52 o
   6  10   0        125.49        194.19        74.93 o
   8  10   0        833.94        970.03        66.31 o
  10  10   0          3.24         16.83        15.89 o
   1  11   0         21.07         40.35        11.19 o
   3  11   0          3.36         12.37        10.44 o
   5  11   0          2.87         -2.16         7.89 o
   7  11   0          7.97         28.41        17.67 o
   1   1   1      41152.24      43090.98       313.73 o
   2   1   1       3450.14       3171.25        55.24 o
   3   1   1      15905.28      14818.13       206.42 o
   4   1   1         15.53         10.89         6.15 o
   5   1   1      26865.90      27089.68       127.42 o
   6   1   1       1275.52       1272.33        27.25 o
   7   1   1        233.80        251.33        11.89 o
   8   1   1        661.05        627.38        22.57 o
   9   1   1       3121.17       3375.63        55.67 o
  10   1   1        284.42        292.44        19.44 o
  11   1   1       1031.30       1050.49        44.29 o
  12   1   1        216.54        256.02        23.37 o
  13   1   1        321.09        391.02        30.48 o
  14   1   1        470.15        593.13        44.75 o
  15   1   1        276.09        323.02        24.78 o
  16   1   1         20.59         10.16         8.30 o
  17   1   1        346.10        366.46        33.25 o
  18   1   1          3.78          7.73        11.24 o
  19   1   1        102.99        165.16        26.38 o
  20   1   1        147.14        203.71        32.74 o
  21   1   1          0.05         13.53        11.18 o
   0   2   1        353.92        290.65        42.53 o
   1   2   1       7795.88       6978.85        70.94 o
   2   2   1      90983.36     100719.60       502.24 o
   3   2   1      10858.62       9402.81        81.93 o
   4   2   1       2289.93       2528.81        41.54 o
   5   2   1       2935.40       2497.41        42.74 o
   6   2   1       5629.75       5160.59        63.80 o
   7   2   1       3092.38       2879.15        45.99 o
   8   2   1        308.67        229.95        14.19 o
   9   2   1         81.41         97.16        10.63 o
  10   2   1       2088.06       2118.53        53.33 o
  11   2   1        144.79        154.66        20.77 o
  12   2   1        200.43        206.53        31.20 o
  13   2   1        513.94        478.09        50.95 o
  14   2   1        243.07        274.44        28.21 o
  15   2   1          0.90        -12.15        12.15 o
  16   2   1         32.56         58.48        18.54 o
  17   2   1        521.36        664.79        93.62 o
  18   2   1          3.65          6.12        12.43 o
  19   2   1          1.35        -11.52        13.49 o
  20   2   1         68.08         64.73        18.89 o
  21   2   1          0.99         13.05        11.33 o
   1   3   1        316.15        376.37        14.80 o
   2   3   1      18616.10      17787.43       112.09 o
   3   3   1       8421.06       7569.31        80.89 o
   4   3   1        183.01        128.75        11.81 o
   5   3   1        916.80        823.24        39.65 o
   6   3   1       3399.10       3081.11        62.87 o
   7   3   1        744.15        716.58        32.10 o
   8   3   1        164.15        119.30        13.62 o
   9   3   1       2092.57       1944.01        58.93 o
  10   3   1          7.52          3.98         5.96 o
  11   3   1        109.05        104.27        14.95 o
  12   3   1        268.09        262.23        24.35 o
  13   3   1        104.37         93.61        22.06 o
  14   3   1        686.90        707.38        37.82 o
  15   3   1        144.93        383.13        54.85 o
  16   3   1         12.58         18.12        12.94 o
  17   3   1          0.05         17.01        18.49 o
  18   3   1         98.24         95.84        26.61 o
  19   3   1          0.21         17.21        13.31 o
  20   3   1         13.41          0.47        11.05 o
  21   3   1         33.64         34.65        14.52 o
   0   4   1      13835.19      12926.36       119.73 o
   1   4   1       1813.44       1445.63        28.15 o
   2   4   1         97.99         86.44        14.06 o
   3   4   1       1268.25       1096.01        53.16 o
   4   4   1         73.94        221.72       118.04 o
   5   4   1       8662.34       7895.67       157.89 o
   6   4   1        350.10        536.52       167.98 o
   7   4   1          0.01         -6.10        14.36 o
   8   4   1        526.33        578.90        37.59 o
   9   4   1        295.28        309.68        25.06 o
  10   4   1        209.89        201.50        21.16 o
  11   4   1        303.00        297.57        26.13 o
  12   4   1        153.87        156.86        20.04 o
  13   4   1         54.78         35.41         8.53 o
  14   4   1          0.08        126.97        34.83 o
  15   4   1       1080.70       1353.62        67.47 o
  16   4   1        304.98        368.52        39.73 o
  17   4   1         15.55         31.29        21.31 o
  18   4   1         27.46         40.14        14.78 o
  19   4   1          8.08         13.39        11.60 o
  20   4   1          0.04          0.69         9.35 o
   1   5   1         11.06         18.59         4.97 o
   2   5   1         43.16         65.04        10.53 o
   3   5   1        362.73        343.95        27.38 o
   4   5   1        378.11        429.11        32.44 o
   5   5   1       1001.39        853.75        60.03 o
   6   5   1       2865.48       2819.41       107.49 o
   7   5   1       2608.70       2568.83       106.67 o
   8   5   1        319.29        304.60        55.74 o
   9   5   1         20.67         36.71        16.02 o
  10   5   1         66.57         86.96        22.38 o
  11   5   1         40.65         52.35        12.34 o
  12   5   1         55.53         42.13         9.61 o
  13   5   1       1063.26       1333.28        76.04 o
  14   5   1         27.54         55.66        25.23 o
  15   5   1         47.21         44.14        17.10 o
  16   5   1         28.10         15.18        16.13 o
  17   5   1         16.26         -9.54         9.54 o
  18   5   1         44.40         39.10        12.57 o
  19   5   1         22.32         36.91         9.50 o
   0   6   1        149.69        114.44        17.11 o
   1   6   1        417.49        435.91        26.31 o
   2   6   1          2.81         -3.03         7.41 o
   3   6   1         51.77         32.16         8.37 o
   4   6   1         61.48         59.46        12.00 o
   5   6   1         42.75         43.93        11.36 o
   6   6   1        609.00        651.46        56.65 o
   7   6   1        503.54        423.73        46.61 o
   8   6   1        106.37        121.86        27.35 o
   9   6   1        302.95        324.39        30.31 o
  10   6   1         70.74         55.79        29.38 o
  11   6   1         92.37         44.51        25.32 o
  12   6   1        101.57        190.37        37.12 o
  13   6   1        679.33        707.29        54.00 o
  14   6   1         63.14         43.90        39.27 o
  15   6   1        158.71        176.17        34.60 o
  16   6   1         69.23         79.88        22.09 o
  17   6   1          6.70          3.95        18.81 o
  18   6   1        126.80        200.13        28.51 o
   1   7   1       1720.18       1503.38        90.26 o
   2   7   1        321.85        230.43        27.64 o
   3   7   1          8.19         -5.03         7.24 o
   4   7   1        654.28        675.20        41.95 o
   5   7   1       1154.66       1102.02        54.75 o
   6   7   1        101.25         82.31        15.61 o
   7   7   1        162.79        156.22        25.87 o
   8   7   1         16.60         -1.54         8.25 o
   9   7   1         50.07         33.94        21.04 o
  10   7   1       2449.30       2538.97        89.62 o
  11   7   1        275.93        301.80        31.20 o
  12   7   1         73.10         45.25        16.86 o
  13   7   1         49.40         54.15        32.90 o
  14   7   1        132.29        158.47        30.48 o
  15   7   1        205.03        268.45        52.19 o
  16   7   1         11.40         18.48        11.46 o
  17   7   1         91.40         74.00        17.49 o
   0   8   1          0.41        -16.79        16.79 o
   1   8   1         18.98          4.56        10.85 o
   2   8   1        245.93        235.91        30.95 o
   3   8   1        187.04        156.97        25.27 o
   4   8   1        720.29        692.14        62.88 o
   5   8   1          7.54         39.83        74.44 o
   6   8   1         82.54        334.72       133.55 o
   7   8   1        240.88        299.21        45.33 o
   8   8   1       1127.47       1336.48        81.64 o
   9   8   1         88.79        309.78       108.97 o
  10   8   1        491.16        845.56       188.71 o
  11   8   1          0.16          6.56         9.69 o
  12   8   1        289.10        417.89        49.04 o
  13   8   1         18.27         42.61        23.76 o
  14   8   1        121.31        136.30        25.81 o
  15   8   1          0.17         18.71         9.93 o
   1   9   1         91.01         86.76        14.85 o
   2   9   1          0.22         12.67         8.38 o
   3   9   1          1.25        -11.73        18.10 o
   4   9   1        144.85        143.72        22.90 o
   5   9   1        131.53        140.13        19.69 o
   6   9   1        583.45        547.11        37.64 o
   7   9   1        137.91        157.07        20.17 o
   8   9   1         30.64         23.26         7.68 o
   9   9   1         33.87        -11.23        22.76 o
  10   9   1        535.75        576.53        67.97 o
  11   9   1        181.37        170.28        22.27 o
  12   9   1        115.58        117.19        25.67 o
  13   9   1         42.69         31.11        22.17 o
   0  10   1          8.55          0.95         8.26 o
   1  10   1          0.02         18.15         9.92 o
   2  10   1         13.89         18.50         8.00 o
   3  10   1          2.36         -4.68         8.99 o
   4  10   1          2.28          7.73         9.99 o
   5  10   1          8.29         14.80        16.84 o
   6  10   1        120.68        135.22        21.02 o
   7  10   1        287.08        298.89        27.75 o
   8  10   1          1.48          3.19        10.58 o
   9  10   1         31.07         43.89        14.64 o
  10  10   1         21.30         47.73        15.06 o
   1  11   1         17.25         15.77        10.36 o
   2  11   1          1.28         16.52         9.09 o
   3  11   1         32.96         39.54         9.99 o
   4  11   1         41.36         52.51        11.58 o
   5  11   1          0.55         35.18        10.93 o
   6  11   1         17.54         22.07         7.76 o
   7  11   1        154.25        207.94        27.63 o
   0   0   2       4968.19       4980.54       130.40 o
   1   0   2       2735.00       1905.09        84.72 o
   2   0   2      11101.58      10637.46       264.72 o
   3   0   2       7380.99       8018.35       272.96 o
   4   0   2      24450.43      24453.52       558.04 o
   5   0   2      65638.65      68182.92       447.34 o
   6   0   2      33065.18      32690.81       199.05 o
   7   0   2       2165.40       1935.55        51.32 o
   8   0   2       5135.80       5244.73        90.99 o
   9   0   2       5524.95       5988.05       104.30 o
  10   0   2        497.93        488.68        40.49 o
  11   0   2          5.44         23.44        13.51 o
  12   0   2        194.79        157.61        26.61 o
  13   0   2        276.63        346.13        40.45 o
  14   0   2       1014.60       1130.29       144.57 o
  15   0   2          0.87         16.32        40.11 o
  16   0   2         24.34         39.21        21.97 o
  17   0   2         11.58          8.94        21.26 o
  18   0   2        101.75        110.86        26.68 o
  19   0   2        332.78        384.15        47.17 o
  20   0   2         43.04         22.46        14.66 o
  21   0   2         94.54        107.35        21.86 o
   1   1   2       1818.27       1532.72        36.29 o
   2   1   2       8681.51       7698.72       159.42 o
   3   1   2      20176.59      18706.72       208.10 o
   4   1   2       8365.72       8488.34       128.47 o
   5   1   2       6671.34       6224.71        60.75 o
   6   1   2       3018.48       2871.02        37.58 o
   7   1   2       2364.83       2444.32        37.59 o
   8   1   2       4556.53       4363.04        59.82 o
   9   1   2       2804.40       2682.03        55.66 o
  10   1   2         56.67         41.21         9.54 o
  11   1   2        313.37        300.08        20.79 o
  12   1   2         44.37         52.72        10.97 o
  13   1   2       1575.41       1713.73        73.53 o
  14   1   2         78.00         87.97        18.28 o
  15   1   2        293.26        282.42        26.93 o
  16   1   2         62.56         38.87        18.62 o
  17   1   2          7.84         22.85        10.82 o
  18   1   2        183.37        200.42        24.67 o
  19   1   2        214.89        260.52        32.30 o
  20   1   2         49.04         64.31        17.14 o
  21   1   2         62.91         37.38        14.59 o
   0   2   2       5804.01       5105.28        74.31 o
   1   2   2        549.06        739.64        22.32 o
   2   2   2       4423.80       4525.23        71.80 o
   3   2   2      53875.74      54059.79       244.04 o
   4   2   2       7317.38       7002.09        79.22 o
   5   2   2       9817.41       8946.87        78.04 o
   6   2   2        209.12        246.93        12.30 o
   7   2   2         36.55         25.70         5.92 o
   8   2   2       2692.44       2706.03        53.59 o
   9   2   2         14.75          7.40         4.38 o
  10   2   2       1383.80       1490.78        44.76 o
  11   2   2        587.34        583.64        39.99 o
  12   2   2        911.91        869.14        51.28 o
  13   2   2         88.56         86.56        32.19 o
  14   2   2        140.00        171.82        25.83 o
  15   2   2          0.71         18.42        12.85 o
  16   2   2        481.24        510.43        58.21 o
  17   2   2       1195.70       1405.85       144.91 o
  18   2   2         32.48         30.01        11.93 o
  19   2   2          0.01        -11.30        14.56 o
  20   2   2         99.71        100.00        23.21 o
  21   2   2        197.63        216.41        32.06 o
   1   3   2       6844.63       5530.07       104.46 o
   2   3   2        907.34        971.84        23.38 o
   3   3   2      10602.22       9683.80        81.76 o
   4   3   2      17662.86      17717.76       129.87 o
   5   3   2         22.97         19.17         6.85 o
   6   3   2         69.99         44.09         8.41 o
   7   3   2          3.98          5.96         6.19 o
   8   3   2         74.88        119.15        14.30 o
   9   3   2       1195.21       1065.39        43.70 o
  10   3   2        206.58        189.72        19.14 o
  11   3   2        437.33        573.88        34.95 o
  12   3   2        934.77        931.19        54.80 o
  13   3   2         25.15         29.89        10.72 o
  14   3   2         92.42        105.39        15.69 o
  15   3   2         25.61         40.39        14.79 o
  16   3   2          4.38          4.95        12.79 o
  17   3   2        133.75        121.81        28.57 o
  18   3   2        106.68        139.08        37.66 o
  19   3   2          3.56         22.46        14.09 o
  20   3   2          0.82          2.35         8.77 o
  21   3   2          0.41         -3.09         9.21 o
   0   4   2       5088.23       4736.47        72.30 o
   1   4   2        387.98        380.26        15.82 o
   2   4   2       2984.73       3035.53        59.14 o
   3   4   2      10425.53       9909.48       125.38 o
   4   4   2        335.15        346.59        31.18 o
   5   4   2       2863.82       2680.54       117.08 o
   6   4   2         64.59         71.55        22.08 o
   7   4   2       2592.69       2637.28        78.62 o
   8   4   2         11.28          9.52         8.38 o
   9   4   2       1600.17       1680.40        68.30 o
  10   4   2         32.54         44.52        10.61 o
  11   4   2         49.31         33.35         8.33 o
  12   4   2          0.17         11.80         9.19 o
  13   4   2       1112.02       1295.38        46.07 o
  14   4   2        546.30        601.40        80.58 o
  15   4   2        598.16        619.39        52.85 o
  16   4   2        113.38        154.37        26.62 o
  17   4   2       1270.57       1445.76        65.43 o
  18   4   2        160.55        187.93        26.55 o
  19   4   2         76.99         85.08        21.34 o
  20   4   2         11.16         16.51        13.42 o
   1   5   2        314.25        364.29        18.10 o
   2   5   2         55.29         44.30         7.98 o
   3   5   2        789.51        838.80        36.56 o
   4   5   2       4825.09       4389.13       124.21 o
   5   5   2       6523.08       6766.99       160.33 o
   6   5   2       1280.07       1374.31        75.95 o
   7   5   2       2625.85       2689.88       130.55 o
   8   5   2       1388.97       1377.47        94.66 o
   9   5   2        167.37        149.67        37.05 o
  10   5   2        792.36        849.04        66.86 o
  11   5   2         46.84         21.98        10.33 o
  12   5   2        799.00        768.93        42.71 o
  13   5   2        319.89        414.75        52.04 o
  14   5   2       1492.04       1657.34       103.98 o
  15   5   2        547.27        598.46        50.36 o
  16   5   2        123.82        155.38        28.76 o
  17   5   2        100.00        121.22        20.87 o
  18   5   2          0.04         15.48        12.29 o
  19   5   2        112.10        123.44        15.45 o
   0   6   2        211.52        144.72        23.76 o
   1   6   2        289.67        244.20        22.69 o
   2   6   2          2.57         13.16         7.09 o
   3   6   2         12.12          9.87         8.35 o
   4   6   2        217.93        242.42        23.95 o
   5   6   2          1.30         -3.08         7.59 o
   6   6   2       1326.47       1308.89        79.95 o
   7   6   2        607.18        609.95        91.70 o
   8   6   2       1069.24       1235.49        80.90 o
   9   6   2        269.51        239.18        20.75 o
  10   6   2       1601.81       1693.70        62.99 o
  11   6   2        147.61        178.52        25.12 o
  12   6   2        479.25        463.19        38.32 o
  13   6   2          6.43         21.08        14.31 o
  14   6   2         24.54         51.87        17.66 o
  15   6   2        202.63        236.65        37.37 o
  16   6   2         40.20         51.64        20.41 o
  17   6   2         72.55         72.35        26.00 o
  18   6   2          8.00         11.66        13.23 o
   1   7   2        106.77         97.37        17.67 o
   2   7   2        229.09        213.78        26.90 o
   3   7   2         54.20         53.90        11.86 o
   4   7   2        142.92        139.44        19.59 o
   5   7   2        319.59        337.24        30.28 o
   6   7   2         25.16         13.92         7.19 o
   7   7   2          0.05          1.77         9.73 o
   8   7   2         49.30         36.14        11.29 o
   9   7   2        347.48        377.21        55.19 o
  10   7   2          8.91         -2.51        26.06 o
  11   7   2         45.46         49.61        14.66 o
  12   7   2          5.13         12.17         9.29 o
  13   7   2         32.21         52.32        19.65 o
  14   7   2         17.12         35.42        16.66 o
  15   7   2          7.81         22.33        13.12 o
  16   7   2         71.30         72.34        19.05 o
  17   7   2          0.40         -7.60         7.60 o
   0   8   2        196.03        189.50        31.26 o
   1   8   2       1766.52       1799.42        79.45 o
   2   8   2        755.97        785.19        54.06 o
   3   8   2        551.99        454.61        35.68 o
   4   8   2          6.36          7.34        11.68 o
   5   8   2        149.01         98.09        16.97 o
   6   8   2        850.39        758.38        48.50 o
   7   8   2         25.79          9.41        21.82 o
   8   8   2         87.60         72.17        17.91 o
   9   8   2        828.79        848.50        51.72 o
  10   8   2       1038.34       1189.78        58.92 o
  11   8   2          8.57         21.22        13.07 o
  12   8   2         58.48         97.15        23.92 o
  13   8   2        451.91        473.64        51.23 o
  14   8   2         53.44         59.28        18.71 o
  15   8   2          4.91         10.44         9.26 o
   1   9   2        301.35        343.36        27.87 o
   2   9   2       2360.50       2453.80        85.00 o
   3   9   2        727.19        711.18        45.84 o
   4   9   2        326.42        339.75        29.11 o
   5   9   2          4.77         -4.47        10.24 o
   6   9   2        101.78         98.27        28.36 o
   7   9   2        438.07        540.82        47.19 o
   8   9   2          1.09          9.83         8.70 o
   9   9   2          3.28         -3.67        10.92 o
  10   9   2         90.35         67.85        19.95 o
  11   9   2         37.70         55.85        12.52 o
  12   9   2        684.19        564.70       158.37 o
  13   9   2          0.25          6.75         9.87 o
   0  10   2         31.20         23.41        14.12 o
   1  10   2        213.19        225.06        20.94 o
   2  10   2          1.48         -5.80         7.37 o
   3  10   2         71.28         52.77        13.81 o
   4  10   2          3.00          3.82         8.77 o
   5  10   2        167.18        177.04        20.45 o
   6  10   2         35.24         16.76         9.43 o
   7  10   2        134.38        175.03        21.00 o
   8  10   2          2.60         -2.81         7.06 o
   9  10   2          5.56         -1.76         6.44 o
  10  10   2         20.03         35.06        12.81 o
   1  11   2          3.94         10.89         6.77 o
   2  11   2         65.08         85.77        23.48 o
   3  11   2         15.76         26.39         9.64 o
   4  11   2         32.71         48.48        13.83 o
   5  11   2        170.35        271.70        24.03 o
   6  11   2         58.26         91.72        14.65 o
   7  11   2          1.57          8.24         9.15 o
   1   1   3        158.10        148.83        11.15 o
   2   1   3        775.02        819.70        36.53 o
   3   1   3      17282.71      15170.04       189.56 o
   4   1   3      27686.12      27455.40       205.58 o
   5   1   3      11540.30      11045.96        79.19 o
   6   1   3       3772.51       3392.61        41.47 o
   7   1   3       6679.14       6248.37        61.17 o
   8   1   3        983.44       1012.15        26.21 o
   9   1   3        362.06        395.05        21.88 o
  10   1   3       3592.32       3585.44        69.68 o
  11   1   3         36.28         39.23         8.02 o
  12   1   3         33.60         33.82        11.90 o
  13   1   3         38.19         56.86        15.73 o
  14   1   3          6.35         22.51        10.84 o
  15   1   3        127.11        128.20        15.52 o
  16   1   3         14.66         10.67        11.72 o
  17   1   3        722.15        744.54        67.40 o
  18   1   3        341.84        406.10        34.97 o
  19   1   3        241.24        248.61        32.32 o
  20   1   3         31.30         31.26        12.99 o
  21   1   3         56.18         52.92        13.43 o
   0   2   3       5801.56       5299.07        89.53 o
   1   2   3       5289.98       5303.35        81.97 o
   2   2   3      48856.77      49207.59       360.35 o
   3   2   3       6993.24       5732.33        67.84 o
   4   2   3      12689.19      11199.00        89.23 o
   5   2   3       1571.91       1717.86        30.79 o
   6   2   3       2588.44       2628.83        37.53 o
   7   2   3        703.82        611.47        23.78 o
   8   2   3       1377.92       1260.44        36.71 o
   9   2   3        857.36        939.80        38.86 o
  10   2   3        663.87        673.85        41.12 o
  11   2   3       2349.67       2257.81        79.32 o
  12   2   3         50.95         48.49        14.53 o
  13   2   3         17.61         24.75        12.79 o
  14   2   3        481.56        435.28        41.43 o
  15   2   3        352.84        389.34        41.43 o
  16   2   3        368.28        516.52        60.30 o
  17   2   3        177.81        406.68       174.45 o
  18   2   3         57.75         71.35        18.52 o
  19   2   3         69.05         79.92        31.25 o
  20   2   3          2.06          3.44        10.63 o
  21   2   3         18.17         34.67        14.38 o
   1   3   3        350.36        455.43        13.74 o
   2   3   3        242.73        225.71        11.96 o
   3   3   3         31.04         39.69         6.87 o
   4   3   3      15260.26      15147.39       148.10 o
   5   3   3          2.22          5.41         5.10 o
   6   3   3       2354.15       2139.62        52.57 o
   7   3   3        136.98        111.49        12.68 o
   8   3   3         76.09         69.24        11.27 o
   9   3   3         52.00         44.52         9.62 o
  10   3   3        425.60        431.60        29.54 o
  11   3   3        171.26        131.47        18.94 o
  12   3   3        191.99        170.42        25.26 o
  13   3   3        182.59        214.31        26.24 o
  14   3   3         90.21         80.79        13.67 o
  15   3   3        179.74        188.08        28.81 o
  16   3   3        460.22        454.89        45.46 o
  17   3   3         20.58         27.80        17.79 o
  18   3   3          1.12         15.23        17.03 o
  19   3   3         13.49         20.32        22.36 o
  20   3   3         66.34         76.47        19.50 o
   0   4   3       9275.16       8966.32       100.52 o
   1   4   3       1804.91       1692.45        33.87 o
   2   4   3      12264.89      10889.80       103.45 o
   3   4   3         94.79        144.54        16.47 o
   4   4   3       2922.94       2752.01        88.45 o
   5   4   3       1558.58       1599.47        63.46 o
   6   4   3      13649.50      13423.80       172.66 o
   7   4   3        205.17        271.56        25.70 o
   8   4   3       1699.74       1710.62        72.67 o
   9   4   3       1064.54       1000.92        53.62 o
  10   4   3         35.23         36.23        11.60 o
  11   4   3         22.65         12.90         8.10 o
  12   4   3          1.77         -2.93        11.04 o
  13   4   3        105.21         90.66        15.10 o
  14   4   3       1648.03       1946.56        91.41 o
  15   4   3          7.63         15.49        10.91 o
  16   4   3        349.45        409.09        36.50 o
  17   4   3          0.00         59.31        25.32 o
  18   4   3         11.97          9.35         8.02 o
  19   4   3          1.60          6.26         8.19 o
  20   4   3          0.26          4.90         8.41 o
   1   5   3       2903.96       3008.38        51.77 o
   2   5   3        812.39        705.82        29.69 o
   3   5   3        148.40        149.15        17.97 o
   4   5   3         29.74         63.73        16.80 o
   5   5   3       3237.80       3130.62       110.25 o
   6   5   3         73.49         38.81        24.09 o
   7   5   3          2.19         19.47        12.68 o
   8   5   3         51.00         60.60        26.14 o
   9   5   3        400.11        389.51        43.96 o
  10   5   3        612.02        660.88        59.61 o
  11   5   3       1196.92       1229.84        47.81 o
  12   5   3        151.52        198.98        32.48 o
  13   5   3        607.73        730.63        56.39 o
  14   5   3         54.09         49.95        21.21 o
  15   5   3        154.71        161.86        29.61 o
  16   5   3         19.95          5.34        14.72 o
  17   5   3          0.77         30.83        13.29 o
  18   5   3          4.39         -1.49         6.61 o
  19   5   3          6.84          7.94         6.94 o
   0   6   3        569.39        540.32        38.39 o
   1   6   3       1072.01       1056.35        41.22 o
   2   6   3        735.33        714.31        38.35 o
   3   6   3        166.40        172.12        19.69 o
   4   6   3        349.06        370.67        29.28 o
   5   6   3         19.93         14.92        11.62 o
   6   6   3        467.69        497.02        49.72 o
   7   6   3        489.85        556.35        53.79 o
   8   6   3        683.48        774.75        64.86 o
   9   6   3          5.67          7.80         7.48 o
  10   6   3         35.32         43.94        12.94 o
  11   6   3        185.89        219.07        25.74 o
  12   6   3        515.78        533.23        47.39 o
  13   6   3          7.23         11.91        18.92 o
  14   6   3          0.18         23.81        11.20 o
  15   6   3        245.13        305.11        43.37 o
  16   6   3         44.03         95.03        22.23 o
  17   6   3          0.75          4.96         7.40 o
  18   6   3         30.71         25.00        17.27 o
   1   7   3         29.45         23.72        11.29 o
   2   7   3       1521.25       1500.58        71.23 o
   3   7   3         35.45         32.14        10.17 o
   4   7   3         72.68         58.90        12.79 o
   5   7   3       1738.45       1716.10        68.48 o
   6   7   3        209.10        190.77        20.13 o
   7   7   3          0.46          0.32         8.31 o
   8   7   3          1.49          6.78        13.35 o
   9   7   3       1208.17       1253.73        62.25 o
  10   7   3          0.16         -6.76        10.86 o
  11   7   3        125.91         61.26        17.92 o
  12   7   3        211.52        195.21        34.81 o
  13   7   3        112.95        115.53        22.14 o
  14   7   3         64.44         79.28        22.09 o
  15   7   3         26.33          1.07         9.27 o
  16   7   3         13.84         16.01        11.46 o
  17   7   3          9.68         37.80        13.31 o
   0   8   3          5.20         -0.79        18.38 o
   1   8   3         88.90         70.59        15.09 o
   2   8   3         18.73          5.82        12.46 o
   3   8   3       1899.95       1955.68        74.87 o
   4   8   3          0.04          8.88         8.32 o
   5   8   3         28.51         34.57        15.61 o
   6   8   3         82.80        160.69        50.44 o
   7   8   3        333.41        415.32        36.12 o
   8   8   3          0.49          7.08         8.99 o
   9   8   3         75.64         63.99        18.97 o
  10   8   3         48.85         44.41        16.89 o
  11   8   3         84.52        111.04        23.52 o
  12   8   3         51.06         86.42        18.92 o
  13   8   3          5.32         12.76        24.44 o
  14   8   3        170.05        261.29        35.65 o
  15   8   3         28.76         57.42        16.77 o
   1   9   3          0.00         29.64        11.79 o
   2   9   3         81.15        154.22        42.83 o
   3   9   3         40.81         28.37        10.09 o
   4   9   3        149.18        162.91        25.30 o
   5   9   3        112.63         92.00        20.81 o
   6   9   3        110.40         88.70        19.30 o
   7   9   3        130.57        176.27        35.33 o
   8   9   3        258.69        298.26        32.76 o
   9   9   3         33.88        115.33        35.84 o
  10   9   3        113.41        136.12        21.59 o
  11   9   3         73.10         85.49        18.93 o
  12   9   3         38.02         60.61        16.78 o
  13   9   3         44.62         66.85        16.96 o
   0  10   3        495.11        560.50        45.98 o
   1  10   3          3.97          8.51         8.13 o
   2  10   3         10.62          9.63         9.97 o
   3  10   3        102.76         91.97        16.08 o
   4  10   3         10.36         -0.70         9.51 o
   5  10   3          6.11          2.26         9.61 o
   6  10   3          7.83         13.87         7.16 o
   7  10   3          1.64         -5.16         6.14 o
   8  10   3          0.76         -3.43         8.59 o
   9  10   3          7.91          5.25        13.54 o
  10  10   3         22.46         16.05        34.65 o
   1  11   3         42.70         39.81         9.53 o
   2  11   3         35.34         28.20        10.49 o
   3  11   3         28.33         36.09        12.47 o
   4  11   3          8.33         21.01         9.73 o
   5  11   3          2.28         17.76         9.03 o
   6  11   3          0.67         19.69         8.19 o
   0   0   4      22551.62      23687.36       401.37 o
   1   0   4       3701.30       3579.51       151.07 o
   2   0   4         35.57         16.83        14.73 o
   3   0   4         55.01         14.19        14.27 o
   4   0   4         75.96         47.39        24.61 o
   5   0   4      55201.67      54598.33       294.91 o
   6   0   4       2017.71       2047.93        51.10 o
   7   0   4       3916.13       3922.88        76.30 o
   8   0   4       4538.01       4890.08        91.05 o
   9   0   4      33355.97      35225.81       266.65 o
  10   0   4       8804.86       8987.53       140.61 o
  11   0   4       3496.16       3599.28       118.23 o
  12   0   4       4404.92       4605.27       200.89 o
  13   0   4         53.34         77.68        27.35 o
  14   0   4         86.90         60.92        26.20 o
  15   0   4        739.98        692.83        62.02 o
  16   0   4       2787.01       3224.32       196.23 o
  17   0   4       1049.99       1169.47        83.23 o
  18   0   4        555.48        499.94        54.80 o
  19   0   4         10.44         -9.20        14.75 o
  20   0   4        380.15        423.78        45.73 o
  21   0   4        111.51         67.59        23.48 o
   1   1   4      23424.01      21261.82       187.73 o
   2   1   4       3011.92       2592.16        95.86 o
   3   1   4       1123.72       1109.73        51.47 o
   4   1   4       9285.46       8059.79        89.54 o
   5   1   4          7.25         18.86         4.34 o
   6   1   4       1609.77       1779.05        35.66 o
   7   1   4        345.07        323.64        15.27 o
   8   1   4        608.78        595.00        24.85 o
   9   1   4        517.05        570.81        25.72 o
  10   1   4       1503.23       1625.79        53.26 o
  11   1   4          6.69         11.38         8.48 o
  12   1   4       1193.41       1330.34        53.18 o
  13   1   4        250.63        246.54        28.45 o
  14   1   4         20.51         21.42        10.95 o
  15   1   4          2.12         12.80        11.56 o
  16   1   4        168.56        213.03        29.54 o
  17   1   4          2.57         23.19        18.22 o
  18   1   4          2.78         -6.80        12.93 o
  19   1   4        530.66        582.63        47.63 o
  20   1   4          8.74          9.43        10.87 o
  21   1   4         16.85         33.09        14.62 o
   0   2   4        418.60        386.30        27.05 o
   1   2   4        125.46        178.98        15.62 o
   2   2   4       4466.92       3764.13        51.50 o
   3   2   4       5943.28       5350.61        59.42 o
   4   2   4      10622.42      10190.19        90.52 o
   5   2   4       1215.78       1199.10        25.08 o
   6   2   4         93.72         64.85         7.39 o
   7   2   4        336.89        354.21        16.72 o
   8   2   4       1233.28       1300.21        43.11 o
   9   2   4         34.18         26.92         7.77 o
  10   2   4       1140.54       1193.77        55.70 o
  11   2   4       1119.29       1030.74        54.25 o
  12   2   4        929.18        973.72        54.99 o
  13   2   4         70.77         95.40        17.94 o
  14   2   4        562.05        577.42        40.83 o
  15   2   4        328.60        338.13        47.73 o
  16   2   4        149.18        187.29        36.94 o
  17   2   4          5.28          2.52        15.98 o
  18   2   4         74.04         72.15        21.50 o
  19   2   4          8.92         10.66        15.25 o
  20   2   4          8.58          1.29        11.79 o
  21   2   4          8.66         17.66        10.14 o
   1   3   4       2276.14       2129.76        31.24 o
   2   3   4       4285.13       3926.39        54.17 o
   3   3   4       8449.03       7788.78       102.54 o
   4   3   4       2406.31       2381.20        59.62 o
   5   3   4       5476.57       5104.50        75.02 o
   6   3   4      13516.97      12969.69       149.11 o
   7   3   4       2763.91       2800.11        64.47 o
   8   3   4         10.17         15.02         7.48 o
   9   3   4         15.61         10.56         6.14 o
  10   3   4        108.27         91.60        14.27 o
  11   3   4        256.53        251.38        28.61 o
  12   3   4        841.08        832.64        52.79 o
  13   3   4       1384.39       1457.11        56.25 o
  14   3   4        114.22        106.26        15.71 o
  15   3   4        500.07        555.21        50.29 o
  16   3   4          0.01         31.33        16.03 o
  17   3   4        368.89        406.27        40.75 o
  18   3   4          7.02         19.36        26.63 o
  19   3   4         13.43         39.75        18.20 o
  20   3   4        115.73        140.88        26.28 o
   0   4   4      17832.96      17599.17       170.46 o
   1   4   4       1602.34       1485.60        32.07 o
   2   4   4         93.34        104.19        10.21 o
   3   4   4       2467.47       2448.10        64.65 o
   4   4   4       1819.17       1881.11        58.85 o
   5   4   4        657.09        832.86        51.56 o
   6   4   4       2311.98       2343.34        72.46 o
   7   4   4         75.78         74.96        13.42 o
   8   4   4        142.80        154.11        20.23 o
   9   4   4        395.08        385.48        33.05 o
  10   4   4         63.05         69.00        13.90 o
  11   4   4         56.92         74.86        16.36 o
  12   4   4          5.66         -7.65        10.12 o
  13   4   4        371.91        363.68        29.21 o
  14   4   4       4387.91       4839.55       142.75 o
  15   4   4         75.10         85.55        17.58 o
  16   4   4         42.48         64.86        15.65 o
  17   4   4       1114.88       1258.66        59.97 o
  18   4   4          0.05         -1.48         8.60 o
  19   4   4        231.67        236.14        27.55 o
  20   4   4        127.18        171.16        26.64 o
   1   5   4        807.12        798.59        31.93 o
   2   5   4        203.56        203.63        16.20 o
   3   5   4         13.55         26.78         7.97 o
   4   5   4        283.61        276.86        31.93 o
   5   5   4        322.61        371.64        39.07 o
   6   5   4        887.23        803.94        57.68 o
   7   5   4       1238.19       1244.29        74.73 o
   8   5   4        220.03        250.92        35.26 o
   9   5   4         42.25         39.78        15.77 o
  10   5   4        144.98        169.55        30.89 o
  11   5   4        392.36        433.46        30.82 o
  12   5   4       1697.87       1769.80        85.21 o
  13   5   4       1274.47       1462.64        80.04 o
  14   5   4        879.63        899.63        63.05 o
  15   5   4        346.54        398.00        41.66 o
  16   5   4        344.63        473.72        44.29 o
  17   5   4        250.34        299.14        32.69 o
  18   5   4          0.66          3.29         8.80 o
  19   5   4          2.55         -3.81         6.49 o
   0   6   4        653.03        668.42        42.45 o
   1   6   4          2.58          3.81         5.85 o
   2   6   4         37.43         37.58        10.77 o
   3   6   4         29.36         26.89        10.41 o
   4   6   4       1444.79       1389.06        55.75 o
   5   6   4       1063.26       1066.64        67.04 o
   6   6   4       1573.81       1583.92        71.57 o
   7   6   4         32.03         16.96        17.38 o
   8   6   4       1516.89       1518.97        90.78 o
   9   6   4         10.38          4.78         9.91 o
  10   6   4         20.60         13.16        12.77 o
  11   6   4         98.34         59.39        14.60 o
  12   6   4        367.20        415.02        50.01 o
  13   6   4        254.23        305.46        35.10 o
  14   6   4         87.37         88.77        19.20 o
  15   6   4         22.42         44.23        17.20 o
  16   6   4         46.61         60.11        19.22 o
  17   6   4         97.54         71.99        19.69 o
  18   6   4          9.02         10.14         8.17 o
   1   7   4        747.24        727.80        49.11 o
   2   7   4        185.40        181.84        25.34 o
   3   7   4        423.98        388.76        37.23 o
   4   7   4        661.88        703.08        49.63 o
   5   7   4         39.97         45.84        12.52 o
   6   7   4        278.17        291.18        19.50 o
   7   7   4        413.15        427.72        26.13 o
   8   7   4        621.70        626.06        42.82 o
   9   7   4         64.60         61.15        12.28 o
  10   7   4         24.28          6.50        15.20 o
  11   7   4        106.51         94.16        24.29 o
  12   7   4          3.30         -2.16        20.93 o
  13   7   4         20.32         15.97        10.40 o
  14   7   4         30.43         41.15        17.97 o
  15   7   4          3.51          2.69        11.49 o
  16   7   4         82.11         93.86        21.71 o
  17   7   4          0.03         -7.73         7.73 o
   0   8   4       3060.65       3144.30       131.68 o
   1   8   4       1901.99       1960.65        73.12 o
   2   8   4       1055.19       1071.11        47.71 o
   3   8   4        263.66        267.10        29.00 o
   4   8   4       1090.19       1191.43        81.89 o
   5   8   4        127.69        125.31        19.67 o
   6   8   4        483.76        507.60        39.78 o
   7   8   4        334.01        309.28        35.09 o
   8   8   4        165.55        131.19        18.91 o
   9   8   4        164.93        188.82        26.14 o
  10   8   4         49.81         30.80        11.50 o
  11   8   4        666.59        688.83        52.60 o
  12   8   4         38.84         28.70        12.42 o
  13   8   4         25.74         14.77         8.64 o
  14   8   4         13.43         36.99        14.73 o
  15   8   4         34.74         58.44        24.21 o
   1   9   4        785.63        853.25        44.38 o
   2   9   4       2770.43       2977.72        92.60 o
   3   9   4         68.45         54.36        16.78 o
   4   9   4         60.76         22.91        13.28 o
   5   9   4         14.53         10.84        13.61 o
   6   9   4          9.40         21.74        11.72 o
   7   9   4          0.07         14.12        11.38 o
   8   9   4        161.33        149.97        25.81 o
   9   9   4        569.99        673.68        60.04 o
  10   9   4         45.36         49.26        15.02 o
  11   9   4         36.79         32.17        12.41 o
  12   9   4         62.34         46.98        15.84 o
  13   9   4          4.74         -7.92         9.37 o
   0  10   4          8.64         16.63        14.21 o
   1  10   4        166.09        154.62        16.35 o
   2  10   4        107.01        130.40        20.43 o
   3  10   4        133.32        165.66        25.64 o
   4  10   4        237.82        217.43        24.41 o
   5  10   4         17.52         14.39         7.11 o
   6  10   4          0.00         16.47        12.10 o
   7  10   4         61.89         55.81        10.78 o
   8  10   4        393.52        436.81        31.83 o
   9  10   4          0.50         -6.14        10.32 o
  10  10   4         17.61          0.64        22.41 o
   1  11   4         31.32         27.87        10.45 o
   2  11   4          8.58         27.80         8.94 o
   3  11   4          1.98         15.35        10.07 o
   4  11   4        399.91        568.61        41.32 o
   5  11   4          9.85         18.65        15.22 o
   6  11   4         60.67         82.50        12.43 o
   1   1   5      42080.92      42400.38       333.35 o
   2   1   5       7730.08       7728.20       129.72 o
   3   1   5       3943.45       3753.83        76.96 o
   4   1   5      22303.72      21467.12       200.12 o
   5   1   5       1852.21       1713.99        30.72 o
   6   1   5        421.72        467.63        17.12 o
   7   1   5       3915.64       3819.98        60.40 o
   8   1   5       5794.38       5706.22        78.60 o
   9   1   5        348.63        349.83        20.92 o
  10   1   5      15437.44      15856.05       169.53 o
  11   1   5        766.44        778.79        40.30 o
  12   1   5        582.71        682.71        44.03 o
  13   1   5        189.42        215.78        32.42 o
  14   1   5        161.56        145.40        17.64 o
  15   1   5        800.41        906.50        58.64 o
  16   1   5        233.23        194.06        28.48 o
  17   1   5        392.75        392.49        39.74 o
  18   1   5         30.92         37.82        16.08 o
  19   1   5         66.15         97.72        21.26 o
  20   1   5         17.33         18.04        11.36 o
  21   1   5         30.26         47.76        11.68 o
   0   2   5       2050.37       2004.49        49.71 o
   1   2   5       1907.14       1825.28        43.55 o
   2   2   5       5572.00       4992.33        59.73 o
   3   2   5      15392.45      14257.99       101.63 o
   4   2   5        651.82        506.22        19.95 o
   5   2   5       4134.78       4200.11        64.28 o
   6   2   5        212.11        195.70        13.36 o
   7   2   5       3284.86       3484.28        53.49 o
   8   2   5        666.86        668.63        27.63 o
   9   2   5         79.75         83.46        13.52 o
  10   2   5        573.18        607.89        39.87 o
  11   2   5         20.55         10.50         8.52 o
  12   2   5        206.10        282.92        30.63 o
  13   2   5       1091.37       1050.02        73.38 o
  14   2   5        399.05        346.75        28.68 o
  15   2   5        170.90        167.50        22.86 o
  16   2   5        643.91        738.43        54.96 o
  17   2   5         23.48         36.73        13.48 o
  18   2   5        208.13        234.40        53.68 o
  19   2   5         87.13         86.00        19.94 o
  20   2   5         63.28         62.36        19.81 o
  21   2   5          5.43         -1.00        13.14 o
   1   3   5         10.49         11.72         3.53 o
   2   3   5       9962.56       9146.08        90.22 o
   3   3   5       9487.57       8631.22       111.68 o
   4   3   5        732.21        619.37        31.28 o
   5   3   5       1132.92        993.93        40.75 o
   6   3   5          7.25          8.70         5.61 o
   7   3   5       5462.11       5337.50        95.91 o
   8   3   5          0.98          0.99         5.97 o
   9   3   5          2.67          6.76         8.19 o
  10   3   5        982.49       1023.66        45.80 o
  11   3   5        959.84       1028.07        55.73 o
  12   3   5        281.05        304.10        31.64 o
  13   3   5        663.11        632.85        37.89 o
  14   3   5        349.13        361.75        38.65 o
  15   3   5        644.25        545.96        51.13 o
  16   3   5          0.00         11.67        18.42 o
  17   3   5         10.95         51.84        17.69 o
  18   3   5        133.92        159.67        31.40 o
  19   3   5          5.03          8.97         8.85 o
  20   3   5         33.94         19.33        11.46 o
   0   4   5        178.06        153.07        16.59 o
   1   4   5       6308.99       6088.90        70.49 o
   2   4   5        141.10        118.61        10.41 o
   3   4   5       5232.87       5036.42        94.80 o
   4   4   5        190.32        210.67        20.58 o
   5   4   5        757.78        817.08        40.53 o
   6   4   5        761.22        601.51        46.02 o
   7   4   5        880.77        712.90        42.32 o
   8   4   5       1128.97       1143.42        55.80 o
   9   4   5        256.19        254.49        28.16 o
  10   4   5        245.04        232.36        27.47 o
  11   4   5        131.40        141.99        22.67 o
  12   4   5       1187.89       1320.91        55.12 o
  13   4   5        128.84        130.69        17.55 o
  14   4   5          8.59         58.03        19.13 o
  15   4   5        106.25        115.02        22.69 o
  16   4   5          2.50         12.15        11.59 o
  17   4   5         59.41         75.02        22.46 o
  18   4   5          4.60         11.01         9.11 o
  19   4   5         11.16         11.54         7.39 o
  20   4   5         16.78          4.36        21.08 o
   1   5   5       2162.21       2343.84        55.90 o
   2   5   5       2592.78       2485.42        56.44 o
   3   5   5        709.99        682.65        33.24 o
   4   5   5        807.97        698.86        40.34 o
   5   5   5        393.45        377.94        39.40 o
   6   5   5         31.45         23.06        10.18 o
   7   5   5        282.71        295.96        37.47 o
   8   5   5        346.24        412.58        45.34 o
   9   5   5        145.93        144.83        25.77 o
  10   5   5       1229.93       1234.75        81.29 o
  11   5   5          1.47         -1.22         6.31 o
  12   5   5          4.72          3.37        14.46 o
  13   5   5         14.45         32.85        14.72 o
  14   5   5        191.99        161.08        34.83 o
  15   5   5         36.83         43.05        19.00 o
  16   5   5          9.09         12.40        13.58 o
  17   5   5         72.30         77.17        16.33 o
  18   5   5          2.55          8.76         6.66 o
  19   5   5          0.10          5.17        11.05 o
   0   6   5         31.32         33.89        16.60 o
   1   6   5        613.16        579.72        30.93 o
   2   6   5         77.12         84.81        13.68 o
   3   6   5        691.77        641.51        37.22 o
   4   6   5        488.13        492.96        33.50 o
   5   6   5        130.75        127.25        19.49 o
   6   6   5         14.71         13.04        10.36 o
   7   6   5          1.28         -9.45        10.76 o
   8   6   5        706.58        714.85        63.04 o
   9   6   5         19.12         24.79        10.30 o
  10   6   5        375.15        382.76        39.33 o
  11   6   5          0.07         27.50        12.62 o
  12   6   5        388.27        401.94        35.60 o
  13   6   5          2.71         19.64        13.18 o
  14   6   5          0.10         -2.63         9.28 o
  15   6   5         31.89         20.49        16.64 o
  16   6   5          2.61        -10.21        10.99 o
  17   6   5         27.43         48.98        25.66 o
  18   6   5         10.85          7.33        17.37 o
   1   7   5          5.92          6.56        18.38 o
   2   7   5        396.60        349.76        34.98 o
   3   7   5        941.36        984.46        58.13 o
   4   7   5         50.46         45.37        12.68 o
   5   7   5         85.33         92.34        12.73 o
   6   7   5        747.29        763.68        29.11 o
   7   7   5         33.56         30.67         7.27 o
   8   7   5         45.35         59.55        16.61 o
   9   7   5        151.50        201.67        26.03 o
  10   7   5        900.15        982.42        65.58 o
  11   7   5        805.09        980.35        63.89 o
  12   7   5         46.88         46.14        16.45 o
  13   7   5          2.21         18.76        14.73 o
  14   7   5         97.77        120.95        50.93 o
  15   7   5          0.03        -10.46        12.16 o
  16   7   5         48.48         25.81        16.39 o
  17   7   5          0.35         12.11         8.76 o
   0   8   5          8.46         81.74        34.29 o
   1   8   5       1123.92       1133.74        50.50 o
   2   8   5        683.77        719.36        40.08 o
   3   8   5       1878.29       1969.77        67.30 o
   4   8   5        246.49        221.69        30.02 o
   5   8   5         12.85         13.79        13.74 o
   6   8   5        312.32        380.82        39.85 o
   7   8   5        117.64        132.53        23.20 o
   8   8   5          6.68         16.01         8.70 o
   9   8   5        420.09        444.70        40.83 o
  10   8   5         28.90         -1.16        14.48 o
  11   8   5          0.96         -0.13        10.55 o
  12   8   5          4.39          8.57         9.71 o
  13   8   5          0.17          5.69         8.01 o
  14   8   5          2.57         14.81        26.14 o
  15   8   5          7.96         23.27         8.65 o
   1   9   5        303.08        332.52        32.25 o
   2   9   5        188.83        235.97        28.30 o
   3   9   5         82.82         83.88        19.03 o
   4   9   5         71.97         86.77        19.51 o
   5   9   5        698.02        789.98        56.30 o
   6   9   5         35.85         36.42        13.00 o
   7   9   5         97.97         71.87        17.18 o
   8   9   5          4.49         19.98        10.84 o
   9   9   5        125.99        166.83        34.40 o
  10   9   5          9.81         12.20        10.07 o
  11   9   5         18.81         43.40        19.86 o
  12   9   5          1.67        -10.19        19.44 o
  13   9   5          6.67          4.16         8.76 o
   0  10   5        428.52        473.06        61.43 o
   1  10   5          4.19          4.53         7.82 o
   2  10   5        176.48        164.04        23.85 o
   3  10   5        116.42        144.39        22.87 o
   4  10   5          2.57          8.49         9.47 o
   5  10   5          0.04          0.56        12.10 o
   6  10   5        351.65        400.73        32.84 o
   7  10   5         74.24        100.18        15.27 o
   8  10   5         55.93         58.34        10.14 o
   9  10   5          5.84          6.18         7.97 o
  10  10   5          6.75         19.07        45.75 o
   1  11   5         59.33         42.58         8.90 o
   2  11   5         24.05         15.22        10.30 o
   3  11   5         36.61         23.65        11.03 o
   4  11   5         68.49        113.71        16.62 o
   5  11   5          0.38          3.65         7.12 o
   6  11   5          3.42         -2.09         6.72 o
   0   0   6     101822.42     113909.10      1147.52 o
   1   0   6      35158.86      34535.31       608.00 o
   2   0   6       1919.46       1623.32       129.17 o
   3   0   6      44324.28      45464.32       270.06 o
   4   0   6      11311.34      10960.28       122.60 o
   5   0   6       1579.63       1752.25        80.83 o
   6   0   6       7945.92       8416.53       190.76 o
   7   0   6        849.74        910.94        47.79 o
   8   0   6        239.45        228.82        25.32 o
   9   0   6       1062.02       1094.42        58.99 o
  10   0   6       1232.66       1363.68        69.60 o
  11   0   6       6777.30       6833.41       164.82 o
  12   0   6       1005.42        894.54        90.77 o
  13   0   6        240.29        301.98        55.96 o
  14   0   6       2414.69       2613.15       117.42 o
  15   0   6          5.60         -2.73        14.74 o
  16   0   6        290.76        236.19        54.53 o
  17   0   6        675.26        626.38        87.10 o
  18   0   6        127.67        138.05        29.82 o
  19   0   6          1.58         15.47        17.47 o
  20   0   6        222.42        198.46        44.31 o
  21   0   6         63.51         93.29        29.55 o
   1   1   6       8289.88       7963.36       115.28 o
   2   1   6       1498.11       1309.54        38.14 o
   3   1   6        594.32        594.02        24.50 o
   4   1   6       5501.75       5481.18        69.93 o
   5   1   6        608.21        662.64        24.66 o
   6   1   6        928.96        827.91        25.52 o
   7   1   6       2994.32       3060.32        70.46 o
   8   1   6         44.54         31.45         6.98 o
   9   1   6       2394.61       2453.87        62.81 o
  10   1   6        245.93        287.62        23.17 o
  11   1   6        196.66        182.12        23.05 o
  12   1   6          6.20          6.15        11.48 o
  13   1   6       1594.72       1778.29        93.25 o
  14   1   6         97.26         76.13        16.05 o
  15   1   6         50.12         45.06        12.57 o
  16   1   6         20.63         53.13        15.84 o
  17   1   6        262.41        263.80        35.09 o
  18   1   6         68.20         91.50        22.19 o
  19   1   6        191.76        219.16        28.79 o
  20   1   6        202.27        227.98        27.73 o
  21   1   6         57.59         39.21        11.67 o
   0   2   6       1912.64       1604.44        38.92 o
   1   2   6       2434.74       2499.47        41.02 o
   2   2   6       1135.37        981.17        23.39 o
   3   2   6       3152.74       3229.15        49.26 o
   4   2   6          0.25          2.59         4.60 o
   5   2   6       4068.85       3847.32        74.79 o
   6   2   6       8625.33       8790.63        90.72 o
   7   2   6        513.62        508.31        22.92 o
   8   2   6       3636.25       3723.88        66.63 o
   9   2   6        405.33        349.91        28.93 o
  10   2   6        533.35        601.30        40.67 o
  11   2   6         34.03         27.08        13.06 o
  12   2   6       1820.34       1944.02        98.32 o
  13   2   6          1.34         13.77        12.30 o
  14   2   6         24.21          1.93         8.26 o
  15   2   6         58.09         33.49        13.39 o
  16   2   6          0.22         -0.88        13.93 o
  17   2   6        136.96        103.44        21.42 o
  18   2   6          0.07          6.04        11.50 o
  19   2   6         62.44         51.66        12.56 o
  20   2   6         51.70         72.17        18.88 o
  21   2   6        160.30        184.38        32.04 o
   1   3   6       3047.32       2964.80        39.25 o
   2   3   6         42.38         35.43         7.16 o
   3   3   6       1752.32       1494.28        47.58 o
   4   3   6       1564.19       1409.74        48.16 o
   5   3   6        184.81        165.46        19.21 o
   6   3   6       3739.89       3884.73        85.74 o
   7   3   6       2985.04       2930.65        65.41 o
   8   3   6        678.79        694.03        34.53 o
   9   3   6         66.97         54.84        10.35 o
  10   3   6         20.60         15.66         8.51 o
  11   3   6         19.51         15.62        18.46 o
  12   3   6       1352.80       1444.67        88.14 o
  13   3   6         26.96         35.38        10.70 o
  14   3   6         17.31         -0.72        11.43 o
  15   3   6        489.27        533.95        66.50 o
  16   3   6        570.80        606.27        51.99 o
  17   3   6         50.75         47.30        14.51 o
  18   3   6         17.05         14.81        10.76 o
  19   3   6         74.14         39.94        11.12 o
  20   3   6         56.84         42.79        52.20 o
   0   4   6       4996.80       5146.76        92.81 o
   1   4   6       6873.23       6300.85        72.71 o
   2   4   6       2213.91       2168.47        52.28 o
   3   4   6        239.13        300.19        20.16 o
   4   4   6       8769.88       8997.00       136.25 o
   5   4   6        156.19        128.72        17.50 o
   6   4   6       4802.25       4962.76       134.00 o
   7   4   6        374.11        419.99        32.83 o
   8   4   6        196.79        195.14        22.17 o
   9   4   6        142.80        139.44        20.70 o
  10   4   6        625.68        619.97        44.88 o
  11   4   6        104.69        113.73        24.49 o
  12   4   6        282.63        270.59        30.15 o
  13   4   6         12.23          9.88        10.08 o
  14   4   6       1545.23       1712.86        73.23 o
  15   4   6          2.13         -2.88         8.03 o
  16   4   6        738.14        778.92        48.47 o
  17   4   6          0.07          9.83        10.28 o
  18   4   6        171.78        151.01        22.76 o
  19   4   6        186.06        172.12        22.65 o
  20   4   6          3.35          9.13        16.11 o
   1   5   6       1252.85       1242.91        40.39 o
   2   5   6       3121.56       3201.93        73.18 o
   3   5   6       1185.93       1160.94        44.16 o
   4   5   6        704.02        675.99        34.85 o
   5   5   6       8871.82       9330.64       195.29 o
   6   5   6       1086.42       1060.17        67.39 o
   7   5   6        687.48        743.13        57.83 o
   8   5   6        697.01        781.06        60.98 o
   9   5   6          0.07         12.87        14.33 o
  10   5   6        107.83        108.37        25.77 o
  11   5   6        253.99        230.93        22.86 o
  12   5   6         90.26         69.82        17.64 o
  13   5   6        513.45        572.22        49.83 o
  14   5   6         13.90         -0.01         9.79 o
  15   5   6       1234.62       1326.63        74.98 o
  16   5   6          0.01          5.51         8.65 o
  17   5   6          0.73          8.57         9.13 o
  18   5   6         11.58         17.05         9.44 o
  19   5   6        145.27         99.52        21.22 o
   0   6   6       1993.56       2047.68        92.89 o
   1   6   6        351.35        323.55        23.31 o
   2   6   6        233.07        208.56        21.13 o
   3   6   6       1567.12       1661.57        69.56 o
   4   6   6        185.68        193.60        21.14 o
   5   6   6        137.48         96.99        18.23 o
   6   6   6         15.24          7.48         8.71 o
   7   6   6        709.92        813.43        66.26 o
   8   6   6        359.85        415.76        48.28 o
   9   6   6         33.23         34.05        10.41 o
  10   6   6         22.87         31.52        13.84 o
  11   6   6         83.18         43.98        14.60 o
  12   6   6          2.58        -10.70        10.70 o
  13   6   6         12.45         16.91         9.73 o
  14   6   6         58.56         24.85        11.90 o
  15   6   6         11.24         13.84        10.86 o
  16   6   6         12.96         21.51        10.37 o
  17   6   6          0.15          6.06        16.21 o
  18   6   6         19.54         52.71        22.78 o
   1   7   6        788.43        832.00        52.27 o
   2   7   6          0.09         -4.26         8.45 o
   3   7   6        119.52        145.11        22.36 o
   4   7   6        117.11        117.29        20.88 o
   5   7   6        176.83        169.32        17.66 o
   6   7   6        114.91        100.27        13.15 o
   7   7   6        331.00        373.89        29.12 o
   8   7   6        165.60        161.10        23.92 o
   9   7   6         70.30         10.46        48.28 o
  10   7   6         54.51         57.49        16.60 o
  11   7   6          7.97          6.32        12.82 o
  12   7   6        223.75        199.23        27.88 o
  13   7   6         49.75         43.87        15.80 o
  14   7   6         36.63         28.23        16.41 o
  15   7   6          7.83         31.09        10.98 o
  16   7   6          0.69         -7.51         7.56 o
   0   8   6      15244.51      16950.80       308.96 o
   1   8   6        188.47        248.90        24.68 o
   2   8   6        772.11        858.13        44.29 o
   3   8   6          0.83         12.07         7.99 o
   4   8   6       1200.55       1240.03        66.41 o
   5   8   6        309.23        367.23        34.00 o
   6   8   6        642.29        810.74        57.30 o
   7   8   6          5.60          3.54         9.13 o
   8   8   6        496.30        521.92        39.26 o
   9   8   6        165.45        200.37        29.73 o
  10   8   6        135.09         76.20        32.02 o
  11   8   6          8.86         -3.29        12.59 o
  12   8   6        108.43         72.45        18.56 o
  13   8   6        136.53        122.12        21.76 o
  14   8   6         63.80         79.69        17.05 o
  15   8   6         70.60         49.28        14.84 o
   1   9   6        979.10       1109.05        57.04 o
   2   9   6        212.63        243.77        27.77 o
   3   9   6        840.71        859.94        56.49 o
   4   9   6          5.68         -3.90        10.99 o
   5   9   6          1.59         14.77        14.87 o
   6   9   6         19.60         25.69        12.05 o
   7   9   6        113.27         92.46        20.44 o
   8   9   6        122.09        108.85        31.96 o
   9   9   6        103.73         95.53        25.22 o
  10   9   6         82.69         87.78        17.39 o
  11   9   6         52.39         34.73        15.18 o
  12   9   6          0.59          4.70        10.73 o
  13   9   6          0.07         17.64        12.64 o
   0  10   6        152.47        177.05        32.37 o
   1  10   6         11.31         11.72         7.91 o
   2  10   6         21.76          9.06         7.17 o
   3  10   6         45.14         36.98        11.82 o
   4  10   6        314.42        304.89        29.14 o
   5  10   6         46.37         51.63        13.72 o
   6  10   6         81.53         82.61        15.50 o
   7  10   6        102.38        113.12        17.17 o
   8  10   6        222.07        266.31        23.29 o
   9  10   6         11.09         14.88        14.34 o
  10  10   6         63.41         36.85        36.17 o
   1  11   6         40.79         30.77        13.50 o
   2  11   6         47.63         31.29        11.46 o
   3  11   6         28.01         31.65         9.28 o
   4  11   6         24.44          1.96         6.86 o
   5  11   6        115.24        103.46        18.62 o
   6  11   6          5.46         10.13        13.83 o
   1   1   7       8588.69       7848.30       112.12 o
   2   1   7       7846.43       7735.98        77.72 o
   3   1   7       7277.74       7514.44       101.04 o
   4   1   7       1281.34       1178.55        32.45 o
   5   1   7       2806.69       2512.99        49.95 o
   6   1   7       2573.04       2735.95        66.54 o
   7   1   7        100.20         93.84        13.21 o
   8   1   7       2918.74       2739.09        64.17 o
   9   1   7       2657.61       2661.01        66.59 o
  10   1   7       4048.55       4383.86        90.24 o
  11   1   7       1990.27       1987.77        75.59 o
  12   1   7        704.16        709.90        46.47 o
  13   1   7          0.16          5.41        21.72 o
  14   1   7          0.00          5.36         8.29 o
  15   1   7        154.04        197.49        27.91 o
  16   1   7        155.21        155.48        26.72 o
  17   1   7        223.22        242.75        32.85 o
  18   1   7         92.82         65.72        17.14 o
  19   1   7        171.13        223.93        28.61 o
  20   1   7          0.26         -1.95         8.43 o
  21   1   7        176.42        180.22       103.91 o
   0   2   7        133.27        146.83        12.47 o
   1   2   7       8299.20       8236.85        69.00 o
   2   2   7       6170.27       5002.45        55.81 o
   3   2   7        109.05        113.66         9.61 o
   4   2   7        894.27        911.13        32.94 o
   5   2   7        550.44        539.98        27.39 o
   6   2   7        181.66        141.57        13.67 o
   7   2   7       9464.43      10059.91       117.68 o
   8   2   7       4738.39       4901.53        89.10 o
   9   2   7         63.23         57.14        12.75 o
  10   2   7        389.93        352.12        40.42 o
  11   2   7        252.32        291.03        37.47 o
  12   2   7          3.58          9.61        13.03 o
  13   2   7          0.19        -14.31        14.31 o
  14   2   7        363.42        393.93        27.71 o
  15   2   7         30.14         10.70        10.65 o
  16   2   7        494.18        470.35        48.02 o
  17   2   7          0.52          6.10        10.41 o
  18   2   7         55.85         66.10        17.73 o
  19   2   7          0.44         -3.02         8.46 o
  20   2   7          1.30          5.63        14.20 o
  21   2   7         22.69         14.66        15.15 o
   1   3   7       5599.90       5279.06        53.97 o
   2   3   7        255.35        246.89        15.88 o
   3   3   7        145.62        140.27        15.31 o
   4   3   7       5093.39       4835.87        91.64 o
   5   3   7        574.30        569.74        33.46 o
   6   3   7        174.97        183.94        16.45 o
   7   3   7        491.01        516.67        28.88 o
   8   3   7        110.06         90.89        12.89 o
   9   3   7        398.47        396.81        32.55 o
  10   3   7        236.02        276.30        36.51 o
  11   3   7          0.74         17.70        40.44 o
  12   3   7          2.44          8.09        17.14 o
  13   3   7         11.05         13.66         8.07 o
  14   3   7        113.45        115.84        35.51 o
  15   3   7        105.52        101.81        22.12 o
  16   3   7          5.93          1.54        11.86 o
  17   3   7         59.05         54.67        18.31 o
  18   3   7          6.70         20.08        12.27 o
  19   3   7          0.34        -13.91        13.91 o
  20   3   7         19.42         18.79        16.40 o
   0   4   7        774.36        796.95        31.01 o
   1   4   7        113.70        121.43        11.36 o
   2   4   7        686.05        615.34        28.38 o
   3   4   7       5486.83       5572.30        87.80 o
   4   4   7       3054.01       3208.94        82.19 o
   5   4   7       3907.51       3857.25        92.56 o
   6   4   7        618.27        538.78        41.99 o
   7   4   7        527.13        609.37        49.24 o
   8   4   7          0.10          4.15         7.38 o
   9   4   7        413.81        459.23        37.88 o
  10   4   7        260.47        212.72        26.32 o
  11   4   7        196.80        164.24        30.15 o
  12   4   7        199.22        219.91        22.94 o
  13   4   7         39.65         48.33        16.07 o
  14   4   7          2.08         19.22        12.73 o
  15   4   7         25.82         20.14        11.81 o
  16   4   7         45.41         39.86        17.92 o
  17   4   7        125.87        193.48        28.97 o
  18   4   7          0.07          9.64         8.85 o
  19   4   7          1.48         -6.78         6.78 o
   1   5   7          5.98          8.67         5.01 o
   2   5   7       2907.33       3012.40        71.84 o
   3   5   7        175.46        166.05        17.07 o
   4   5   7       1207.48       1328.46        48.98 o
   5   5   7       1399.54       1438.46        77.13 o
   6   5   7         92.18         81.93        20.86 o
   7   5   7        855.15        837.72        61.64 o
   8   5   7        261.42        271.63        36.69 o
   9   5   7         24.31         19.97        10.61 o
  10   5   7       1341.97       1487.11        57.61 o
  11   5   7        375.34        374.62        29.67 o
  12   5   7        342.24        326.48        36.76 o
  13   5   7         89.46         74.93        20.84 o
  14   5   7         46.22         34.13        13.74 o
  15   5   7         47.50         40.73        11.60 o
  16   5   7        267.22        319.48        35.69 o
  17   5   7          1.61          3.41        13.17 o
  18   5   7         50.42         80.75        22.07 o
  19   5   7          2.05         -7.77        11.70 o
   0   6   7        129.03        145.19        24.95 o
   1   6   7         59.05         61.42        13.48 o
   2   6   7        458.21        423.50        29.68 o
   3   6   7         63.30         57.05        11.74 o
   4   6   7        339.88        366.83        41.59 o
   5   6   7        163.31        205.43        32.10 o
   6   6   7         27.12         21.66        19.64 o
   7   6   7         67.99         69.20        22.41 o
   8   6   7        154.16        176.83        28.14 o
   9   6   7         24.39         28.98        12.19 o
  10   6   7         21.33         19.23         9.81 o
  11   6   7          3.64        -16.68        16.68 o
  12   6   7        166.32        173.28        32.25 o
  13   6   7         73.48         78.71        19.34 o
  14   6   7         20.00         43.78        11.75 o
  15   6   7         16.62         20.76        10.99 o
  16   6   7         76.35         99.95        19.32 o
  17   6   7          4.53        -11.80        11.80 o
  18   6   7          0.02         20.16        16.03 o
   1   7   7         56.38         62.83        14.56 o
   2   7   7        461.45        559.88        54.50 o
   3   7   7          5.63          5.12        10.53 o
   4   7   7         13.36         13.16         7.08 o
   5   7   7        300.25        295.70        21.54 o
   6   7   7        206.59        211.30        19.05 o
   7   7   7        208.93        159.02        20.02 o
   8   7   7         59.29         36.54         8.55 o
   9   7   7        185.68        209.47        36.36 o
  10   7   7         54.44         53.12        15.30 o
  11   7   7          1.02        -12.79        12.79 o
  12   7   7         11.73        -11.33        11.33 o
  13   7   7          0.00         13.19        10.90 o
  14   7   7        101.58        102.50        37.61 o
  15   7   7        210.32        214.98        32.77 o
  16   7   7         58.76         62.83        17.85 o
   0   8   7          1.65         30.97        23.92 o
   1   8   7         70.48         90.64        14.98 o
   2   8   7        129.80        153.54        19.79 o
   3   8   7         72.35         45.17         9.55 o
   4   8   7         22.03         23.32         9.39 o
   5   8   7         19.96         25.39        10.71 o
   6   8   7        101.22         82.00        17.91 o
   7   8   7          1.19         -2.95        12.14 o
   8   8   7        849.75        894.03        61.09 o
   9   8   7        229.91        267.52        33.00 o
  10   8   7        143.03         98.74        25.80 o
  11   8   7         66.43         62.77        56.88 o
  12   8   7        221.37        247.85        29.99 o
  13   8   7         10.18         17.89         9.26 o
  14   8   7        126.86        118.63        19.15 o
  15   8   7         10.46          8.09        10.11 o
   1   9   7        461.45        459.17        37.08 o
   2   9   7          7.64         14.62        10.19 o
   3   9   7         58.68         66.03        13.68 o
   4   9   7          7.46          1.84        11.06 o
   5   9   7        258.37        248.00        32.17 o
   6   9   7         10.46          2.52        11.99 o
   7   9   7         31.47         39.74        11.98 o
   8   9   7         40.36         29.65        11.55 o
   9   9   7        195.01        174.11        28.35 o
  10   9   7         37.65         37.70        13.41 o
  11   9   7        277.91        314.07        38.38 o
  12   9   7          7.29         16.19         9.42 o
   0  10   7        207.81        208.53        34.41 o
   1  10   7          0.01          3.18         8.27 o
   2  10   7        191.52        187.68        22.05 o
   3  10   7          0.13         -5.68         8.20 o
   4  10   7         77.05         95.26        15.98 o
   5  10   7         56.29         56.54        13.40 o
   6  10   7         31.66         47.51        13.60 o
   7  10   7          3.30         23.09         8.23 o
   8  10   7          9.70         -7.18         7.84 o
   9  10   7         10.67         27.95         9.89 o
  10  10   7          0.66          8.36        20.65 o
   1  11   7         19.77         19.03        13.18 o
   2  11   7          0.09         14.57        18.21 o
   3  11   7         13.40         28.18        10.46 o
   4  11   7          0.09         -2.99         7.29 o
   5  11   7          1.17         11.22        16.02 o
   0   0   8      12480.32      10801.50       364.73 o
   1   0   8      34151.66      35844.51       333.67 o
   2   0   8       3920.61       4022.56        61.76 o
   3   0   8      61348.08      63964.71       839.86 o
   4   0   8          0.02          0.43         5.93 o
   5   0   8       6659.01       6120.97       170.96 o
   6   0   8        411.32        482.30        49.87 o
   7   0   8       2322.04       2114.91       110.20 o
   8   0   8        292.90        243.01        27.51 o
   9   0   8       4757.38       4810.11       131.36 o
  10   0   8       2268.01       2361.64        96.81 o
  11   0   8        716.49        744.66        56.19 o
  12   0   8         39.80         75.38        19.81 o
  13   0   8       1609.30       1747.06       132.76 o
  14   0   8        424.40        479.85        50.80 o
  15   0   8          8.87        -15.21        22.76 o
  16   0   8        343.72        350.24        66.80 o
  17   0   8        267.26        296.90        64.32 o
  18   0   8       1148.69       1232.77       124.29 o
  19   0   8        159.74        188.29        47.81 o
  20   0   8        448.75        423.63        64.26 o
  21   0   8          1.93         13.02        15.91 o
   1   1   8       9686.97       9409.37        69.12 o
   2   1   8       9755.81       9682.57        73.93 o
   3   1   8       2962.84       2742.00        56.17 o
   4   1   8      11765.33      12169.36       109.87 o
   5   1   8          3.55         18.71         5.49 o
   6   1   8        337.21        287.52        22.72 o
   7   1   8        633.95        619.25        34.32 o
   8   1   8        279.40        321.83        25.68 o
   9   1   8        122.00         97.13        12.61 o
  10   1   8        264.88        241.70        22.14 o
  11   1   8        712.60        797.43        41.24 o
  12   1   8       2433.71       2413.29       109.44 o
  13   1   8        881.31        932.08        71.00 o
  14   1   8       1001.06       1036.28        54.43 o
  15   1   8          8.87          1.24        10.24 o
  16   1   8          4.98         -4.31        10.85 o
  17   1   8        110.66         96.70        21.90 o
  18   1   8         51.36         59.09        15.11 o
  19   1   8         29.07         25.29        10.72 o
  20   1   8         54.34         39.65        14.41 o
  21   1   8        113.34         96.14        30.46 o
   0   2   8       7378.95       6977.34        95.65 o
   1   2   8       2773.25       2686.05        41.28 o
   2   2   8       1082.11       1089.07        29.89 o
   3   2   8          0.10          1.04         5.09 o
   4   2   8       2240.79       2322.47        56.30 o
   5   2   8        712.70        711.89        29.78 o
   6   2   8        886.43        827.79        33.72 o
   7   2   8         47.45         58.55         9.98 o
   8   2   8       2713.95       2848.04        79.76 o
   9   2   8        509.20        478.72        35.44 o
  10   2   8        496.81        503.01        48.74 o
  11   2   8         42.94         17.00        10.79 o
  12   2   8         20.79         22.98        11.49 o
  13   2   8         82.52         92.74        12.41 o
  14   2   8        129.51        123.45        18.75 o
  15   2   8         52.16         66.92        14.77 o
  16   2   8         29.97         13.12         9.95 o
  17   2   8          6.63          2.00        11.71 o
  18   2   8          6.41          0.04        10.83 o
  19   2   8         76.71         29.29        11.59 o
  20   2   8          0.34          4.88         8.77 o
   1   3   8        302.96        297.58        14.86 o
   2   3   8       3876.09       3790.33        78.03 o
   3   3   8        724.26        680.47        34.46 o
   4   3   8       5317.66       5550.65       100.60 o
   5   3   8       3146.08       3167.19        78.61 o
   6   3   8          3.52          4.77         5.22 o
   7   3   8          1.00          1.93         6.48 o
   8   3   8       2624.74       2896.23        71.87 o
   9   3   8          3.88          0.80         9.79 o
  10   3   8        209.76        192.59        31.31 o
  11   3   8        316.41        387.45        47.56 o
  12   3   8          1.64          3.71        23.39 o
  13   3   8        217.80        240.16        23.85 o
  14   3   8        124.51        119.82        23.96 o
  15   3   8        221.64        270.83        38.37 o
  16   3   8         16.36          3.44        10.62 o
  17   3   8          6.98         15.14        16.41 o
  18   3   8         78.74         79.08        17.11 o
  19   3   8         22.24         13.63        10.14 o
  20   3   8         13.21         21.74        19.76 o
   0   4   8        507.15        417.93        27.37 o
   1   4   8       1672.63       1711.20        39.57 o
   2   4   8        893.01        937.15        36.16 o
   3   4   8         39.18         56.79        12.75 o
   4   4   8       2319.39       2382.46        72.11 o
   5   4   8       3012.67       3286.94        87.27 o
   6   4   8          5.09          6.63         8.21 o
   7   4   8       1202.53       1167.07        55.41 o
   8   4   8        159.46        180.86        22.97 o
   9   4   8         76.23         53.88        12.62 o
  10   4   8        142.91        150.41        27.51 o
  11   4   8         96.48         83.60        23.74 o
  12   4   8        613.71        555.85        36.32 o
  13   4   8        930.42        996.54        65.18 o
  14   4   8          4.46          2.83        13.38 o
  15   4   8         41.51         29.28        11.12 o
  16   4   8          0.46          0.02        10.27 o
  17   4   8        242.82        199.79        28.76 o
  18   4   8        473.30        511.31        42.34 o
  19   4   8         17.25         -6.00        10.30 o
   1   5   8         16.11          6.88         5.65 o
   2   5   8       1743.33       1979.55        69.86 o
   3   5   8        684.91        762.02        44.32 o
   4   5   8       1708.41       1929.91        71.08 o
   5   5   8       1231.95       1176.28        56.60 o
   6   5   8        109.38        123.73        23.96 o
   7   5   8          4.58          2.50         7.03 o
   8   5   8        144.32        142.34        21.57 o
   9   5   8         62.60         43.61        11.66 o
  10   5   8         54.43         46.81         9.48 o
  11   5   8        342.03        278.46        25.40 o
  12   5   8        384.05        471.43        62.74 o
  13   5   8        382.29        349.99        39.37 o
  14   5   8        111.38        129.63        24.89 o
  15   5   8        130.65        157.69        25.97 o
  16   5   8        226.38        243.51        30.15 o
  17   5   8        111.66        106.64        27.03 o
  18   5   8         72.90         95.36        31.91 o
   0   6   8        481.15        499.35        47.17 o
   1   6   8       1198.12       1232.31        60.08 o
   2   6   8        188.42        169.99        22.62 o
   3   6   8        443.91        505.06        39.93 o
   4   6   8         10.90          3.52         8.49 o
   5   6   8        641.83        688.73        48.19 o
   6   6   8        275.87        307.28        39.41 o
   7   6   8        264.37        331.76        42.24 o
   8   6   8         11.21         26.64         8.82 o
   9   6   8         28.34         30.86        11.62 o
  10   6   8          5.17         10.23         8.10 o
  11   6   8        105.47         55.23        15.31 o
  12   6   8        170.83        135.27        23.09 o
  13   6   8         15.26         20.20        10.08 o
  14   6   8         13.38         18.42        13.59 o
  15   6   8         51.47         57.04        14.64 o
  16   6   8         43.54         36.08        12.81 o
  17   6   8          0.32         -1.94         6.93 o
   1   7   8        597.64        599.48        45.80 o
   2   7   8         75.25         42.03        13.54 o
   3   7   8        351.52        397.62        32.77 o
   4   7   8          0.27          2.99         5.74 o
   5   7   8        153.49        129.94        16.74 o
   6   7   8        157.26        147.70        19.05 o
   7   7   8         19.74         23.11         8.02 o
   8   7   8         46.24         27.86        10.84 o
   9   7   8        298.84        313.25        46.46 o
  10   7   8         45.17         56.19        16.63 o
  11   7   8          3.33          8.24        15.53 o
  12   7   8         50.63         53.70        15.70 o
  13   7   8         56.81         68.80        16.65 o
  14   7   8          0.20         -7.72        14.80 o
  15   7   8          7.74         18.54        12.97 o
  16   7   8         23.65         11.64         8.38 o
   0   8   8        248.70        236.41        37.63 o
   1   8   8         94.86         64.85        13.53 o
   2   8   8        425.20        517.77        32.19 o
   3   8   8         41.21         48.66        10.36 o
   4   8   8        391.82        378.92        34.43 o
   5   8   8        408.30        489.93        39.14 o
   6   8   8         49.69         45.61        11.31 o
   7   8   8        157.20        122.59        19.43 o
   8   8   8         72.44         44.21        14.51 o
   9   8   8        233.07        232.40        40.61 o
  10   8   8         39.96         45.68        18.01 o
  11   8   8         17.06         15.26        14.31 o
  12   8   8        101.34        129.73        22.65 o
  13   8   8         14.30         13.44         8.09 o
  14   8   8          0.43         10.35         9.21 o
   1   9   8        258.28        255.26        27.99 o
   2   9   8        260.58        277.97        29.36 o
   3   9   8        552.91        610.40        37.67 o
   4   9   8        105.44         88.24        19.18 o
   5   9   8         27.27         28.40        12.66 o
   6   9   8         35.51         28.04        11.43 o
   7   9   8        614.90        636.92        48.62 o
   8   9   8         47.00         41.65        11.50 o
   9   9   8        160.81        148.30        22.36 o
  10   9   8         39.03         52.51        19.16 o
  11   9   8         76.42         66.07        17.74 o
  12   9   8          2.50         -0.43         8.66 o
   0  10   8        271.92        236.16        36.29 o
   1  10   8         41.80         37.44        24.84 o
   2  10   8         10.51         22.26        10.80 o
   3  10   8        136.72        135.34        21.60 o
   4  10   8         12.15          2.97        10.36 o
   5  10   8         29.50         14.36        10.02 o
   6  10   8          6.74         11.22         7.16 o
   7  10   8         38.43         16.97        13.05 o
   8  10   8          1.41         -6.99         6.99 o
   9  10   8         13.62         24.42         6.95 o
   1  11   8         28.29         19.55         8.33 o
   2  11   8          0.68         -8.88         8.88 o
   3  11   8          2.62         -8.24        15.64 o
   4  11   8         27.34         37.73        13.73 o
   5  11   8        163.47        197.13        27.10 o
   1   1   9        380.71        320.68        17.21 o
   2   1   9       3523.74       3605.47        51.30 o
   3   1   9        225.22        231.85        17.26 o
   4   1   9       3261.34       3119.83        57.85 o
   5   1   9          7.03          8.23         9.45 o
   6   1   9       6088.93       5950.53       107.95 o
   7   1   9       4145.30       4185.71        91.93 o
   8   1   9         76.52         67.07        13.20 o
   9   1   9        407.65        443.87        28.35 o
  10   1   9         13.70         23.95         7.27 o
  11   1   9        656.23        601.86        43.32 o
  12   1   9        149.93        115.08        28.48 o
  13   1   9        194.71        209.27        27.66 o
  14   1   9        339.37        361.99        27.03 o
  15   1   9         44.58         21.97        17.58 o
  16   1   9         76.81         76.06        18.85 o
  17   1   9          8.02         11.19         8.82 o
  18   1   9          0.94         -6.96        10.67 o
  19   1   9         84.05         52.32        12.95 o
  20   1   9         33.60         27.10        12.91 o
   0   2   9        371.34        389.46        29.39 o
   1   2   9       1169.97       1172.08        35.07 o
   2   2   9       4501.48       4171.15        68.05 o
   3   2   9        222.47        212.83        18.25 o
   4   2   9       1990.02       1797.84        53.82 o
   5   2   9       1322.55       1244.11        40.42 o
   6   2   9         93.78         51.38         7.95 o
   7   2   9        239.87        316.94        26.70 o
   8   2   9       1211.37       1127.82        52.97 o
   9   2   9        295.98        285.40        27.91 o
  10   2   9         62.00         63.65        14.56 o
  11   2   9        468.28        446.89        48.72 o
  12   2   9         72.09         79.23        18.84 o
  13   2   9        142.66        158.92        16.42 o
  14   2   9         67.54         39.82        12.78 o
  15   2   9         88.64        127.31        20.57 o
  16   2   9        581.97        592.07        43.43 o
  17   2   9         29.43         19.97         9.90 o
  18   2   9          6.00         -1.09        15.57 o
  19   2   9         23.87         16.73         9.94 o
  20   2   9        131.39         84.00        14.69 o
   1   3   9       2935.61       2808.55        60.79 o
   2   3   9        111.38        122.09        13.50 o
   3   3   9         25.59         35.95        10.33 o
   4   3   9        171.05        257.98        22.83 o
   5   3   9       9053.26       8975.45       146.52 o
   6   3   9       6328.73       6415.71       102.72 o
   7   3   9        647.02        781.84        36.88 o
   8   3   9        128.64        133.04        20.75 o
   9   3   9        242.53        195.76        24.21 o
  10   3   9         12.14         10.75         8.97 o
  11   3   9        356.23        383.68        46.62 o
  12   3   9         31.98         55.62        13.97 o
  13   3   9        301.14        293.72        35.88 o
  14   3   9          6.18        -11.83        11.83 o
  15   3   9        547.59        519.36        62.99 o
  16   3   9         26.81         17.80        11.68 o
  17   3   9          1.63          2.23         9.69 o
  18   3   9         27.24         21.42        12.44 o
  19   3   9          4.13         -6.33        10.91 o
  20   3   9          0.33        -11.18        11.18 o
   0   4   9        240.59        205.26        20.12 o
   1   4   9       1752.40       1944.07        48.02 o
   2   4   9       3694.09       3770.00        88.10 o
   3   4   9       4699.57       4786.41       102.62 o
   4   4   9       1317.35       1276.21        54.72 o
   5   4   9         19.83         63.09        13.74 o
   6   4   9        392.06        462.86        34.60 o
   7   4   9        835.96        949.48        43.44 o
   8   4   9         39.07         53.97        18.53 o
   9   4   9        371.27        342.19        33.27 o
  10   4   9        173.57        140.16        28.68 o
  11   4   9        168.06        172.45        19.14 o
  12   4   9         24.12          7.82         8.77 o
  13   4   9        128.90         88.33        31.87 o
  14   4   9         43.65         -7.75        15.54 o
  15   4   9         16.97         26.09        14.85 o
  16   4   9          8.50         15.54        16.89 o
  17   4   9          1.03          7.90        18.34 o
  18   4   9          0.01         -6.15         9.91 o
  19   4   9          0.35         -8.16        10.06 o
   1   5   9         41.79         36.74         8.72 o
   2   5   9        162.52        155.34        19.89 o
   3   5   9        863.60        841.89        72.58 o
   4   5   9        930.63        911.33        49.66 o
   5   5   9         21.72         28.90        10.29 o
   6   5   9        551.99        550.57        72.37 o
   7   5   9         18.67         21.12        14.90 o
   8   5   9         69.48         58.30        14.36 o
   9   5   9         51.97         29.67         8.06 o
  10   5   9        108.16        109.49        13.03 o
  11   5   9         41.65         46.75        12.80 o
  12   5   9        391.74        386.84        41.25 o
  13   5   9        245.36        235.22        31.86 o
  14   5   9         25.05         21.20        15.03 o
  15   5   9         14.51          0.46        14.83 o
  16   5   9          5.62          4.83         9.40 o
  17   5   9          0.26          3.27         9.16 o
  18   5   9         60.04         42.34        16.30 o
   0   6   9       2386.12       2460.59       104.53 o
   1   6   9         38.50         54.38        13.17 o
   2   6   9        828.03        836.44        51.36 o
   3   6   9        861.96        868.80        53.13 o
   4   6   9        207.38        214.19        26.65 o
   5   6   9          1.06          2.92        10.75 o
   6   6   9         15.70         28.08        15.16 o
   7   6   9        284.05        250.04        23.63 o
   8   6   9        202.21        217.24        22.72 o
   9   6   9        277.66        273.48        29.74 o
  10   6   9          3.46          3.64        12.20 o
  11   6   9        141.41        108.26        23.41 o
  12   6   9        161.19        111.21        22.56 o
  13   6   9         35.97         25.62        18.21 o
  14   6   9         44.46         58.20        17.34 o
  15   6   9         28.09         14.76        13.40 o
  16   6   9        193.81        200.73        26.76 o
  17   6   9         62.36         44.19        12.63 o
   1   7   9         59.97         60.04        12.94 o
   2   7   9        982.52       1026.43        34.80 o
   3   7   9        506.53        463.09        23.55 o
   4   7   9          0.13          7.21         6.17 o
   5   7   9        131.37        105.05        18.03 o
   6   7   9         76.96         72.07        14.44 o
   7   7   9         22.40         23.80        13.05 o
   8   7   9          0.30          5.75         9.56 o
   9   7   9         82.58         92.94        22.57 o
  10   7   9         75.40         79.30        20.63 o
  11   7   9        147.88        112.90        20.35 o
  12   7   9          1.55          5.54         8.31 o
  13   7   9          7.24         -6.24         8.57 o
  14   7   9         15.24         10.18        16.44 o
  15   7   9        204.88        258.84        35.44 o
  16   7   9          5.74         -2.73         8.28 o
   0   8   9        165.63        151.77        30.50 o
   1   8   9         17.90         12.39         7.08 o
   2   8   9         39.47         31.85         7.57 o
   3   8   9         20.95         15.61         7.86 o
   4   8   9          1.08          2.38         6.89 o
   5   8   9         71.34         96.19        17.81 o
   6   8   9         54.43         43.24        17.19 o
   7   8   9          3.95          3.21         8.02 o
   8   8   9        399.06        377.53        39.86 o
   9   8   9          0.69        -29.09        29.09 o
  10   8   9        164.53        154.54        33.71 o
  11   8   9          4.72         -1.22        21.31 o
  12   8   9        161.03        184.26        33.46 o
  13   8   9         36.77         18.52         9.09 o
  14   8   9        151.48        177.26        27.51 o
   1   9   9        338.71        410.39        31.70 o
   2   9   9         51.70         72.65        17.50 o
   3   9   9         82.11        101.29        17.83 o
   4   9   9         11.46         18.90        11.78 o
   5   9   9        146.94        126.34        22.44 o
   6   9   9          5.55         -3.10        12.56 o
   7   9   9        379.78        522.35        45.12 o
   8   9   9         13.98         17.39         9.92 o
   9   9   9         30.78         21.43         8.43 o
  10   9   9          0.47         10.71         9.10 o
  11   9   9         13.60         27.91        12.47 o
  12   9   9         53.92         74.45        20.54 o
   0  10   9         81.04        152.27        38.96 o
   1  10   9         85.09        105.04        25.99 o
   2  10   9         71.92         77.38        28.70 o
   3  10   9          3.64         18.02         7.68 o
   4  10   9        163.78         95.23        22.68 o
   5  10   9         33.99         30.97        11.94 o
   6  10   9          0.12          0.62         8.00 o
   7  10   9          6.16         34.80        14.76 o
   8  10   9         67.10         37.45        12.32 o
   9  10   9         18.08         24.23        21.37 o
   1  11   9         32.64         33.62         9.87 o
   2  11   9          0.58        -19.31        19.31 o
   3  11   9         36.25         16.94         8.53 o
   4  11   9          2.36        -10.04        10.04 o
   0   0  10       3963.70       3812.73       111.51 o
   1   0  10       6107.88       5433.70        78.18 o
   2   0  10       3974.02       4358.84        63.81 o
   3   0  10       1662.63       1494.70        58.56 o
   4   0  10          7.03         40.02        11.15 o
   5   0  10      18417.04      18023.65       325.48 o
   6   0  10        120.37        136.63        30.85 o
   7   0  10        753.76        852.74        77.39 o
   8   0  10          0.03        -10.78        10.78 o
   9   0  10          0.02          9.56         6.58 o
  10   0  10        593.86        551.27        49.23 o
  11   0  10       2336.75       2411.43       106.61 o
  12   0  10         50.43        132.73        53.90 o
  13   0  10         42.28         41.92        12.19 o
  14   0  10        456.61        504.11        53.42 o
  15   0  10         28.52          7.28        13.83 o
  16   0  10        190.82        215.26        55.97 o
  17   0  10        299.56        342.81        66.18 o
  18   0  10        398.48        374.13        68.86 o
  19   0  10         26.54         17.73        15.04 o
  20   0  10        142.16        165.56        39.85 o
   1   1  10        342.88        255.20        14.04 o
   2   1  10       1587.40       1495.16        34.83 o
   3   1  10         14.87         14.82         4.87 o
   4   1  10          7.87          6.38         3.85 o
   5   1  10       1704.52       1617.72        56.06 o
   6   1  10       3388.35       3245.29        82.71 o
   7   1  10        387.98        326.84        37.48 o
   8   1  10       8659.58       8857.02       145.69 o
   9   1  10        620.08        599.58        34.62 o
  10   1  10       1236.48       1201.85        60.36 o
  11   1  10        655.61        695.74        48.06 o
  12   1  10        273.75        275.17        31.52 o
  13   1  10        254.96        249.73        23.43 o
  14   1  10          0.58         -3.93         9.35 o
  15   1  10         38.36         28.30         9.62 o
  16   1  10         33.49          7.45        17.78 o
  17   1  10          9.58         10.37        19.05 o
  18   1  10        186.51        182.81        26.43 o
  19   1  10         12.26          1.62        10.11 o
  20   1  10         62.86         49.84        13.85 o
   0   2  10       2822.07       3165.31        87.30 o
   1   2  10       1934.87       1920.13        47.20 o
   2   2  10         60.06         73.07         9.84 o
   3   2  10      11562.51      12278.66       142.42 o
   4   2  10        609.78        660.72        33.97 o
   5   2  10        542.12        617.95        29.30 o
   6   2  10        225.69        275.61        20.58 o
   7   2  10        554.22        603.03        43.34 o
   8   2  10        288.92        220.45        30.20 o
   9   2  10        195.56        148.84        24.54 o
  10   2  10         95.26        104.20        18.82 o
  11   2  10          9.92          4.89        12.41 o
  12   2  10          7.83          3.62        14.22 o
  13   2  10        227.48        212.50        22.03 o
  14   2  10          8.48         10.78        10.14 o
  15   2  10        167.61        203.80        26.37 o
  16   2  10         44.66         33.63        13.46 o
  17   2  10         27.64         35.28        11.55 o
  18   2  10          1.83         -0.38        10.58 o
  19   2  10         10.08         14.05         9.19 o
  20   2  10         64.48         51.52        12.26 o
   1   3  10       1883.51       1910.35        52.53 o
   2   3  10         26.47         25.76         6.60 o
   3   3  10         29.76         19.22         7.18 o
   4   3  10        545.11        616.30        35.52 o
   5   3  10         12.08         24.30         9.84 o
   6   3  10         21.41         13.13         6.96 o
   7   3  10       2177.60       2581.31        69.21 o
   8   3  10        503.07        561.81        40.05 o
   9   3  10        296.68        303.46        26.51 o
  10   3  10        686.90        765.86        64.61 o
  11   3  10         14.22         16.51         8.83 o
  12   3  10        930.37        945.53        47.35 o
  13   3  10        459.18        488.88        38.20 o
  14   3  10        423.21        484.66        39.05 o
  15   3  10        295.97        307.73        33.08 o
  16   3  10        193.07        200.87        29.66 o
  17   3  10         43.53         44.30        13.59 o
  18   3  10          2.87         -2.51         9.21 o
  19   3  10          2.00         -6.96         6.96 o
   0   4  10      12591.37      13651.04       218.11 o
   1   4  10        190.50        177.28        17.38 o
   2   4  10         67.74         50.80        14.83 o
   3   4  10        815.68        922.39        45.85 o
   4   4  10        189.25        225.61        23.71 o
   5   4  10        271.29        253.06        25.51 o
   6   4  10       4895.29       5294.38       119.11 o
   7   4  10       1640.46       1724.61        59.84 o
   8   4  10        254.66        226.71        25.62 o
   9   4  10        241.61        273.43        39.24 o
  10   4  10         81.00         50.13        18.11 o
  11   4  10        288.88        287.45        29.10 o
  12   4  10         20.75         29.68        20.92 o
  13   4  10        753.87        762.20        65.16 o
  14   4  10       1604.99       1771.65       127.14 o
  15   4  10        547.48        533.02        61.23 o
  16   4  10         24.63         30.09        18.17 o
  17   4  10        107.67        116.04        28.38 o
  18   4  10         14.86         63.83        44.53 o
  19   4  10         46.23         47.98        18.76 o
   1   5  10         21.73         18.89        22.26 o
   2   5  10        161.49        176.14        27.40 o
   3   5  10          5.77         22.68         8.95 o
   4   5  10          0.59          6.22         8.12 o
   5   5  10        504.67        489.02        37.86 o
   6   5  10        836.99        870.46        51.74 o
   7   5  10        121.19         99.48        32.50 o
   8   5  10       1066.57        996.72        59.73 o
   9   5  10        293.28        290.76        23.46 o
  10   5  10        285.24        285.58        23.75 o
  11   5  10          5.23          1.73         6.71 o
  12   5  10        105.82         66.24        18.25 o
  13   5  10        583.78        595.59        82.32 o
  14   5  10          0.12         -5.34        11.57 o
  15   5  10          9.34          3.13         7.87 o
  16   5  10         86.03         43.80        27.61 o
  17   5  10         23.52         27.26        14.36 o
  18   5  10          5.30          5.67         8.00 o
   0   6  10        752.51        706.00        84.41 o
   1   6  10        218.69        239.92        34.51 o
   2   6  10         11.75         38.60        21.97 o
   3   6  10          7.86          4.14         7.36 o
   4   6  10         43.15         51.36        13.98 o
   5   6  10         21.12          9.19        16.09 o
   6   6  10         83.69         95.88        24.20 o
   7   6  10        270.44        297.76        26.81 o
   8   6  10         38.86         18.66         8.46 o
   9   6  10          0.22         -8.40         9.15 o
  10   6  10         34.29         42.40        13.63 o
  11   6  10         28.47         18.14        16.01 o
  12   6  10        152.66        147.57        24.74 o
  13   6  10         30.89         27.66        12.24 o
  14   6  10         17.44         30.65        14.87 o
  15   6  10         26.35         24.14        11.35 o
  16   6  10         19.81         15.44         9.76 o
  17   6  10          2.39          0.37         8.32 o
   1   7  10        476.57        502.02        28.04 o
   2   7  10        115.52        114.59        12.64 o
   3   7  10         23.20         19.67         7.20 o
   4   7  10        199.49        202.02        17.80 o
   5   7  10        190.41        159.82        20.58 o
   6   7  10         86.30         62.19        10.70 o
   7   7  10         29.78         40.69        10.59 o
   8   7  10          1.66         -0.16        12.01 o
   9   7  10        176.01        176.01        28.98 o
  10   7  10          3.23         -8.12        18.02 o
  11   7  10         30.98         24.26         9.47 o
  12   7  10         84.81        108.31        24.35 o
  13   7  10         72.47         45.51        16.16 o
  14   7  10         81.59        101.64        28.69 o
  15   7  10         37.42         49.65        17.15 o
  16   7  10          0.27         16.48        11.00 o
   0   8  10        703.26        842.88        72.12 o
   1   8  10          1.65         -5.62         7.26 o
   2   8  10        590.50        612.12        35.15 o
   3   8  10        149.13        160.98        19.53 o
   4   8  10          8.46         17.21         8.97 o
   5   8  10        589.98        603.41        44.67 o
   6   8  10          3.81          4.72         7.22 o
   7   8  10         87.06         82.48        14.27 o
   8   8  10        499.10        525.69        45.87 o
   9   8  10         75.23         27.33        37.38 o
  10   8  10        595.42        713.83        71.45 o
  11   8  10         20.98         21.29        37.83 o
  12   8  10          3.57         -2.96        11.76 o
  13   8  10         14.09          6.01        13.95 o
  14   8  10        296.94        418.16        57.94 o
   1   9  10       1149.78       1230.03        61.17 o
   2   9  10        438.78        423.72        36.08 o
   3   9  10         51.42         72.05        14.89 o
   4   9  10          9.85         -0.34         9.20 o
   5   9  10        224.75        285.22        33.37 o
   6   9  10         24.60         26.35        22.92 o
   7   9  10        457.66        449.90        50.07 o
   8   9  10        228.29        219.56        27.06 o
   9   9  10        195.76        218.10        33.98 o
  10   9  10         13.10         18.30        24.56 o
  11   9  10          0.39          8.48        11.67 o
  12   9  10          2.81         18.55        10.51 o
   0  10  10        178.72        132.17        36.24 o
   1  10  10         20.04          3.92        10.48 o
   2  10  10         42.03         32.39        16.20 o
   3  10  10          2.66        -11.42        11.42 o
   4  10  10         23.39         17.67        23.48 o
   5  10  10          7.59         -6.80        12.97 o
   6  10  10        145.09        144.88        27.41 o
   7  10  10         83.24        100.27        21.47 o
   8  10  10          0.43          3.82         7.98 o
   9  10  10          5.36         30.14        20.01 o
   1  11  10          5.03         14.65         7.97 o
   2  11  10         41.42         53.02        15.62 o
   3  11  10          0.79        -14.09        14.09 o
   1   1  11        207.82        166.86        11.86 o
   2   1  11        786.37        978.31        29.63 o
   3   1  11        658.85        561.46        23.60 o
   4   1  11          0.37          1.26         6.00 o
   5   1  11       3290.81       3422.26        83.76 o
   6   1  11        194.61        207.52        22.24 o
   7   1  11        221.86        208.20        29.33 o
   8   1  11          4.88          0.27         8.80 o
   9   1  11        303.34        345.37        38.88 o
  10   1  11        220.52        200.82        28.82 o
  11   1  11        546.70        615.05        46.53 o
  12   1  11        270.31        277.14        30.64 o
  13   1  11        342.81        342.33        28.02 o
  14   1  11         68.47         51.50        13.69 o
  15   1  11        237.89        235.91        27.32 o
  16   1  11         42.16         47.85        15.24 o
  17   1  11         45.78         52.99        16.71 o
  18   1  11         20.44          3.07        12.96 o
  19   1  11        142.69        137.39        29.84 o
  20   1  11         15.13          0.69        10.07 o
   0   2  11        437.67        449.10        34.50 o
   1   2  11         39.88         38.67         7.82 o
   2   2  11       9919.54      10317.12       118.25 o
   3   2  11        716.82        745.74        36.38 o
   4   2  11        974.22        970.56        42.36 o
   5   2  11        164.02        179.21        17.02 o
   6   2  11        482.90        524.39        34.98 o
   7   2  11       4268.23       4317.84       112.82 o
   8   2  11         33.24         28.12         9.85 o
   9   2  11        274.36        231.22        34.17 o
  10   2  11        205.94        214.68        26.85 o
  11   2  11          3.91         -9.28         9.58 o
  12   2  11        105.88         93.25        16.24 o
  13   2  11         31.07         16.87         7.89 o
  14   2  11        400.70        360.52        34.13 o
  15   2  11        144.12        136.37        20.73 o
  16   2  11         91.01         89.19        17.59 o
  17   2  11          0.61         -1.97         8.63 o
  18   2  11          5.18          9.23        12.03 o
  19   2  11         14.01         16.37        10.48 o
  20   2  11         97.01         84.91        27.78 o
   1   3  11        545.34        506.09        28.34 o
   2   3  11        510.60        480.23        32.48 o
   3   3  11         13.09         20.96         7.42 o
   4   3  11       5253.13       5309.69       107.77 o
   5   3  11       4315.46       4286.33        99.18 o
   6   3  11         22.03         22.35         6.82 o
   7   3  11        563.33        647.95        35.28 o
   8   3  11         25.33         25.98         8.36 o
   9   3  11        297.47        272.51        28.99 o
  10   3  11        610.03        569.94        57.28 o
  11   3  11        178.92        271.68        91.07 o
  12   3  11        392.66        437.00        32.52 o
  13   3  11        404.46        423.81        31.83 o
  14   3  11          2.97         11.15        10.89 o
  15   3  11         14.01         10.18        10.73 o
  16   3  11         57.27         38.27        18.56 o
  17   3  11         18.14         15.60        15.65 o
  18   3  11         76.33        104.45        19.77 o
  19   3  11          1.53         10.30         6.04 o
   0   4  11        145.30        103.61        19.71 o
   1   4  11       1487.10       1594.57        54.15 o
   2   4  11         20.36         31.21        10.44 o
   3   4  11       4440.60       4661.39       132.96 o
   4   4  11         18.31         28.61         9.75 o
   5   4  11       3226.07       3278.60        93.10 o
   6   4  11        104.02        130.12        19.78 o
   7   4  11         83.74         82.45        14.74 o
   8   4  11        530.87        574.78        36.14 o
   9   4  11        411.33        397.78        48.56 o
  10   4  11         89.04        114.78        22.85 o
  11   4  11         71.60         60.25        16.45 o
  12   4  11         10.20         10.18        12.72 o
  13   4  11         24.23         29.37        16.06 o
  14   4  11          3.13          5.81        15.95 o
  15   4  11         15.28          3.02        11.99 o
  16   4  11         24.13         21.57        11.33 o
  17   4  11         15.49         20.28        13.16 o
  18   4  11         28.31         21.51        13.08 o
  19   4  11         18.01          9.13         9.60 o
   1   5  11        584.18        551.77        49.47 o
   2   5  11         53.30         43.21        12.52 o
   3   5  11        445.67        495.79        47.91 o
   4   5  11        158.59        153.27        26.69 o
   5   5  11       1129.78       1212.40        61.35 o
   6   5  11        484.15        536.96        41.65 o
   7   5  11        408.98        369.05        35.18 o
   8   5  11        101.21        108.90        23.03 o
   9   5  11         30.50         12.71         7.43 o
  10   5  11        159.44        162.95        21.22 o
  11   5  11         49.68         33.30        10.83 o
  12   5  11        192.91        210.15        31.43 o
  13   5  11         41.09         42.75        16.28 o
  14   5  11        145.52        184.70        30.02 o
  15   5  11         70.24         54.90        14.37 o
  16   5  11          9.24          4.62         7.57 o
  17   5  11         33.91         33.08        38.15 o
  18   5  11         30.00          5.57         8.73 o
   0   6  11        431.11        499.91        72.40 o
   1   6  11        649.87        689.97        60.22 o
   2   6  11       1418.85       1485.27        88.19 o
   3   6  11        247.59        233.12        34.23 o
   4   6  11        653.52        824.09        64.80 o
   5   6  11         23.74          8.53        12.40 o
   6   6  11        150.49        126.72        19.95 o
   7   6  11         46.86         41.86        10.64 o
   8   6  11        193.31        211.65        30.68 o
   9   6  11          9.72          7.81         9.14 o
  10   6  11          1.56         -7.07        10.83 o
  11   6  11         23.36         26.78        14.07 o
  12   6  11          8.11        -15.09        15.09 o
  13   6  11         15.06         11.85         8.87 o
  14   6  11          6.04          0.03         8.43 o
  15   6  11         36.53         27.64        15.94 o
  16   6  11         89.45         63.99        19.62 o
  17   6  11         12.66          8.98        10.02 o
   1   7  11        312.37        341.44        23.42 o
   2   7  11         22.28         28.52         7.26 o
   3   7  11         35.01         33.24         7.58 o
   4   7  11        104.26         83.28        12.76 o
   5   7  11          8.89          5.11         6.29 o
   6   7  11          6.69          2.10         6.95 o
   7   7  11         22.27         13.39         9.81 o
   8   7  11          5.61         -3.38        13.67 o
   9   7  11        293.56        254.88        35.82 o
  10   7  11        234.21        243.27        40.92 o
  11   7  11          0.06        -11.03        11.03 o
  12   7  11          5.63          2.36        10.50 o
  13   7  11         18.72         -1.34        10.26 o
  14   7  11         23.27         16.73        11.13 o
  15   7  11         96.69         72.30        17.49 o
   0   8  11        279.30        308.05        57.82 o
   1   8  11        359.95        401.64        34.67 o
   2   8  11         35.73         31.10         9.52 o
   3   8  11        332.61        307.50        28.19 o
   4   8  11         21.22          2.53         7.04 o
   5   8  11         27.22         47.72        13.03 o
   6   8  11        126.65        121.98        17.74 o
   7   8  11         15.60         21.72        15.06 o
   8   8  11          6.62         -2.20        11.13 o
   9   8  11         35.76         19.61        12.88 o
  10   8  11          0.87          7.44        11.12 o
  11   8  11          1.24          7.62         9.89 o
  12   8  11          7.02         -6.77        11.03 o
  13   8  11         26.75         40.89        16.85 o
  14   8  11          0.06          7.17         9.41 o
   1   9  11        570.77        576.44        48.10 o
   2   9  11         19.10         20.56        11.46 o
   3   9  11         57.63         54.73        14.25 o
   4   9  11          0.00          0.30        10.14 o
   5   9  11        155.28        151.94        69.67 o
   6   9  11         60.05         53.97        29.89 o
   7   9  11          9.29         11.36        16.68 o
   8   9  11          8.91          3.06         9.86 o
   9   9  11        110.24        176.73        80.63 o
  10   9  11         46.23         40.56        12.29 o
  11   9  11          0.01         20.00        11.91 o
   0  10  11        122.59        160.34        42.89 o
   1  10  11          0.82        -10.92        13.02 o
   2  10  11          1.68         -9.87         9.87 o
   3  10  11         21.62         10.20        11.89 o
   4  10  11          5.87          0.75        22.98 o
   5  10  11         29.16          0.62        38.88 o
   6  10  11          7.25         -7.84        15.98 o
   7  10  11         62.69         71.01        18.98 o
   8  10  11          5.22         12.83        15.77 o
   0   0  12       1717.25       1855.64        61.08 o
   1   0  12      25380.77      27409.85       172.50 o
   2   0  12       1944.05       1883.49        55.42 o
   3   0  12        132.16        142.12        19.92 o
   4   0  12      34099.09      35563.06       650.02 o
   5   0  12       5285.69       5287.47       188.78 o
   6   0  12        162.71        180.03        38.60 o
   7   0  12        835.41        974.98        88.85 o
   8   0  12        209.07        204.97        42.52 o
   9   0  12        671.06        619.14        53.27 o
  10   0  12          0.01          1.39         9.38 o
  11   0  12       4072.39       4131.89       147.04 o
  12   0  12         61.15         88.47        21.76 o
  13   0  12       1340.77       1471.26        65.37 o
  14   0  12        136.19        171.54        45.49 o
  15   0  12          0.78         14.38        15.69 o
  16   0  12        160.94        158.45        44.23 o
  17   0  12         85.03         74.75        31.66 o
  18   0  12          2.52        -23.48        23.48 o
  19   0  12         49.16         64.92        27.13 o
  20   0  12        206.21         98.00        33.34 o
   1   1  12        203.87        226.94        14.69 o
   2   1  12       1008.52       1037.73        31.92 o
   3   1  12        201.93        197.06        14.73 o
   4   1  12       8923.51       9110.56       144.76 o
   5   1  12        315.06        328.27        27.01 o
   6   1  12        316.92        279.15        26.61 o
   7   1  12       1445.64       1511.76        78.20 o
   8   1  12       1550.96       1448.59        80.84 o
   9   1  12          3.80         -2.82        11.60 o
  10   1  12        572.70        603.36        45.84 o
  11   1  12          4.87          7.41         9.50 o
  12   1  12          0.01         12.27         7.89 o
  13   1  12          9.85         12.29         9.26 o
  14   1  12         18.85         25.93         9.36 o
  15   1  12         13.64         -8.74         9.35 o
  16   1  12         62.94         59.34        20.53 o
  17   1  12         12.55          6.10         8.37 o
  18   1  12          5.07         -3.77        10.96 o
  19   1  12         15.56         36.56        15.88 o
  20   1  12          7.10         -8.93        23.65 o
   0   2  12       4633.12       4379.27       112.41 o
   1   2  12        195.42        250.97        21.88 o
   2   2  12        759.06        820.82        34.30 o
   3   2  12       2131.84       2236.47        65.58 o
   4   2  12         72.48         76.95        12.35 o
   5   2  12        756.23        720.52        33.91 o
   6   2  12         56.27         41.73        10.26 o
   7   2  12        172.20        173.16        21.81 o
   8   2  12        520.10        474.65        37.54 o
   9   2  12        142.69        152.80        26.06 o
  10   2  12        513.61        476.94        41.46 o
  11   2  12        179.23        161.95        25.58 o
  12   2  12         48.07         43.23        10.31 o
  13   2  12         15.27         -1.38         8.35 o
  14   2  12          0.47         -1.49         7.98 o
  15   2  12          7.09         10.11        10.55 o
  16   2  12          3.65          9.32         8.98 o
  17   2  12          0.07         -8.75         8.75 o
  18   2  12         13.39          5.05        10.28 o
  19   2  12         34.12         19.93         9.97 o
  20   2  12         38.80          5.81        10.75 o
   1   3  12        970.19        962.81        40.61 o
   2   3  12       1353.88       1194.23        53.19 o
   3   3  12         28.25         17.62         7.16 o
   4   3  12       1864.69       2056.09        69.22 o
   5   3  12        262.16        280.12        26.24 o
   6   3  12          1.01         14.43         6.00 o
   7   3  12        531.97        479.76        37.54 o
   8   3  12        264.05        250.50        27.32 o
   9   3  12        164.92        110.72        18.34 o
  10   3  12        145.92        150.34        24.18 o
  11   3  12        542.66        488.77        34.70 o
  12   3  12         62.09         51.07        14.23 o
  13   3  12        188.95        174.12        26.07 o
  14   3  12         52.87         45.69        12.88 o
  15   3  12          0.01         -6.44        17.08 o
  16   3  12         99.91         95.20        17.59 o
  17   3  12          0.00          9.61        12.90 o
  18   3  12          0.00          5.30         8.51 o
  19   3  12         72.73         73.13        18.43 o
   0   4  12       8282.86       8972.78       195.22 o
   1   4  12       2582.32       2567.43        71.33 o
   2   4  12        649.96        623.41        40.09 o
   3   4  12        140.51        138.74        18.18 o
   4   4  12          0.50          0.71         7.32 o
   5   4  12        109.34        127.73        19.57 o
   6   4  12         19.58         24.23         9.99 o
   7   4  12        513.15        483.87        33.39 o
   8   4  12        329.02        377.19        35.08 o
   9   4  12        584.84        572.14        59.82 o
  10   4  12        238.35        190.75        21.46 o
  11   4  12        330.74        356.65        38.43 o
  12   4  12        365.41        369.14        40.78 o
  13   4  12         13.83         11.41         8.84 o
  14   4  12        210.03        254.16        34.23 o
  15   4  12          2.03         13.28        15.03 o
  16   4  12          1.71         15.54        15.86 o
  17   4  12          7.95         16.94        12.26 o
  18   4  12         78.83         41.83        15.20 o
   1   5  12        750.30        676.27        56.34 o
   2   5  12       1292.30       1289.42        91.48 o
   3   5  12        331.14        379.18        70.20 o
   4   5  12        239.76        257.93        36.06 o
   5   5  12          0.13          9.56        10.02 o
   6   5  12        719.41        723.40        48.67 o
   7   5  12         81.64         54.22        12.45 o
   8   5  12        117.25        136.22        16.32 o
   9   5  12          6.79         22.50         8.94 o
  10   5  12        841.92        859.12        65.58 o
  11   5  12        678.44        680.02        47.01 o
  12   5  12        296.46        315.47        38.10 o
  13   5  12          1.98          0.27        10.82 o
  14   5  12         70.52         73.47        18.13 o
  15   5  12         23.46          9.27         8.39 o
  16   5  12          1.15         -2.30         7.88 o
  17   5  12         15.84          2.21        16.78 o
  18   5  12        153.75        140.54        32.96 o
   0   6  12        554.35        603.07        82.16 o
   1   6  12        355.85        387.33        46.80 o
   2   6  12        410.90        473.32        51.09 o
   3   6  12          2.00          5.72        10.75 o
   4   6  12          0.03         -8.03        13.21 o
   5   6  12        160.18        192.58        19.05 o
   6   6  12          1.24         -5.48         8.97 o
   7   6  12         20.40         16.82        10.38 o
   8   6  12         95.48         56.97        17.36 o
   9   6  12        143.80        146.22        28.74 o
  10   6  12          0.29        -12.41        12.94 o
  11   6  12         36.24         30.50        14.86 o
  12   6  12         59.01         30.53        13.52 o
  13   6  12          9.08         20.05        16.80 o
  14   6  12         84.25         45.30        28.67 o
  15   6  12         19.37         -6.32        12.08 o
  16   6  12          1.67         -5.40         7.98 o
   1   7  12         99.52         92.58        15.63 o
   2   7  12          8.63         11.78         7.85 o
   3   7  12         38.33         38.19         9.33 o
   4   7  12        201.28        186.00        18.80 o
   5   7  12         53.56         42.80        11.59 o
   6   7  12         29.22         21.91        15.15 o
   7   7  12         61.88         53.60        18.64 o
   8   7  12         22.26         26.76        33.29 o
   9   7  12        206.88        186.49        36.15 o
  10   7  12        162.57        116.81        23.21 o
  11   7  12          0.17         11.24        10.93 o
  12   7  12          3.66         -0.35        10.67 o
  13   7  12         18.41         30.88        12.31 o
  14   7  12        125.23        134.58        26.21 o
  15   7  12        138.71        156.00        25.92 o
   0   8  12          1.40         -0.04        12.84 o
   1   8  12        128.89        145.88        26.15 o
   2   8  12          0.00         14.18        10.27 o
   3   8  12        179.71        159.18        22.22 o
   4   8  12        126.69        143.12        21.18 o
   5   8  12        607.17        638.95        40.17 o
   6   8  12         66.94         70.65        18.47 o
   7   8  12         41.06         29.72        10.85 o
   8   8  12         98.26        105.98        22.91 o
   9   8  12         12.96          6.55        29.52 o
  10   8  12        404.28        393.64        48.25 o
  11   8  12         58.99         52.32        17.73 o
  12   8  12          1.48        -12.49        12.49 o
  13   8  12         47.81         57.47        15.79 o
   1   9  12        346.31        336.81        37.17 o
   2   9  12        270.87        274.04        32.75 o
   3   9  12        340.44        361.16        32.87 o
   4   9  12         98.74        102.44        25.92 o
   5   9  12        280.17        278.94        33.76 o
   6   9  12         88.02         49.56        32.10 o
   7   9  12         51.91         52.51        13.77 o
   8   9  12         31.64         28.89         9.85 o
   9   9  12          7.65         10.67        10.39 o
  10   9  12          2.84        -10.39        10.39 o
  11   9  12          0.46        -12.67        12.67 o
   0  10  12         91.93        107.63        34.95 o
   1  10  12          0.56          5.21         7.63 o
   2  10  12          2.80        -10.34        14.56 o
   3  10  12        161.77        240.99        34.35 o
   4  10  12         31.61          5.29        28.95 o
   5  10  12         15.95         15.75        20.67 o
   6  10  12         43.15         45.71        14.72 o
   7  10  12          0.19         -3.64         9.89 o
   1   1  13       5893.14       6600.91        81.10 o
   2   1  13       6703.69       7014.04        79.54 o
   3   1  13          3.99          2.30        11.87 o
   4   1  13        177.02        191.69        21.91 o
   5   1  13        708.56        740.96        46.94 o
   6   1  13         38.60         54.55        13.72 o
   7   1  13         42.08         50.09        13.80 o
   8   1  13        156.82        193.12        35.39 o
   9   1  13        580.99        634.94        56.59 o
  10   1  13        599.83        559.79        45.08 o
  11   1  13         23.15          5.63         8.70 o
  12   1  13         16.30         12.91         9.55 o
  13   1  13         97.10        106.34        22.92 o
  14   1  13          0.65        -14.83        15.19 o
  15   1  13         14.36         18.98        11.07 o
  16   1  13          6.06         -6.42         9.73 o
  17   1  13         41.05         49.04        17.74 o
  18   1  13          0.98         -4.81         9.17 o
  19   1  13         27.76         15.28        28.56 o
  20   1  13          5.19         -2.30        11.46 o
   0   2  13       6149.79       6152.73       137.93 o
   1   2  13        704.22        760.65        34.09 o
   2   2  13         94.36         75.18        10.65 o
   3   2  13        641.44        779.97        40.36 o
   4   2  13        362.63        394.42        25.98 o
   5   2  13         61.51         43.82        11.29 o
   6   2  13        358.39        383.97        32.06 o
   7   2  13        386.12        424.64        35.36 o
   8   2  13          3.23         17.98        15.31 o
   9   2  13        111.91        130.50        26.53 o
  10   2  13        339.27        364.72        37.28 o
  11   2  13        125.87        104.04        14.07 o
  12   2  13        133.35        116.46        16.20 o
  13   2  13         28.45         24.64         9.39 o
  14   2  13        131.39         98.91        19.90 o
  15   2  13         31.00         23.88        10.95 o
  16   2  13        179.97        132.66        22.13 o
  17   2  13        450.76        414.85        36.33 o
  18   2  13         46.31         47.72        14.20 o
  19   2  13         24.91          1.14         9.69 o
   1   3  13         32.82         28.55         7.87 o
   2   3  13        342.01        364.54        26.12 o
   3   3  13       2353.99       2474.89        76.95 o
   4   3  13        158.70        146.91        19.72 o
   5   3  13        265.25        312.75        24.80 o
   6   3  13         58.77         78.52        15.87 o
   7   3  13         10.22          5.69         7.25 o
   8   3  13         62.88         46.44        12.68 o
   9   3  13        116.26         99.34        19.39 o
  10   3  13        595.31        655.48        50.63 o
  11   3  13        306.69        356.41        29.69 o
  12   3  13       1468.24       1390.32        78.84 o
  13   3  13         16.75         20.78        11.51 o
  14   3  13         84.57         52.69        13.97 o
  15   3  13          0.68         10.16        12.55 o
  16   3  13        208.77        191.39        24.92 o
  17   3  13         44.06         38.95        11.38 o
  18   3  13        145.04        104.98        15.89 o
  19   3  13          4.59         10.62        10.03 o
   0   4  13       2046.84       2289.70        97.88 o
   1   4  13         51.72         57.99        12.13 o
   2   4  13       1972.40       1901.17        72.08 o
   3   4  13        620.69        726.99        44.45 o
   4   4  13       2385.20       2471.10       102.73 o
   5   4  13        364.14        335.58        31.08 o
   6   4  13       1009.34       1004.98        48.15 o
   7   4  13          5.05          7.55         7.77 o
   8   4  13       1712.22       1698.35        77.52 o
   9   4  13         57.80         63.59        19.43 o
  10   4  13        737.55        777.71        44.10 o
  11   4  13        148.48        155.62        26.56 o
  12   4  13          7.23         15.38        11.56 o
  13   4  13         24.31         34.63        12.64 o
  14   4  13        443.32        439.12        57.16 o
  15   4  13         97.72         91.46        27.40 o
  16   4  13          0.44         -3.81        10.71 o
  17   4  13          8.60         -4.06        16.76 o
  18   4  13         17.01         19.35         9.94 o
   1   5  13       1366.00       1512.23        87.74 o
   2   5  13         47.68         37.77        16.88 o
   3   5  13        686.14        597.66        54.68 o
   4   5  13        154.77        146.37        27.86 o
   5   5  13        977.47       1063.93       130.09 o
   6   5  13         93.40         85.44        18.84 o
   7   5  13       1740.58       1833.48        62.12 o
   8   5  13        116.47        125.77        14.61 o
   9   5  13          9.62          7.21        10.03 o
  10   5  13         60.29         45.26        17.22 o
  11   5  13         89.30         70.27        16.87 o
  12   5  13          1.05          3.01         9.57 o
  13   5  13        279.62        295.24        36.39 o
  14   5  13          0.06         -0.04         9.83 o
  15   5  13         78.43         91.65        20.26 o
  16   5  13          0.28         -6.03        13.44 o
  17   5  13        116.98        120.55        24.02 o
   0   6  13        110.71        127.70        39.14 o
   1   6  13         97.87         64.45        19.68 o
   2   6  13          1.20         17.27        12.38 o
   3   6  13        237.97        243.90        26.57 o
   4   6  13          4.23          4.14         5.38 o
   5   6  13        382.24        346.23        25.81 o
   6   6  13         15.46         12.62         5.77 o
   7   6  13        192.90        168.73        23.87 o
   8   6  13         15.54          7.87        10.26 o
   9   6  13         37.63         28.88        14.60 o
  10   6  13         75.05         48.20        12.32 o
  11   6  13         34.73         15.09        11.03 o
  12   6  13        333.26        362.43        39.88 o
  13   6  13         64.40         37.29        18.92 o
  14   6  13          2.61        -11.35        11.35 o
  15   6  13          1.26          9.57         8.05 o
  16   6  13          8.05         -8.67        13.86 o
   1   7  13         89.52        103.76        15.67 o
   2   7  13        660.59        644.00        40.33 o
   3   7  13        668.77        642.98        33.85 o
   4   7  13        390.89        396.86        29.08 o
   5   7  13        193.70        156.19        18.98 o
   6   7  13        210.16        221.89        21.80 o
   7   7  13          5.48         10.97         9.29 o
   8   7  13         31.31         13.06         9.36 o
   9   7  13        207.83        156.69        28.22 o
  10   7  13         40.06         13.71        12.53 o
  11   7  13        669.02        669.46        77.99 o
  12   7  13          5.64         -8.93        11.38 o
  13   7  13          7.76         10.58        13.24 o
  14   7  13          9.69         12.04         9.34 o
  15   7  13         18.62         -3.48         8.71 o
   0   8  13        735.72        700.99        68.65 o
   1   8  13        202.93        217.32        30.95 o
   2   8  13         22.32         27.41        12.92 o
   3   8  13        498.88        549.92        42.23 o
   4   8  13        112.84        104.59        20.19 o
   5   8  13        154.01        128.70        19.00 o
   6   8  13         67.04         80.80        17.48 o
   7   8  13          0.03         10.20         8.25 o
   8   8  13        140.90        145.19        24.88 o
   9   8  13          0.30         -1.32        15.12 o
  10   8  13          3.65        -11.84        12.53 o
  11   8  13         10.33          6.20        15.95 o
  12   8  13          3.88        -12.60        12.60 o
  13   8  13         22.38         23.10        14.92 o
   1   9  13         19.82          6.82        10.37 o
   2   9  13         45.70         63.19        17.51 o
   3   9  13         54.10         86.25        17.12 o
   4   9  13          0.01         26.72        11.21 o
   5   9  13          3.32         -3.40        11.96 o
   6   9  13         13.28         28.58        12.47 o
   7   9  13          7.77          4.65         9.19 o
   8   9  13         11.91          5.95         9.73 o
   9   9  13          1.33          5.87        10.33 o
  10   9  13         74.49         58.25        16.15 o
   0  10  13          4.36        -13.12        13.70 o
   1  10  13         28.42         32.67        13.11 o
   2  10  13         47.53         66.97        19.84 o
   3  10  13          2.15         -4.43        10.28 o
   4  10  13         15.69          7.16         7.38 o
   5  10  13         51.28         43.49        14.45 o
   6  10  13         21.97        -10.21        39.47 o
   7  10  13         18.76         12.88         9.89 o
   0   0  14       3834.86       4333.37        85.04 o
   1   0  14      15349.61      16921.05       147.43 o
   2   0  14         50.57         71.95        18.14 o
   3   0  14       4600.87       4892.95       122.42 o
   4   0  14       6145.06       6823.69       151.95 o
   5   0  14         21.26          2.42        12.20 o
   6   0  14        804.26        817.28        82.05 o
   7   0  14         47.95         65.27        26.03 o
   8   0  14       4059.61       4184.72       201.61 o
   9   0  14         31.27         35.13        14.74 o
  10   0  14          0.96        -10.28        13.53 o
  11   0  14         61.77         34.17        15.98 o
  12   0  14        152.96        150.57        26.47 o
  13   0  14         41.62         33.54        15.94 o
  14   0  14        261.47        257.04        43.76 o
  15   0  14        115.69        161.06        46.85 o
  16   0  14         12.50         18.60        21.62 o
  17   0  14        527.89        474.34        76.37 o
  18   0  14        101.15         75.87        31.27 o
  19   0  14          9.38          9.99        14.50 o
   1   1  14      10859.09      12378.96       123.98 o
   2   1  14       5453.22       6139.92        77.09 o
   3   1  14       1092.43       1281.52        52.67 o
   4   1  14         38.28         31.76        13.46 o
   5   1  14       1327.33       1365.94        58.71 o
   6   1  14         22.79         15.28        10.54 o
   7   1  14       4301.57       4530.19       144.40 o
   8   1  14        336.07        352.63        42.51 o
   9   1  14         74.00         75.64        21.49 o
  10   1  14        101.53        110.52        20.34 o
  11   1  14         11.25          6.02        12.35 o
  12   1  14        187.57        171.35        17.29 o
  13   1  14          0.20         -2.38         9.62 o
  14   1  14         11.07          1.65        10.14 o
  15   1  14        112.71        103.89        19.93 o
  16   1  14        128.86        112.59        20.30 o
  17   1  14         17.72          9.89        11.73 o
  18   1  14        136.25         58.60        21.59 o
  19   1  14          4.92         -3.58        11.22 o
   0   2  14       3204.72       3702.25       110.38 o
   1   2  14        420.54        482.32        28.68 o
   2   2  14       4349.51       4792.39       105.82 o
   3   2  14       1904.18       2082.97        68.58 o
   4   2  14        765.15        878.31        40.09 o
   5   2  14        817.91        782.80        46.40 o
   6   2  14       1063.91       1171.20        58.22 o
   7   2  14        829.07        832.95        50.46 o
   8   2  14       1131.18       1080.86        59.75 o
   9   2  14          3.24        -18.14        49.85 o
  10   2  14         23.06         29.05        11.72 o
  11   2  14        167.68        142.05        15.81 o
  12   2  14        130.85        152.49        19.68 o
  13   2  14        170.58        160.83        21.13 o
  14   2  14         33.01         15.21         9.80 o
  15   2  14         83.82         85.94        18.94 o
  16   2  14         89.37         57.40        15.10 o
  17   2  14         57.26         45.71        12.73 o
  18   2  14          1.69         -1.85         7.35 o
  19   2  14         14.62         15.42         8.72 o
   1   3  14         92.20         86.85        17.86 o
   2   3  14        192.45        197.47        19.61 o
   3   3  14        617.28        729.28        53.42 o
   4   3  14        618.88        741.39        44.30 o
   5   3  14        310.94        302.61        25.18 o
   6   3  14        377.41        356.93        33.50 o
   7   3  14        464.75        546.35        42.25 o
   8   3  14        199.93        174.01        24.42 o
   9   3  14        307.31        306.61        72.84 o
  10   3  14         16.19         16.28         7.42 o
  11   3  14        523.43        445.13        32.81 o
  12   3  14        405.12        350.90        34.64 o
  13   3  14         34.30         32.13        18.17 o
  14   3  14         15.95          5.35        21.73 o
  15   3  14        116.12        137.48        22.75 o
  16   3  14        116.17         89.91        17.76 o
  17   3  14         29.54         26.24         9.78 o
  18   3  14          0.01          7.30        14.91 o
   0   4  14         12.70          3.82        19.25 o
   1   4  14        518.89        624.74        37.70 o
   2   4  14        139.44        128.21        19.65 o
   3   4  14        664.63        767.65        49.68 o
   4   4  14        840.44        846.25        62.71 o
   5   4  14        452.32        457.66        43.01 o
   6   4  14         56.28         62.14        12.36 o
   7   4  14       1108.69       1007.63        69.72 o
   8   4  14        973.46       1084.09        63.15 o
   9   4  14         14.40         11.24         6.86 o
  10   4  14          0.04          4.52        13.14 o
  11   4  14         12.80          5.46        13.85 o
  12   4  14       1468.66       1510.63        82.11 o
  13   4  14        649.08        640.18        46.93 o
  14   4  14         52.32         45.63        19.50 o
  15   4  14         52.74         35.52        18.72 o
  16   4  14         30.48         15.52        15.55 o
  17   4  14        105.86         86.37        21.40 o
  18   4  14        107.13        100.56        29.41 o
   1   5  14         88.28         84.47        20.76 o
   2   5  14         69.58         88.76        42.20 o
   3   5  14         58.65         90.69        23.37 o
   4   5  14        124.11        122.13        24.66 o
   5   5  14        241.48        263.22        37.02 o
   6   5  14         78.93         72.49        15.18 o
   7   5  14        279.09        310.69        21.20 o
   8   5  14          8.73          2.43         7.27 o
   9   5  14        307.87        350.86        31.34 o
  10   5  14         61.48         54.33        20.46 o
  11   5  14         68.92         74.50        15.77 o
  12   5  14        597.91        620.57        53.45 o
  13   5  14        645.82        564.85        50.84 o
  14   5  14          4.27          2.64         8.70 o
  15   5  14          1.63          1.47         7.63 o
  16   5  14         62.26         36.98        16.93 o
  17   5  14         43.41         25.16         9.00 o
   0   6  14        349.65        322.56        37.37 o
   1   6  14         26.29         28.43         7.80 o
   2   6  14         10.89         -4.07         7.02 o
   3   6  14         53.01         20.88         9.31 o
   4   6  14         17.42         24.07         9.06 o
   5   6  14         68.87         62.09        11.02 o
   6   6  14         13.15        -10.89        11.20 o
   7   6  14         19.69          8.29         8.40 o
   8   6  14         12.41         15.05        10.01 o
   9   6  14        640.22        653.61        56.55 o
  10   6  14        145.19        115.22        19.87 o
  11   6  14        384.47        321.47        37.97 o
  12   6  14          0.86          5.76         9.07 o
  13   6  14        171.65        188.19        41.04 o
  14   6  14         81.58         71.11        17.78 o
  15   6  14         52.54         53.45        13.94 o
  16   6  14          0.62         -6.56        13.30 o
   1   7  14          0.07         -6.84        15.02 o
   2   7  14        129.05        123.57        18.80 o
   3   7  14        155.11        151.13        16.89 o
   4   7  14        231.39        231.68        20.35 o
   5   7  14         13.39          8.50         7.42 o
   6   7  14          1.14         -0.92         7.65 o
   7   7  14          2.63         11.25         9.92 o
   8   7  14          0.62          1.38         9.02 o
   9   7  14        240.17        268.70        34.95 o
  10   7  14        140.71        117.91        30.62 o
  11   7  14          2.48         11.26        14.34 o
  12   7  14          9.41         24.39        10.63 o
  13   7  14          1.10        -27.58        34.22 o
  14   7  14          5.81         17.40        10.06 o
   0   8  14          2.36         -0.56        10.62 o
   1   8  14         36.10         38.68        14.82 o
   2   8  14         77.20         52.18        11.83 o
   3   8  14        480.16        549.03        42.81 o
   4   8  14         27.56         51.18        12.40 o
   5   8  14         40.78         27.91         8.22 o
   6   8  14        631.40        622.88        44.19 o
   7   8  14         32.75         33.64        11.74 o
   8   8  14        109.29         42.66        18.13 o
   9   8  14          9.15         18.45        13.32 o
  10   8  14        120.94         68.13        59.71 o
  11   8  14         77.74         75.10        21.42 o
  12   8  14          3.40        -21.01        21.01 o
   1   9  14          3.87          9.67        10.20 o
   2   9  14        186.16        233.40        34.64 o
   3   9  14        358.77        358.49        32.32 o
   4   9  14        185.99        268.40        27.76 o
   5   9  14         72.53         70.90        14.94 o
   6   9  14          4.26         -4.62        10.11 o
   7   9  14        173.33        116.82        20.09 o
   8   9  14         30.59         31.28        13.56 o
   9   9  14         46.66         49.72        15.78 o
  10   9  14         10.84        -10.90        34.54 o
   0  10  14          7.38        -17.52        17.52 o
   1  10  14          5.32         -1.53         9.72 o
   2  10  14         22.77         25.44        27.19 o
   3  10  14          3.43         -8.32        10.90 o
   4  10  14         40.75         54.93        16.98 o
   5  10  14         94.80        107.34        24.46 o
   1   1  15       7824.39       8678.64        94.37 o
   2   1  15       7669.03       8815.54        95.94 o
   3   1  15         73.34         73.87        13.91 o
   4   1  15       1258.84       1397.31        59.33 o
   5   1  15       5596.02       5765.04       148.86 o
   6   1  15        155.34        119.07        19.17 o
   7   1  15        585.90        648.12        56.17 o
   8   1  15        492.46        476.49        50.22 o
   9   1  15        968.11        910.80        71.70 o
  10   1  15        366.90        355.48        38.80 o
  11   1  15          1.99         -9.80        11.93 o
  12   1  15          5.09          5.15         7.92 o
  13   1  15        100.25         64.13        17.34 o
  14   1  15          1.87          3.54        10.26 o
  15   1  15          1.41         -6.31        10.91 o
  16   1  15          2.89         -9.41         9.41 o
  17   1  15         29.10         21.21        22.60 o
  18   1  15        201.10        143.69        24.16 o
  19   1  15          1.06          1.22         8.77 o
   0   2  15        111.24        120.63        20.65 o
   1   2  15       2483.04       2720.22        69.82 o
   2   2  15        829.57        891.91        46.63 o
   3   2  15        102.88        153.84        16.74 o
   4   2  15         35.65         23.51         9.06 o
   5   2  15        510.50        460.69        36.64 o
   6   2  15          1.50         -8.72         8.88 o
   7   2  15         51.56         25.33         8.41 o
   8   2  15         29.01         17.04        11.28 o
   9   2  15        309.60        308.01        42.13 o
  10   2  15        406.15        344.35        24.58 o
  11   2  15        303.50        303.93        23.07 o
  12   2  15        534.19        666.61        41.05 o
  13   2  15         49.54         64.02        14.97 o
  14   2  15         15.59         26.79         9.73 o
  15   2  15        142.59        119.24        22.37 o
  16   2  15          7.99         -3.35         9.19 o
  17   2  15         94.62         89.26        17.26 o
  18   2  15          1.52          1.16        11.44 o
  19   2  15          1.97         18.27        20.15 o
   1   3  15        523.36        561.36        34.12 o
   2   3  15          0.03         11.11         8.04 o
   3   3  15        213.62        244.60        32.74 o
   4   3  15          0.47          8.65        11.55 o
   5   3  15       1112.06       1113.00        62.87 o
   6   3  15        437.65        493.27        40.39 o
   7   3  15        375.05        350.60        35.37 o
   8   3  15         31.15          9.18         9.65 o
   9   3  15        513.15        495.45        31.55 o
  10   3  15          7.67         17.03         6.74 o
  11   3  15          5.22          2.83         9.81 o
  12   3  15        129.91        110.97        19.79 o
  13   3  15          0.79         13.26        12.68 o
  14   3  15         41.73         53.63        13.70 o
  15   3  15          1.63          3.23        10.92 o
  16   3  15          5.54          9.92         9.06 o
  17   3  15         30.50         14.64         8.93 o
  18   3  15          0.43         15.52         9.17 o
   0   4  15         20.05         -3.20         9.50 o
   1   4  15        616.11        573.00        36.78 o
   2   4  15        103.77        135.14        22.35 o
   3   4  15          0.09          0.99         9.41 o
   4   4  15        393.31        448.26        37.59 o
   5   4  15        115.39        119.96        21.16 o
   6   4  15        191.73        193.73        22.67 o
   7   4  15        800.13        842.02        55.17 o
   8   4  15         25.33         48.04         9.07 o
   9   4  15        382.80        395.33        27.83 o
  10   4  15        126.42        109.51        19.68 o
  11   4  15         30.53         20.05        16.22 o
  12   4  15          6.36          3.44        20.75 o
  13   4  15        110.89        175.36        31.95 o
  14   4  15        155.11        122.31        25.48 o
  15   4  15         19.64        -16.00        16.00 o
  16   4  15        145.67        186.30        35.08 o
  17   4  15          1.77         -0.60        11.25 o
   1   5  15        423.98        471.92        41.32 o
   2   5  15         25.20          8.88        12.57 o
   3   5  15        243.62        209.63        33.00 o
   4   5  15         62.96         52.47        19.09 o
   5   5  15         37.74         42.97         8.52 o
   6   5  15        415.90        418.33        28.04 o
   7   5  15         72.84         88.65        13.45 o
   8   5  15         85.20         74.40        14.44 o
   9   5  15         91.09        132.53        19.45 o
  10   5  15        489.56        437.59        34.22 o
  11   5  15         35.40         30.08         9.42 o
  12   5  15         23.88         16.93        10.99 o
  13   5  15         65.98         67.75        19.38 o
  14   5  15        117.94         55.59        17.46 o
  15   5  15        458.84        368.87        51.16 o
  16   5  15         12.08         27.74        13.85 o
  17   5  15          0.13        -19.19        19.19 o
   0   6  15        295.10        313.22        32.88 o
   1   6  15        329.87        327.63        22.25 o
   2   6  15         26.10         19.40         6.79 o
   3   6  15        192.63        225.48        19.60 o
   4   6  15         15.48          7.78         7.93 o
   5   6  15        184.94        193.64        19.21 o
   6   6  15        508.26        537.54        37.81 o
   7   6  15        189.02        165.19        21.67 o
   8   6  15        128.29        153.27        21.50 o
   9   6  15          0.57         22.93        15.56 o
  10   6  15          7.56         -3.66        16.77 o
  11   6  15         47.02         76.98        21.19 o
  12   6  15          5.65         -4.86         8.81 o
  13   6  15        102.23        111.12        22.16 o
  14   6  15        215.41        170.56        24.20 o
  15   6  15         33.90         27.72         9.85 o
   1   7  15        494.37        484.08        40.73 o
   2   7  15        552.93        511.95        33.77 o
   3   7  15         92.67         81.80        16.07 o
   4   7  15        261.18        223.04        20.59 o
   5   7  15        157.72        145.52        16.57 o
   6   7  15        195.67        170.57        19.70 o
   7   7  15        103.87         89.59        18.54 o
   8   7  15         21.25          9.94        11.97 o
   9   7  15        154.63        162.74        28.43 o
  10   7  15        365.39        384.26        56.02 o
  11   7  15          2.99         -0.70        13.22 o
  12   7  15        117.75         76.88        72.70 o
  13   7  15          8.93        -11.81        11.81 o
  14   7  15         39.06         39.71        21.21 o
   0   8  15        326.13        416.32        52.67 o
   1   8  15         89.38         95.02        20.43 o
   2   8  15          0.25          5.74         8.35 o
   3   8  15          1.28         -8.81         8.81 o
   4   8  15        105.75         99.02        15.79 o
   5   8  15         64.41         44.38        12.03 o
   6   8  15          0.48         -4.76        11.05 o
   7   8  15         81.97         49.13        17.10 o
   8   8  15         99.76         75.15        24.94 o
   9   8  15         12.76         22.05        15.91 o
  10   8  15         76.10         56.13        18.18 o
  11   8  15        202.93        227.51        34.04 o
  12   8  15          0.06        -11.72        12.59 o
   1   9  15         40.93         45.13        16.33 o
   2   9  15         99.77        130.62        23.47 o
   3   9  15         72.31         78.70        15.47 o
   4   9  15         44.69         46.98        13.29 o
   5   9  15          2.94         -9.04        10.94 o
   6   9  15         19.58         24.25        15.81 o
   7   9  15         14.86         -1.05        16.76 o
   8   9  15          4.05          1.64         7.56 o
   9   9  15         17.92          4.40        16.84 o
   0  10  15          3.92         17.58        17.71 o
   1  10  15         60.03         56.50        18.89 o
   2  10  15         15.27         37.72        15.10 o
   3  10  15          5.58         15.76        25.06 o
   4  10  15          0.52          7.08        10.02 o
   5  10  15         13.84         29.39        17.49 o
   0   0  16        153.25        164.37        21.52 o
   1   0  16       4333.33       5454.92        92.52 o
   2   0  16       3694.04       3768.45        91.85 o
   3   0  16       1415.78       1717.42        78.09 o
   4   0  16       1057.77       1046.23        91.60 o
   5   0  16       5739.04       5766.35       220.99 o
   6   0  16        286.12        323.48        56.03 o
   7   0  16        150.85        171.45        44.44 o
   8   0  16       1324.79       1378.19       120.67 o
   9   0  16        229.20        205.37        50.10 o
  10   0  16        610.08        621.51        48.87 o
  11   0  16        186.03        176.71        26.57 o
  12   0  16         53.32         51.02        23.80 o
  13   0  16          8.16         -7.99        11.81 o
  14   0  16        857.94        860.69       132.34 o
  15   0  16          6.40          6.23         9.23 o
  16   0  16        629.48        710.02        96.76 o
  17   0  16        545.39        439.89        50.64 o
  18   0  16          0.69        -16.82        16.82 o
  19   0  16         12.60         -9.73        11.66 o
   1   1  16        323.21        339.67        19.55 o
   2   1  16        375.65        549.97        31.71 o
   3   1  16        282.52        303.90        31.27 o
   4   1  16        261.64        228.31        25.91 o
   5   1  16        322.13        336.77        31.61 o
   6   1  16        354.10        365.01        34.22 o
   7   1  16       2216.68       2242.51       106.98 o
   8   1  16        557.36        515.54        52.89 o
   9   1  16        262.87        277.79        46.11 o
  10   1  16       2216.25       2334.87        75.62 o
  11   1  16        168.26        160.79        20.13 o
  12   1  16         41.16         33.46        10.81 o
  13   1  16          0.38         -0.24         9.44 o
  14   1  16         11.62          2.01         9.40 o
  15   1  16        265.67        261.26        27.57 o
  16   1  16        106.23        110.01        17.11 o
  17   1  16         45.71         16.83        14.11 o
  18   1  16        145.50        102.68        17.18 o
  19   1  16         28.62          3.00         9.51 o
   0   2  16         15.90         19.53        19.74 o
   1   2  16         64.47         71.30        12.56 o
   2   2  16        691.66        830.88        40.12 o
   3   2  16        517.06        568.61        48.83 o
   4   2  16        412.11        441.98        36.15 o
   5   2  16        383.69        389.19        35.03 o
   6   2  16        519.66        537.87        43.75 o
   7   2  16        108.96        130.59        21.50 o
   8   2  16         21.99         31.06        22.84 o
   9   2  16        167.12        221.20        36.33 o
  10   2  16        150.67        145.14        16.53 o
  11   2  16         48.47         39.65        12.85 o
  12   2  16         38.31         27.68        11.57 o
  13   2  16         36.97         48.39        11.26 o
  14   2  16          4.91         12.94        10.23 o
  15   2  16         27.03         26.40         9.81 o
  16   2  16        106.60         66.09        15.81 o
  17   2  16          6.64          0.11         9.18 o
  18   2  16         25.82         12.66        10.32 o
   1   3  16        528.42        534.38        34.60 o
   2   3  16        571.77        608.33        36.83 o
   3   3  16        239.18        275.22        28.38 o
   4   3  16        642.66        783.36        49.12 o
   5   3  16         39.18         47.23        16.13 o
   6   3  16        198.53        210.96        26.90 o
   7   3  16         38.42         39.97        12.52 o
   8   3  16       1261.80       1315.98        70.41 o
   9   3  16         10.88          5.84         7.14 o
  10   3  16         68.29         73.17        15.71 o
  11   3  16         44.60         33.39        13.26 o
  12   3  16         40.24         27.24        11.75 o
  13   3  16        263.79        250.93        28.50 o
  14   3  16         36.72         21.77        11.08 o
  15   3  16         73.91         56.66        34.89 o
  16   3  16         96.52         55.90        38.01 o
  17   3  16          7.48         23.41        15.92 o
  18   3  16         47.51         43.74        15.66 o
   0   4  16       1337.58       1479.44        86.64 o
   1   4  16       2536.90       2889.44        85.26 o
   2   4  16          8.48         13.10         9.19 o
   3   4  16          1.07         -5.57         9.16 o
   4   4  16       1882.31       2228.61        85.14 o
   5   4  16        104.66         76.75        15.22 o
   6   4  16         44.97         19.46        17.79 o
   7   4  16        856.25        906.96        36.13 o
   8   4  16         85.03        101.36        13.40 o
   9   4  16        808.31        824.49        53.02 o
  10   4  16        450.09        448.93        37.69 o
  11   4  16        416.83        450.93        37.89 o
  12   4  16          1.19         20.35        11.20 o
  13   4  16        478.27        487.16        48.63 o
  14   4  16         23.86         45.02        22.88 o
  15   4  16        372.90        396.24        53.59 o
  16   4  16        128.71         91.48        24.83 o
  17   4  16          1.05          1.22        18.96 o
   1   5  16        600.19        725.06        52.17 o
   2   5  16          1.77         -2.00         8.26 o
   3   5  16          5.18         10.45         9.11 o
   4   5  16          0.66         -1.82         5.96 o
   5   5  16        130.46        128.39        14.00 o
   6   5  16         56.85         69.33        13.03 o
   7   5  16        366.31        388.07        40.69 o
   8   5  16        122.58        128.60        19.81 o
   9   5  16        112.66         84.28        15.72 o
  10   5  16        316.97        300.19        28.45 o
  11   5  16          2.44          6.65         7.31 o
  12   5  16        455.33        473.43        38.93 o
  13   5  16        258.29        284.34        34.90 o
  14   5  16          0.02         -0.07        10.21 o
  15   5  16          2.96         16.98        13.82 o
  16   5  16        115.97         97.29        25.27 o
   0   6  16         25.97         25.33         9.52 o
   1   6  16         30.63         20.80         7.89 o
   2   6  16        127.22         91.29        15.13 o
   3   6  16       1234.81       1252.16        54.75 o
   4   6  16        227.77        241.24        24.23 o
   5   6  16        854.62        854.92        53.27 o
   6   6  16         85.86         54.51        14.90 o
   7   6  16          0.35        -10.03        10.93 o
   8   6  16        434.00        463.21        35.55 o
   9   6  16        411.54        356.42        30.83 o
  10   6  16         79.12         66.90        24.24 o
  11   6  16        329.62        316.88        37.23 o
  12   6  16          3.98         12.45         9.42 o
  13   6  16          7.86          2.12        12.11 o
  14   6  16          3.34         -3.12        13.40 o
  15   6  16         49.59          4.99        10.23 o
   1   7  16         11.18          4.83         9.66 o
   2   7  16         55.47         51.43        10.94 o
   3   7  16         58.78         40.67         9.18 o
   4   7  16         39.34         24.34         9.32 o
   5   7  16        345.83        316.02        25.48 o
   6   7  16         78.31         85.20        17.35 o
   7   7  16         19.17         10.93         9.16 o
   8   7  16          1.51         10.37        10.87 o
   9   7  16        112.51         58.93        22.38 o
  10   7  16         73.77         54.11        18.38 o
  11   7  16          1.48         -6.55        11.36 o
  12   7  16          0.26         17.78        21.49 o
  13   7  16         16.75         44.43        17.50 o
   0   8  16        173.66        226.81        53.19 o
   1   8  16          0.18         -1.67         7.91 o
   2   8  16          6.53          0.19         8.44 o
   3   8  16          4.75          4.04         7.54 o
   4   8  16         47.34         33.86         9.85 o
   5   8  16        757.51        769.12        49.46 o
   6   8  16         40.61         29.52        13.10 o
   7   8  16         15.63         13.60        10.50 o
   8   8  16        396.88        420.73        41.06 o
   9   8  16        119.15         80.11        20.89 o
  10   8  16         52.14         39.55        17.45 o
  11   8  16          0.01         -7.03         7.03 o
   1   9  16         23.80         13.09        12.32 o
   2   9  16        257.75        293.15        33.50 o
   3   9  16          4.87         -7.44         7.44 o
   4   9  16         78.14         51.13        12.40 o
   5   9  16         54.68         54.94        16.79 o
   6   9  16        329.33        297.48        34.35 o
   7   9  16          0.83         18.46        10.88 o
   8   9  16          6.58        -17.85        17.85 o
   9   9  16         29.09         33.21        18.99 o
   0  10  16         26.14         39.33        20.69 o
   1  10  16         14.99         18.63         8.84 o
   2  10  16          1.98         30.19        11.80 o
   3  10  16          1.52          4.54        12.44 o
   1   1  17         28.72         32.10         7.22 o
   2   1  17       1334.75       1348.88        59.71 o
   3   1  17         21.09         13.60         7.21 o
   4   1  17       1176.75       1272.91        60.01 o
   5   1  17        594.10        661.24        44.88 o
   6   1  17       1083.39       1046.15        72.01 o
   7   1  17         79.46         93.66        23.87 o
   8   1  17          8.40         12.96        10.61 o
   9   1  17        375.27        333.39        31.25 o
  10   1  17        168.30        176.14        21.53 o
  11   1  17         63.96         71.32        17.27 o
  12   1  17        425.75        421.72        40.37 o
  13   1  17          0.28         25.46        11.82 o
  14   1  17         45.04         40.44        13.58 o
  15   1  17         39.41         20.32         9.56 o
  16   1  17         96.05         62.62        13.43 o
  17   1  17         28.46         16.53         6.67 o
  18   1  17          7.41          6.77         7.82 o
   0   2  17       2410.43       2779.46       105.86 o
   1   2  17       3317.01       3728.56        87.35 o
   2   2  17         34.08         28.39         7.66 o
   3   2  17       1402.14       1433.00        79.66 o
   4   2  17          7.25         -0.39         8.63 o
   5   2  17       1149.55       1190.66        61.68 o
   6   2  17       1031.44       1064.98        59.87 o
   7   2  17       1824.18       1899.22        82.49 o
   8   2  17        732.87        791.78        68.43 o
   9   2  17          3.27          2.67         7.88 o
  10   2  17        184.03        199.75        26.12 o
  11   2  17         39.23         31.92        12.50 o
  12   2  17         13.49          8.50         9.31 o
  13   2  17        102.45         98.59        17.24 o
  14   2  17        279.97        226.72        27.11 o
  15   2  17          1.55          2.68         8.80 o
  16   2  17         78.30         68.18        15.44 o
  17   2  17        113.71         57.49        19.89 o
  18   2  17          0.20          7.34         6.66 o
   1   3  17        785.82        874.50        45.21 o
   2   3  17         82.38         81.48        24.45 o
   3   3  17        956.22       1114.80        58.37 o
   4   3  17         13.31          1.07         9.36 o
   5   3  17         44.87         39.76        16.97 o
   6   3  17         34.35         21.09        11.89 o
   7   3  17        950.35       1135.85        65.52 o
   8   3  17        206.99        238.45        19.74 o
   9   3  17         10.50         11.47         7.66 o
  10   3  17         48.82         72.50        18.66 o
  11   3  17         67.13         45.15        13.10 o
  12   3  17        177.71        165.28        41.08 o
  13   3  17         14.71         17.18        18.37 o
  14   3  17         63.55         35.53        13.23 o
  15   3  17        520.09        499.55        60.31 o
  16   3  17        105.14         86.34        26.06 o
  17   3  17        156.11        124.88        26.73 o
   0   4  17        137.77        149.93        30.03 o
   1   4  17        626.48        682.71        48.95 o
   2   4  17         28.32         29.93        11.04 o
   3   4  17         27.10         15.15         8.59 o
   4   4  17        570.47        624.71        40.65 o
   5   4  17         42.01         30.56         9.63 o
   6   4  17        560.81        513.65        31.58 o
   7   4  17        553.10        570.24        31.32 o
   8   4  17         66.25         42.97        12.75 o
   9   4  17          0.48         -4.72        11.91 o
  10   4  17          7.58         -0.72        13.97 o
  11   4  17         10.54         14.02        18.38 o
  12   4  17          8.24         10.43         9.72 o
  13   4  17        203.23        177.66        24.39 o
  14   4  17         42.13         82.03        22.38 o
  15   4  17          8.24          0.98        26.77 o
  16   4  17         86.92         55.17        19.93 o
  17   4  17        193.85        196.43        38.51 o
   1   5  17        119.35         89.16        10.07 o
   2   5  17          2.40         -3.30         8.38 o
   3   5  17          3.93         13.61         5.99 o
   4   5  17        862.19        833.39        37.89 o
   5   5  17         43.47         31.34        10.51 o
   6   5  17         33.44          9.81        11.48 o
   7   5  17        226.80        163.56        25.33 o
   8   5  17          9.61         10.75         9.32 o
   9   5  17        410.26        413.16        43.03 o
  10   5  17          2.98         17.28        10.26 o
  11   5  17          6.87          1.32         7.57 o
  12   5  17         48.49         36.82        12.08 o
  13   5  17         81.34         86.28        20.25 o
  14   5  17         13.61          4.80        11.10 o
  15   5  17         10.73          8.39         9.15 o
  16   5  17         29.46         -3.06        19.19 o
   0   6  17       2129.80       2233.23       133.45 o
   1   6  17         96.83        115.07        14.54 o
   2   6  17       1059.07       1136.09        48.89 o
   3   6  17        817.80        859.13        45.05 o
   4   6  17         97.44        133.92        18.85 o
   5   6  17        124.18         79.34        19.04 o
   6   6  17       1025.06       1092.29        60.75 o
   7   6  17          3.70          0.87        14.52 o
   8   6  17        305.25        314.90        29.32 o
   9   6  17        200.98        186.75        22.26 o
  10   6  17         20.61         -5.46         8.77 o
  11   6  17        151.42         97.74        24.15 o
  12   6  17          2.20          6.38        11.31 o
  13   6  17         39.28         37.12        21.37 o
  14   6  17         56.54         11.23        10.35 o
   1   7  17        167.61        202.47        30.23 o
   2   7  17         78.42        101.24        15.54 o
   3   7  17        287.79        296.56        26.49 o
   4   7  17         59.11         35.54         9.64 o
   5   7  17        221.23        186.40        20.64 o
   6   7  17         99.21         93.45        16.65 o
   7   7  17          0.92         -5.90        10.28 o
   8   7  17        648.84        547.70        75.88 o
   9   7  17         35.11          6.24        15.28 o
  10   7  17          0.22          1.95        11.91 o
  11   7  17         95.90         70.79        20.99 o
  12   7  17         11.62        -11.31        15.23 o
  13   7  17          0.87         -4.91         9.91 o
   0   8  17        344.07        404.39        52.13 o
   1   8  17        341.04        409.91        35.65 o
   2   8  17        129.46        130.31        17.97 o
   3   8  17        179.46        152.36        19.88 o
   4   8  17         17.09         18.67         7.66 o
   5   8  17         18.34         36.93        12.49 o
   6   8  17          4.82         -5.22        14.20 o
   7   8  17         41.80         20.55        11.10 o
   8   8  17         13.09          3.00         8.44 o
   9   8  17          0.80         16.48        13.80 o
  10   8  17        135.73        124.26        23.68 o
  11   8  17          8.90         -1.92        11.03 o
   1   9  17          0.24          1.45         6.56 o
   2   9  17        125.96        106.11        19.89 o
   3   9  17          7.31         11.68        10.40 o
   4   9  17         60.40         56.52        15.55 o
   5   9  17         15.46         32.61        15.01 o
   6   9  17         37.04         16.95        11.44 o
   7   9  17          0.07         -3.67        15.26 o
   8   9  17          0.01         15.83        14.93 o
   0  10  17          1.71         15.43        16.05 o
   1  10  17         28.83         44.23        18.43 o
   0   0  18        761.12        967.98        84.91 o
   1   0  18       1810.83       2172.89        75.26 o
   2   0  18        207.67        220.67        20.73 o
   3   0  18         10.38         21.00        17.05 o
   4   0  18       4005.69       3890.57       187.88 o
   5   0  18       3067.94       3139.29       173.91 o
   6   0  18       1746.44       1865.85       139.33 o
   7   0  18        168.36        274.87        53.15 o
   8   0  18       1287.20       1383.52       127.44 o
   9   0  18        162.76        158.97        26.03 o
  10   0  18       3554.72       3684.56       151.85 o
  11   0  18         63.37        107.62        29.61 o
  12   0  18        210.22        256.56        43.85 o
  13   0  18        173.91        165.27        37.14 o
  14   0  18         88.95         87.02        25.65 o
  15   0  18          9.25          0.16        16.56 o
  16   0  18        279.60        254.68        56.42 o
  17   0  18         22.73         29.69        16.84 o
  18   0  18          0.58         -8.87        13.82 o
   1   1  18        150.16        194.45        20.20 o
   2   1  18          6.97          5.56         8.96 o
   3   1  18         59.41         71.63        15.46 o
   4   1  18          1.98          3.01         7.94 o
   5   1  18         23.71         27.89        11.26 o
   6   1  18        471.50        404.75        46.13 o
   7   1  18       2798.87       2849.88       125.97 o
   8   1  18          7.62         16.51        17.52 o
   9   1  18          9.31         11.23         8.92 o
  10   1  18        838.26        915.76        63.27 o
  11   1  18        311.91        401.48        38.23 o
  12   1  18         55.15         50.64        13.70 o
  13   1  18          9.23         -1.67         8.75 o
  14   1  18         63.63         44.85        13.05 o
  15   1  18        107.32         91.95        16.54 o
  16   1  18         93.66         93.20        16.49 o
  17   1  18         65.77         56.82        11.45 o
  18   1  18          0.17          8.69        11.39 o
   0   2  18        126.21        154.56        27.00 o
   1   2  18        514.20        589.43        32.28 o
   2   2  18         79.81         81.70        14.63 o
   3   2  18        421.54        349.48        33.14 o
   4   2  18         60.36         52.61        17.30 o
   5   2  18        151.34        121.56        21.02 o
   6   2  18        218.14        202.25        27.65 o
   7   2  18        126.66        100.64        31.09 o
   8   2  18         57.26         82.15        16.14 o
   9   2  18         60.06         61.98        16.56 o
  10   2  18        326.58        343.30        34.88 o
  11   2  18         41.45         47.42        14.15 o
  12   2  18        133.34        114.96        20.92 o
  13   2  18          9.45         17.42         9.96 o
  14   2  18         89.54         98.97        19.01 o
  15   2  18         14.96         23.62        10.57 o
  16   2  18         39.09         10.91        11.24 o
  17   2  18          0.14          4.38         7.61 o
   1   3  18         34.62         15.81         8.52 o
   2   3  18        348.68        334.23        32.73 o
   3   3  18        151.38        163.67        19.60 o
   4   3  18       2297.26       2710.35        96.00 o
   5   3  18        317.79        267.13        58.92 o
   6   3  18         98.84         85.29        23.33 o
   7   3  18        281.70        307.22        22.54 o
   8   3  18          0.03         -2.03         8.57 o
   9   3  18         93.65         84.04        16.71 o
  10   3  18       1489.10       1625.89        85.26 o
  11   3  18         85.72         46.69        18.93 o
  12   3  18        353.29        365.07        44.84 o
  13   3  18         30.46         32.34        14.66 o
  14   3  18        178.29        177.58        27.45 o
  15   3  18          6.15         -8.88        24.76 o
  16   3  18        195.45        201.33        35.16 o
  17   3  18          1.52          5.66        11.07 o
   0   4  18       2993.95       3561.99       139.06 o
   1   4  18        299.06        342.75        36.41 o
   2   4  18        104.14        112.52        20.50 o
   3   4  18        146.29        176.01        24.91 o
   4   4  18         53.08         38.32         7.57 o
   5   4  18          6.11          7.50         5.76 o
   6   4  18        449.18        438.57        27.25 o
   7   4  18         81.82         39.86        10.68 o
   8   4  18        738.57        771.84        50.84 o
   9   4  18        577.96        567.10        43.53 o
  10   4  18         81.42         90.61        18.84 o
  11   4  18        712.23        859.31        52.93 o
  12   4  18        959.34        908.93        54.46 o
  13   4  18          9.32         16.91        10.35 o
  14   4  18          0.04          8.42        11.60 o
  15   4  18         34.34         23.68        15.19 o
  16   4  18         69.96         48.98        16.61 o
   1   5  18        166.57        156.24        13.72 o
   2   5  18        188.06        221.14        16.67 o
   3   5  18       1270.37       1372.91        45.10 o
   4   5  18       1031.97       1010.99        56.45 o
   5   5  18       1037.19       1102.79        59.88 o
   6   5  18         23.00         12.67         8.77 o
   7   5  18        419.52        365.25        41.59 o
   8   5  18         25.13         37.83        14.32 o
   9   5  18        184.90        210.37        27.46 o
  10   5  18        372.51        374.72        31.14 o
  11   5  18        458.14        394.92        28.87 o
  12   5  18         27.44         24.61         9.20 o
  13   5  18        196.74        161.25        22.66 o
  14   5  18        142.96         94.95        24.49 o
  15   5  18          0.02         -4.92         9.36 o
   0   6  18        400.48        343.18        40.00 o
   1   6  18          1.41         -4.09         8.36 o
   2   6  18        748.73        786.39        38.34 o
   3   6  18       1325.67       1324.23        52.98 o
   4   6  18        494.55        599.26        43.63 o
   5   6  18          3.97          6.12        19.75 o
   6   6  18        255.55        243.79        27.91 o
   7   6  18        242.38        171.03        24.19 o
   8   6  18         12.89          0.00        10.32 o
   9   6  18         62.38         27.46        10.35 o
  10   6  18          1.98         20.22        12.60 o
  11   6  18         72.30         55.76        13.25 o
  12   6  18          0.20          0.35        35.15 o
  13   6  18         11.07        -10.21        10.21 o
  14   6  18         22.39         14.96        24.75 o
   1   7  18          7.05          7.44         9.78 o
   2   7  18          0.24         -4.69         8.08 o
   3   7  18          1.45          1.42         7.26 o
   4   7  18        404.81        357.98        28.56 o
   5   7  18          2.07          8.38         7.84 o
   6   7  18        457.15        470.02        36.46 o
   7   7  18        118.47         97.92        15.90 o
   8   7  18        139.08        115.06        18.59 o
   9   7  18         69.15         56.83        13.58 o
  10   7  18         39.95         34.11        27.66 o
  11   7  18         43.53         23.80        36.99 o
  12   7  18         31.27          3.54         6.21 o
   0   8  18        197.63        267.23        40.60 o
   1   8  18        135.48        149.58        19.92 o
   2   8  18        105.61         90.28        15.70 o
   3   8  18        114.32         98.24        16.29 o
   4   8  18        230.43        202.44        27.72 o
   5   8  18        722.75        721.60        42.58 o
   6   8  18         55.26         44.94        14.33 o
   7   8  18          0.72        -10.74        10.74 o
   8   8  18        108.74         88.02        18.98 o
   9   8  18          3.99         -1.95         8.03 o
  10   8  18          0.09          0.82        24.33 o
   1   9  18          0.38         -0.31         8.08 o
   2   9  18         42.95         27.90        16.70 o
   3   9  18          4.47          3.45         8.14 o
   4   9  18        395.62        409.28        45.57 o
   5   9  18          1.91         12.51        10.64 o
   6   9  18        132.21         98.47        31.34 o
   7   9  18         82.35         56.78        22.46 o
   1   1  19          4.98          2.71         6.32 o
   2   1  19         96.25        100.29        15.45 o
   3   1  19         14.23          9.53         9.57 o
   4   1  19        875.34        917.20        53.75 o
   5   1  19         42.47         29.00        14.04 o
   6   1  19          5.82         19.59        13.62 o
   7   1  19          2.05          7.85        15.71 o
   8   1  19        192.78        188.29        22.39 o
   9   1  19        246.52        274.23        26.43 o
  10   1  19        262.06        300.68        31.70 o
  11   1  19       1930.26       2130.91        76.12 o
  12   1  19        119.52        115.52        17.72 o
  13   1  19         45.14         32.87        12.45 o
  14   1  19         53.79         59.24        16.45 o
  15   1  19        102.59         85.58        15.79 o
  16   1  19          1.02         -2.06         8.87 o
  17   1  19         10.54          5.08         6.15 o
   0   2  19        321.05        312.92        30.99 o
   1   2  19         30.10         18.65         7.61 o
   2   2  19        184.53        198.56        25.69 o
   3   2  19         10.71         14.71         9.88 o
   4   2  19        133.02         97.46        28.58 o
   5   2  19          5.30         11.19        11.54 o
   6   2  19         24.43          4.00        11.97 o
   7   2  19        241.73        310.59        29.54 o
   8   2  19       1033.75       1044.65        63.72 o
   9   2  19          0.00        -12.72        12.72 o
  10   2  19        158.73        110.25        23.52 o
  11   2  19        909.54       1016.38        68.82 o
  12   2  19        456.62        554.12        51.00 o
  13   2  19         22.05         19.51        11.82 o
  14   2  19          2.98          3.71        12.77 o
  15   2  19         35.76          6.04         7.65 o
  16   2  19         15.44         15.44        13.45 o
  17   2  19          4.14         -8.46        11.31 o
   1   3  19        287.25        354.62        30.86 o
   2   3  19         79.31         82.69        14.91 o
   3   3  19          0.97         -8.96         8.96 o
   4   3  19         74.01         83.70        18.03 o
   5   3  19        447.31        466.19        26.95 o
   6   3  19         14.12          7.00         8.32 o
   7   3  19        351.71        342.20        28.83 o
   8   3  19        451.38        494.76        39.11 o
   9   3  19        350.99        336.94        33.06 o
  10   3  19        324.55        315.63        37.78 o
  11   3  19         56.80         58.37        14.65 o
  12   3  19          9.02         16.35        13.43 o
  13   3  19         48.21         48.68        14.69 o
  14   3  19          5.09         -7.84        13.56 o
  15   3  19        132.10        117.43        20.89 o
  16   3  19         22.33         16.37        17.87 o
   0   4  19        370.43        380.95        33.39 o
   1   4  19          1.74          1.12         6.70 o
   2   4  19        222.09        222.25        17.49 o
   3   4  19        412.28        386.37        22.46 o
   4   4  19        210.19        201.15        19.59 o
   5   4  19         72.61         44.27         9.57 o
   6   4  19        722.01        736.22        48.55 o
   7   4  19        249.58        222.07        27.03 o
   8   4  19         81.68         57.41        17.99 o
   9   4  19          1.98          7.57        14.19 o
  10   4  19        230.81        240.75        27.99 o
  11   4  19        476.29        461.97        38.70 o
  12   4  19          7.48         32.95        13.56 o
  13   4  19         36.75         20.04         9.99 o
  14   4  19         34.13         12.74        10.42 o
  15   4  19          6.46          1.44        27.30 o
  16   4  19         52.11         86.35        34.60 o
   1   5  19       1303.20       1292.94        52.27 o
   2   5  19        450.09        460.46        26.62 o
   3   5  19       1548.05       1768.00        60.69 o
   4   5  19         44.41         51.02        14.48 o
   5   5  19        174.28        151.43        24.83 o
   6   5  19         50.83         30.81        17.84 o
   7   5  19         89.69         63.72        17.54 o
   8   5  19         48.48         25.79        11.52 o
   9   5  19        269.72        280.15        34.44 o
  10   5  19         90.99         63.14        13.46 o
  11   5  19          6.08         -2.08         6.50 o
  12   5  19          2.58          8.89        11.15 o
  13   5  19          6.61          2.97         9.80 o
  14   5  19          2.15         -8.63        23.78 o
  15   5  19          1.23        -10.74        10.74 o
   0   6  19         49.33         68.26        19.26 o
   1   6  19         91.69         72.50        14.51 o
   2   6  19        248.05        331.91        26.96 o
   3   6  19          1.35          4.95         9.27 o
   4   6  19          2.89         -5.15         9.07 o
   5   6  19          5.49         24.99        13.93 o
   6   6  19         34.13         14.53        10.81 o
   7   6  19         47.72         15.38        10.21 o
   8   6  19          9.01          6.70         7.85 o
   9   6  19          5.22          0.20         8.86 o
  10   6  19         19.14         21.45        11.83 o
  11   6  19         12.63          0.36         6.63 o
  12   6  19          2.18         19.43        19.54 o
  13   6  19          1.58         25.45        14.47 o
   1   7  19        275.40        267.22        29.61 o
   2   7  19         64.33         62.20        13.77 o
   3   7  19         74.21         43.61        13.29 o
   4   7  19         67.85         38.71        10.13 o
   5   7  19        328.11        268.77        36.67 o
   6   7  19        273.78        246.77        26.02 o
   7   7  19         48.68         25.87         9.83 o
   8   7  19          8.44         -0.53         9.38 o
   9   7  19         59.59         64.96        12.65 o
  10   7  19        100.11         87.35        19.59 o
  11   7  19         31.53         24.80        19.37 o
  12   7  19         14.51         -4.32         9.44 o
   0   8  19        387.91        474.89        44.02 o
   1   8  19          2.24         25.18        10.16 o
   2   8  19          4.80         -7.93         9.61 o
   3   8  19         59.00         32.94        12.15 o
   4   8  19         47.59         19.09        16.21 o
   5   8  19        105.55         74.13        18.37 o
   6   8  19          0.80         10.46        11.18 o
   7   8  19         15.67         20.36        10.77 o
   8   8  19          2.64          3.79         9.46 o
   9   8  19         17.40          7.46         8.16 o
   1   9  19        116.81         87.97        15.00 o
   2   9  19        130.13        143.77        18.09 o
   3   9  19         16.45         -0.83         8.80 o
   4   9  19         28.38         21.00         7.77 o
   5   9  19         67.87         56.42        27.88 o
   0   0  20        430.02        550.38        68.42 o
   1   0  20        355.97        377.03        40.39 o
   2   0  20         38.99         51.39        22.20 o
   3   0  20        200.47        205.70        31.05 o
   4   0  20          0.23         26.18        20.28 o
   5   0  20         21.16         54.79        25.69 o
   6   0  20        751.30        806.88        97.02 o
   7   0  20        332.40        367.74        44.98 o
   8   0  20       4505.75       4826.01       228.07 o
   9   0  20       1051.53       1100.06        81.21 o
  10   0  20          0.36          3.62        14.46 o
  11   0  20          6.89          7.85        20.30 o
  12   0  20        915.26        874.20        80.76 o
  13   0  20        879.52        848.47        78.80 o
  14   0  20        286.80        289.33        35.65 o
  15   0  20        154.17        144.63        26.70 o
  16   0  20         13.69          9.93        18.35 o
  17   0  20        328.40        292.59        47.72 o
   1   1  20        259.07        285.00        29.49 o
   2   1  20        122.03        135.77        20.79 o
   3   1  20         86.64         86.06        17.24 o
   4   1  20        269.35        298.33        39.74 o
   5   1  20          9.04         17.99        23.40 o
   6   1  20        116.15        106.72        22.85 o
   7   1  20        244.02        362.77        27.57 o
   8   1  20        310.18        372.70        44.45 o
   9   1  20         84.89         57.83        12.26 o
  10   1  20          5.04         13.45        15.51 o
  11   1  20        501.16        479.36        46.16 o
  12   1  20          0.30          8.17         8.35 o
  13   1  20         95.52         92.29        18.58 o
  14   1  20          0.13         -2.45         9.41 o
  15   1  20         11.42          5.74        10.87 o
  16   1  20        140.18        131.30        18.95 o
  17   1  20          7.48         -0.27         8.41 o
   0   2  20       2536.54       2900.98        97.72 o
   1   2  20          2.70         12.67         8.87 o
   2   2  20         61.77         34.52        14.53 o
   3   2  20        159.37        198.95        29.80 o
   4   2  20       1240.46       1486.33        72.52 o
   5   2  20        396.61        370.59        37.61 o
   6   2  20          4.21          8.69         6.88 o
   7   2  20         32.67         21.63        12.54 o
   8   2  20         55.74         57.72        19.02 o
   9   2  20       1494.62       1742.03       111.42 o
  10   2  20          5.25         19.12        17.40 o
  11   2  20        763.90        806.21        59.95 o
  12   2  20         32.29         51.42        18.19 o
  13   2  20        158.90        133.95        23.49 o
  14   2  20          0.99        -17.36        17.36 o
  15   2  20         54.40         59.25        13.71 o
  16   2  20          2.19         14.91        15.60 o
   1   3  20        162.94        183.64        20.07 o
   2   3  20         61.08         60.34        14.72 o
   3   3  20        314.45        321.10        22.41 o
   4   3  20        289.05        248.51        18.22 o
   5   3  20        758.57        759.23        32.67 o
   6   3  20        677.17        746.86        47.26 o
   7   3  20        317.52        339.49        33.23 o
   8   3  20         70.25         65.47        15.47 o
   9   3  20         29.73         36.46        13.72 o
  10   3  20        410.35        381.11        41.53 o
  11   3  20         13.01         12.10        13.48 o
  12   3  20        105.78         98.65        20.61 o
  13   3  20          3.63        -14.54        14.54 o
  14   3  20        119.84        143.42        23.84 o
  15   3  20          0.00          1.53         8.81 o
  16   3  20         37.68         11.02         8.29 o
   0   4  20        109.58        123.62        18.60 o
   1   4  20        720.78        755.86        32.88 o
   2   4  20        434.08        441.80        22.71 o
   3   4  20       1017.95       1101.16        47.02 o
   4   4  20        172.71        159.80        20.14 o
   5   4  20        270.26        344.14        33.43 o
   6   4  20        174.50        163.24        24.00 o
   7   4  20        130.63        100.46        19.71 o
   8   4  20        234.25        268.34        29.71 o
   9   4  20        237.79        250.50        43.96 o
  10   4  20          7.31         -1.56        11.89 o
  11   4  20          2.63          6.92         9.01 o
  12   4  20        380.74        427.24        41.99 o
  13   4  20          1.21         -6.73         9.87 o
  14   4  20          3.44         12.57        11.19 o
  15   4  20          4.76        -12.99        12.99 o
   1   5  20        909.48        953.04        44.95 o
   2   5  20       1001.43       1069.58        47.23 o
   3   5  20        136.80        154.15        18.65 o
   4   5  20       2839.76       2987.60        99.48 o
   5   5  20         90.67         69.50        18.23 o
   6   5  20        228.70        239.09        33.46 o
   7   5  20         79.54         34.27        15.03 o
   8   5  20          2.00          1.81        10.68 o
   9   5  20        305.13        327.27        36.46 o
  10   5  20         49.97         32.41         9.45 o
  11   5  20         95.16        109.66        16.18 o
  12   5  20        119.39         93.14        13.95 o
  13   5  20          0.66         -6.41         6.41 o
  14   5  20         11.74         18.55        11.39 o
   0   6  20       3604.77       3850.74       156.05 o
   1   6  20        388.42        410.33        30.94 o
   2   6  20        105.40        102.05        18.44 o
   3   6  20        225.93        292.49        28.42 o
   4   6  20        631.95        681.79        54.38 o
   5   6  20        707.89        809.32        92.74 o
   6   6  20        301.24        306.56        32.53 o
   7   6  20         53.47         34.22        11.38 o
   8   6  20        421.75        416.19        38.66 o
   9   6  20         41.70         22.10         9.68 o
  10   6  20          1.88         -7.40         8.96 o
  11   6  20        120.73         71.48        19.51 o
  12   6  20         57.16         44.80        17.26 o
   1   7  20        191.80        205.39        26.12 o
   2   7  20        263.17        285.14        35.04 o
   3   7  20         44.24         54.90        13.30 o
   4   7  20        221.48        200.11        22.47 o
   5   7  20         52.42         65.78        17.25 o
   6   7  20          4.42          5.10         6.88 o
   7   7  20        141.27        123.78        19.13 o
   8   7  20        206.81        151.80        19.72 o
   9   7  20          1.03          7.39         6.75 o
  10   7  20          0.43          0.55         7.56 o
  11   7  20          7.89          6.25         7.76 o
   0   8  20        417.19        414.34        39.38 o
   1   8  20        431.36        539.55        35.30 o
   2   8  20         17.42         23.05        10.59 o
   3   8  20        206.90        141.59        19.49 o
   4   8  20        110.33         57.84        13.13 o
   5   8  20         42.37         13.92         8.46 o
   6   8  20         91.41         66.31        16.85 o
   7   8  20         99.94         84.83        37.63 o
   8   8  20          5.94         21.39        12.00 o
   1   9  20          0.66         -3.33         7.22 o
   2   9  20        217.61        255.95        26.56 o
   3   9  20        282.98        318.12        42.47 o
   4   9  20          1.62         13.97        10.54 o
   1   1  21        280.03        300.93        39.88 o
   2   1  21         39.17         37.57        16.86 o
   3   1  21        433.27        378.63        36.13 o
   4   1  21          3.90         -9.16        13.29 o
   5   1  21          7.28         28.85         9.66 o
   6   1  21        157.52        146.25        17.44 o
   7   1  21        435.30        548.07        44.30 o
   8   1  21        570.24        542.00        55.06 o
   9   1  21        397.77        489.26        53.98 o
  10   1  21        373.86        385.26        49.90 o
  11   1  21         26.77         38.94        17.29 o
  12   1  21         19.20         38.54        10.27 o
  13   1  21          0.65          4.18         8.47 o
  14   1  21          0.01         13.19        10.53 o
  15   1  21          0.20         -8.60         8.60 o
  16   1  21         50.31         37.06        11.73 o
   0   2  21       2276.87       2675.16       172.28 o
   1   2  21        150.90        155.59        20.44 o
   2   2  21        100.43        133.38        22.49 o
   3   2  21         78.11         99.99        16.05 o
   4   2  21         78.87         76.70         9.89 o
   5   2  21        201.23        258.28        21.79 o
   6   2  21        367.08        358.37        48.27 o
   7   2  21        153.10        117.01        43.85 o
   8   2  21          0.61         12.04        16.11 o
   9   2  21         74.64         71.85        25.76 o
  10   2  21         34.21         34.40        23.81 o
  11   2  21         15.64         -8.70        12.97 o
  12   2  21         56.58         63.18        16.23 o
  13   2  21         75.44         59.33        18.48 o
  14   2  21         88.81        115.39        25.39 o
  15   2  21         29.61         14.36        10.18 o
  16   2  21          9.10          8.89         6.05 o
   1   3  21         69.89         69.24         9.66 o
   2   3  21         89.49         79.84        17.18 o
   3   3  21        245.59        273.40        21.01 o
   4   3  21        324.07        381.95        33.42 o
   5   3  21        193.60        233.14        27.42 o
   6   3  21       6101.16       6454.62       127.10 o
   7   3  21        210.22        250.23        29.19 o
   8   3  21         45.70         31.58        11.71 o
   9   3  21        115.94        130.10        26.23 o
  10   3  21        246.01        209.02        30.88 o
  11   3  21        274.23        267.11        34.66 o
  12   3  21        138.26        227.54        38.91 o
  13   3  21          3.57          6.17         9.77 o
  14   3  21         27.21         45.41        15.38 o
  15   3  21          4.65         18.05         9.35 o
   0   4  21          2.41          9.03        17.09 o
   1   4  21        178.08        177.12        20.11 o
   2   4  21          3.88          9.23        13.22 o
   3   4  21       1268.11       1312.28        64.10 o
   4   4  21         20.27          1.03        10.72 o
   5   4  21        641.18        707.92        47.12 o
   6   4  21          0.37         -4.14        10.93 o
   7   4  21       1085.99       1324.68        65.18 o
   8   4  21          0.04          2.40        11.40 o
   9   4  21         15.20          4.09         9.93 o
  10   4  21          1.68         14.51         9.79 o
  11   4  21        168.29        201.90        29.19 o
  12   4  21          1.02         -3.98        14.36 o
  13   4  21         13.89          5.30         7.85 o
  14   4  21          0.76         12.45         7.62 o
  15   4  21         20.45         10.26         9.39 o
   1   5  21          8.38         -6.80        10.46 o
   2   5  21       1085.00       1134.64        54.39 o
   3   5  21          0.16         14.70        11.44 o
   4   5  21        341.62        490.93        39.93 o
   5   5  21         12.27          3.56        14.38 o
   6   5  21         31.76         14.03        20.24 o
   7   5  21        539.02        504.50        47.19 o
   8   5  21        292.79        283.64        30.94 o
   9   5  21          0.16          4.97         8.59 o
  10   5  21        241.86        202.16        21.90 o
  11   5  21          3.89          7.99         9.78 o
  12   5  21          2.00          6.54         7.29 o
  13   5  21         52.46         53.44        12.22 o
   0   6  21         62.93         94.00        21.12 o
   1   6  21          7.55         25.25        10.38 o
   2   6  21          4.85          6.91         9.35 o
   3   6  21        480.19        594.66        43.60 o
   4   6  21        838.47       1067.07        83.46 o
   5   6  21         79.21         28.81        14.48 o
   6   6  21         17.10         18.50        10.48 o
   7   6  21          4.82         -4.07        10.87 o
   8   6  21          4.93          7.64        10.85 o
   9   6  21        311.86        295.65        31.96 o
  10   6  21          0.25          4.36        10.29 o
  11   6  21        210.79        195.37        25.31 o
  12   6  21          6.09         15.75        16.40 o
   1   7  21        282.30        288.81        36.97 o
   2   7  21        657.99        670.56        52.21 o
   3   7  21         56.58         36.55        13.29 o
   4   7  21         30.02         39.61        11.21 o
   5   7  21         17.10          9.58         8.56 o
   6   7  21         88.34         59.87        17.96 o
   7   7  21        162.68        116.37        21.73 o
   8   7  21         28.39         15.43         8.00 o
   9   7  21         81.08         74.68        13.10 o
  10   7  21         37.38         22.56        12.15 o
   0   8  21         48.80         95.90        27.68 o
   1   8  21         56.83         82.80        15.15 o
   2   8  21         24.98         25.28         9.81 o
   3   8  21         16.73         -7.30         9.52 o
   4   8  21          3.60         -8.38         8.85 o
   5   8  21          4.89         -2.27         8.18 o
   6   8  21          3.14         15.09        20.16 o
   7   8  21         49.92         19.83        10.22 o
   1   9  21         65.04         55.67        25.52 o
   0   0  22         99.25         93.37        32.83 o
   1   0  22        106.81        121.71        20.18 o
   2   0  22         14.86         12.51        11.37 o
   3   0  22        360.55        444.35        38.80 o
   4   0  22          3.31         -1.97         9.89 o
   5   0  22       2004.88       2107.77       107.02 o
   6   0  22       1422.67       1813.95       140.23 o
   7   0  22          1.66          2.98        13.70 o
   8   0  22       5992.28       6791.42       163.19 o
   9   0  22         73.61        149.18        34.19 o
  10   0  22        492.19        681.45        65.02 o
  11   0  22          0.09          4.53        16.12 o
  12   0  22        875.35        973.62        80.04 o
  13   0  22         34.95         16.78        13.98 o
  14   0  22        154.15        137.75        27.90 o
  15   0  22        202.97        173.42        29.70 o
  16   0  22         12.38          6.70        13.90 o
   1   1  22        104.66        103.15        13.91 o
   2   1  22          4.51         20.09         9.62 o
   3   1  22         22.33         33.64        11.29 o
   4   1  22        516.88        612.35        36.14 o
   5   1  22        864.51        931.45        59.93 o
   6   1  22        548.01        578.05        46.41 o
   7   1  22        555.53        631.93        48.37 o
   8   1  22        168.05        248.37        40.34 o
   9   1  22       1681.06       2197.52       115.55 o
  10   1  22        284.16        311.88        37.41 o
  11   1  22        520.75        621.93        58.13 o
  12   1  22         22.67          5.41        10.47 o
  13   1  22          7.70         10.24         9.31 o
  14   1  22         32.48         26.91        12.04 o
  15   1  22         59.62         40.61         9.90 o
  16   1  22         52.75         50.39        13.32 o
   0   2  22        114.33        127.17        29.61 o
   1   2  22         61.25         57.67        10.56 o
   2   2  22          0.84          1.00         7.30 o
   3   2  22        626.74        686.79        32.90 o
   4   2  22        225.64        233.06        25.87 o
   5   2  22        340.22        342.83        33.53 o
   6   2  22        478.30        473.45        41.93 o
   7   2  22        216.19        179.28        34.26 o
   8   2  22        537.18        579.17        59.56 o
   9   2  22        181.30        187.05        28.27 o
  10   2  22        218.98        203.65        30.26 o
  11   2  22         25.05          6.59        19.62 o
  12   2  22         12.13         17.02         9.68 o
  13   2  22         49.58         29.92        20.80 o
  14   2  22          1.18         -1.89        11.57 o
  15   2  22          0.61         10.92         9.44 o
   1   3  22          8.15         -3.50        13.70 o
   2   3  22        446.88        426.69        36.08 o
   3   3  22        300.43        307.71        30.45 o
   4   3  22         62.45         63.04        13.85 o
   5   3  22        689.91        779.25        48.87 o
   6   3  22         52.04         67.04        22.98 o
   7   3  22       1961.86       2049.71        94.66 o
   8   3  22         41.65         30.92        13.29 o
   9   3  22        924.72       1050.84        71.60 o
  10   3  22        192.05        218.23        31.04 o
  11   3  22         23.28         -5.36        15.77 o
  12   3  22          2.88         18.53        12.07 o
  13   3  22        101.21         77.69        17.70 o
  14   3  22          3.32         -2.77         8.70 o
  15   3  22         68.90         56.55        16.79 o
   0   4  22        430.20        485.68        55.06 o
   1   4  22        304.89        301.35        26.80 o
   2   4  22          1.03          3.26        11.64 o
   3   4  22        388.59        431.25        37.84 o
   4   4  22       1227.17       1258.11        63.14 o
   5   4  22         60.19         40.58        13.97 o
   6   4  22       1058.83       1188.69        71.81 o
   7   4  22        203.36        234.07        27.71 o
   8   4  22         16.27          6.52        10.80 o
   9   4  22        201.45        173.73        23.85 o
  10   4  22        166.27        169.17        23.38 o
  11   4  22        207.57        220.01        30.18 o
  12   4  22          1.56         -0.84        14.42 o
  13   4  22         42.48         54.28        12.02 o
  14   4  22        143.27        148.18        20.05 o
   1   5  22         80.93         71.78        20.27 o
   2   5  22       1407.13       1532.50        71.70 o
   3   5  22          1.28         12.21        11.12 o
   4   5  22       1131.36       1264.02        64.58 o
   5   5  22          2.19         -4.96        13.39 o
   6   5  22         29.18         26.07        21.44 o
   7   5  22         52.02         83.04        20.41 o
   8   5  22         12.59         16.58         9.63 o
   9   5  22         17.97          3.57         8.54 o
  10   5  22          2.68         15.80         8.24 o
  11   5  22         16.67         18.92         9.51 o
  12   5  22         39.83         33.72        13.43 o
  13   5  22          0.01         10.58         6.36 o
   0   6  22        491.86        553.93        60.34 o
   1   6  22          0.05          6.27        11.62 o
   2   6  22         99.04         97.36        20.10 o
   3   6  22          8.83         17.78        13.97 o
   4   6  22        802.30        894.94        75.37 o
   5   6  22         16.90          4.21        11.88 o
   6   6  22        263.20        258.02        34.48 o
   7   6  22         54.50         42.20        14.40 o
   8   6  22        155.52        128.36        20.34 o
   9   6  22          0.09          4.29         7.23 o
  10   6  22         51.88         44.40        18.54 o
  11   6  22         41.32         48.22        20.21 o
   1   7  22        517.27        513.50        59.73 o
   2   7  22        235.46        153.60        41.98 o
   3   7  22        130.70         79.16        18.56 o
   4   7  22          1.25         -9.03         9.03 o
   5   7  22         27.28         21.45         9.30 o
   6   7  22         43.90         27.32        11.85 o
   7   7  22         32.64         30.19        10.87 o
   8   7  22         16.63         16.25         7.76 o
   9   7  22          2.17         -5.42         8.01 o
   0   8  22        173.09        206.79        31.32 o
   1   8  22         53.88         48.38        12.36 o
   2   8  22          3.51         16.44        10.00 o
   3   8  22          2.21          0.53        12.32 o
   4   8  22          2.78         12.57         9.74 o
   5   8  22         96.21         50.20        10.49 o
   6   8  22          0.30         -9.56         9.56 o
   1   1  23        278.81        286.27        24.74 o
   2   1  23          1.46          9.94        10.89 o
   3   1  23         50.21         31.01        11.41 o
   4   1  23        398.30        374.44        36.89 o
   5   1  23        153.69        187.45        34.29 o
   6   1  23        509.58        505.12        43.27 o
   7   1  23         53.75         18.30        12.47 o
   8   1  23          0.04         12.92        20.15 o
   9   1  23       1131.98       1445.40        94.00 o
  10   1  23        332.76        388.90        34.93 o
  11   1  23        439.77        484.94        38.43 o
  12   1  23         49.92         80.43        16.05 o
  13   1  23         27.07         33.28        11.67 o
  14   1  23         11.64          6.38         9.00 o
  15   1  23         13.56         -1.76         7.97 o
   0   2  23        923.38       1010.15       110.16 o
   1   2  23         87.67         56.66        17.24 o
   2   2  23        523.29        532.42        57.14 o
   3   2  23       1308.91       1384.89        62.29 o
   4   2  23        168.71        129.93        19.61 o
   5   2  23        479.38        495.86        38.07 o
   6   2  23       3551.08       3981.88       124.81 o
   7   2  23          9.79        -12.79        12.79 o
   8   2  23        142.38        146.54        26.05 o
   9   2  23          6.42         13.24        12.36 o
  10   2  23        102.12        116.72        22.51 o
  11   2  23          6.12          4.12         9.16 o
  12   2  23         16.56         28.15        10.25 o
  13   2  23         15.94         14.40        10.75 o
  14   2  23        154.90        148.49        20.05 o
  15   2  23         21.93         32.60         8.26 o
   1   3  23        192.47        197.39        24.81 o
   2   3  23        795.66        906.99        52.66 o
   3   3  23        131.41        141.52        22.14 o
   4   3  23       1137.69       1301.41        63.38 o
   5   3  23          3.20          6.13         8.75 o
   6   3  23        298.87        306.45        28.49 o
   7   3  23        217.24        313.28        43.47 o
   8   3  23         23.65         11.95        12.13 o
   9   3  23         49.39         27.44        14.68 o
  10   3  23         35.61          7.56        12.53 o
  11   3  23         12.59         17.33         9.41 o
  12   3  23          4.87         25.05        12.37 o
  13   3  23         11.54         19.19        34.75 o
  14   3  23        133.92        157.95        19.01 o
   0   4  23        186.06        157.98        31.42 o
   1   4  23         64.33         28.61         9.04 o
   2   4  23        178.34        199.27        31.28 o
   3   4  23         13.08         13.52        12.40 o
   4   4  23         19.13         13.94        10.56 o
   5   4  23          8.60         -7.31        16.95 o
   6   4  23        902.31        895.75        63.19 o
   7   4  23          3.54        -11.97        15.21 o
   8   4  23         86.17         66.11        21.47 o
   9   4  23         82.37        111.46        22.32 o
  10   4  23          1.70          6.54        11.12 o
  11   4  23         29.94         53.53        15.53 o
  12   4  23         29.41         33.09        12.31 o
  13   4  23        147.50        128.70        19.46 o
   1   5  23         12.00         11.58         8.49 o
   2   5  23        161.02        172.50        24.31 o
   3   5  23        634.60        710.37        48.30 o
   4   5  23        110.33        128.95        23.28 o
   5   5  23         25.73         15.20        22.55 o
   6   5  23         11.53         19.07        15.59 o
   7   5  23        179.37        101.58        22.20 o
   8   5  23          7.36          9.49         9.46 o
   9   5  23          6.92         13.72        11.22 o
  10   5  23         10.03          7.22        11.88 o
  11   5  23         10.52         12.75        10.05 o
  12   5  23          3.22         -0.99         6.83 o
   0   6  23        227.77        213.77        46.79 o
   1   6  23         20.99          8.42        11.32 o
   2   6  23        145.81        110.19        15.56 o
   3   6  23         95.88         88.82        22.34 o
   4   6  23         17.63        -14.93        14.93 o
   5   6  23         32.57         39.12        12.59 o
   6   6  23          1.11         -1.59         9.97 o
   7   6  23         11.90          7.80         8.38 o
   8   6  23          8.25         12.22         8.93 o
   9   6  23        114.08         65.34        34.92 o
  10   6  23          0.02         -8.80         8.80 o
   1   7  23         71.50         48.18        16.69 o
   2   7  23        211.59        212.26        25.06 o
   3   7  23         17.10         21.05         8.66 o
   4   7  23          0.39         14.67        12.18 o
   5   7  23          0.05         11.21         9.89 o
   6   7  23         27.62          9.56         9.89 o
   7   7  23         77.40         57.08        11.95 o
   8   7  23         16.53         13.60         8.01 o
   0   8  23         15.20          7.86        14.33 o
   1   8  23         71.98         57.52        12.00 o
   2   8  23          5.96         -0.17         7.92 o
   3   8  23         14.45          8.51         7.34 o
   4   8  23         20.89         11.45        10.82 o
   5   8  23          3.47          3.34         7.73 o
   0   0  24        193.94        103.76        35.35 o
   1   0  24          2.85         20.21        13.97 o
   2   0  24        290.58        281.15        44.88 o
   3   0  24        159.00        126.09        30.75 o
   4   0  24        184.09        183.32        46.38 o
   5   0  24        411.26        643.57        87.41 o
   6   0  24        764.96        906.22        71.94 o
   7   0  24        252.37        289.14        42.99 o
   8   0  24        594.50        711.32        64.08 o
   9   0  24          0.42         -0.13        13.12 o
  10   0  24        793.01        981.14       106.51 o
  11   0  24          0.84         17.25        11.74 o
  12   0  24          0.57        -12.32        17.74 o
  13   0  24        229.84        231.93        37.63 o
  14   0  24          0.80         -2.29        10.14 o
  15   0  24          3.62        -14.90        14.90 o
   1   1  24         18.59         23.53         9.83 o
   2   1  24          1.70          0.78        10.23 o
   3   1  24          5.69        -14.20        14.20 o
   4   1  24        316.65        230.84        71.69 o
   5   1  24          0.10          8.51        27.40 o
   6   1  24        390.56        378.14        37.88 o
   7   1  24        448.15        477.80        41.22 o
   8   1  24        167.38        161.84        21.76 o
   9   1  24          7.50         -3.31        10.28 o
  10   1  24        369.99        462.75        43.35 o
  11   1  24         68.65         69.62        20.00 o
  12   1  24        236.97        235.43        26.72 o
  13   1  24          7.75          2.79         9.97 o
  14   1  24          9.47         -7.40        10.12 o
   0   2  24        704.91        611.36        87.60 o
   1   2  24        128.76        123.35        26.82 o
   2   2  24        150.56        174.35        32.81 o
   3   2  24         39.23         17.42        12.79 o
   4   2  24        122.04         88.72        15.75 o
   5   2  24       1288.81       1352.51        63.14 o
   6   2  24         80.17         74.17        17.24 o
   7   2  24        182.73        251.12        30.70 o
   8   2  24        241.24        280.06        34.56 o
   9   2  24        663.75        693.11        45.76 o
  10   2  24         53.23         66.94        15.99 o
  11   2  24        460.36        511.78        39.07 o
  12   2  24        226.33        233.69        26.02 o
  13   2  24         99.37        111.32        17.54 o
  14   2  24         52.75         62.91        12.21 o
   1   3  24        746.07        724.29        55.04 o
   2   3  24        335.62        300.82        30.69 o
   3   3  24         77.86         57.74        14.14 o
   4   3  24         61.00         68.32        17.50 o
   5   3  24        153.58        164.26        22.82 o
   6   3  24         45.95         38.67        11.29 o
   7   3  24        157.34        179.74        27.10 o
   8   3  24        191.63        209.14        30.29 o
   9   3  24         37.57         24.46        24.55 o
  10   3  24         71.04         48.81        14.09 o
  11   3  24         93.59         57.44        16.45 o
  12   3  24        124.21        124.09        18.56 o
  13   3  24        218.25        237.11        23.41 o
  14   3  24         84.10         93.00        21.46 o
   0   4  24         45.38         33.31        11.91 o
   1   4  24        111.23        116.27        17.68 o
   2   4  24         17.35         19.28         8.26 o
   3   4  24        314.91        295.70        27.73 o
   4   4  24         61.24         86.49        18.71 o
   5   4  24         10.56         28.25        16.07 o
   6   4  24         61.65         59.57        17.69 o
   7   4  24          0.45          1.10        11.00 o
   8   4  24        185.11        156.98        30.21 o
   9   4  24          0.08         -2.62        11.56 o
  10   4  24          5.55         -7.32        10.06 o
  11   4  24         85.44         59.62        20.28 o
  12   4  24        105.42         71.32        13.50 o
  13   4  24         16.76         14.04         9.02 o
   1   5  24          0.05         12.77         9.66 o
   2   5  24        232.73        240.64        24.94 o
   3   5  24        330.71        342.23        29.77 o
   4   5  24        448.31        462.76        37.63 o
   5   5  24         73.07         43.54        19.86 o
   6   5  24          0.09         10.43        22.40 o
   7   5  24        242.52        183.97        49.64 o
   8   5  24        130.74        121.10        37.56 o
   9   5  24         43.43         34.87        14.00 o
  10   5  24         14.74         -0.38         6.28 o
  11   5  24          2.11         -8.46         8.46 o
   0   6  24         72.08         94.19        25.21 o
   1   6  24         68.23         54.29        15.20 o
   2   6  24        109.82        146.10        21.78 o
   3   6  24          0.42        -10.61        10.61 o
   4   6  24         11.64          5.51        12.91 o
   5   6  24          0.74          0.16        10.24 o
   6   6  24          5.81          5.11         9.90 o
   7   6  24          5.40          6.60        10.25 o
   8   6  24         15.46          9.09         7.25 o
   9   6  24          7.43         21.91        17.46 o
  10   6  24          5.86          4.08        10.74 o
   1   7  24          1.16         13.65         7.44 o
   2   7  24         20.93         26.61         8.83 o
   3   7  24         43.10         50.10        16.17 o
   4   7  24          0.15          7.53         7.66 o
   5   7  24         25.50         27.21         9.04 o
   6   7  24          4.57         -6.52        14.58 o
   7   7  24         40.67         22.41        12.12 o
   0   8  24         62.22         90.32        27.57 o
   1   8  24        130.53        110.72        17.68 o
   2   8  24         34.26         19.25         8.19 o
   1   1  25         26.40         19.19        10.38 o
   2   1  25         93.14         75.12        14.94 o
   3   1  25         98.69        113.13        21.79 o
   4   1  25          2.52         -7.20        11.62 o
   5   1  25          6.67         24.49        17.97 o
   6   1  25          0.66        -18.89        18.89 o
   7   1  25        178.83        166.24        21.75 o
   8   1  25        128.79        130.80        17.58 o
   9   1  25        631.72        765.34        59.45 o
  10   1  25        125.70        106.64        15.17 o
  11   1  25        185.59        206.43        25.14 o
  12   1  25         49.03         45.83        11.50 o
  13   1  25        105.89         99.53        15.50 o
  14   1  25         13.70          7.15        12.31 o
   0   2  25         72.17         81.89        25.09 o
   1   2  25         65.72         74.47        16.29 o
   2   2  25         22.44         28.29        15.77 o
   3   2  25        145.09        156.43        31.61 o
   4   2  25          0.78         -8.74        13.50 o
   5   2  25         17.63         14.55        13.21 o
   6   2  25        294.77        349.07        36.03 o
   7   2  25        131.36         89.49        21.08 o
   8   2  25          8.96        -10.82        11.23 o
   9   2  25          3.65         18.32        12.05 o
  10   2  25        107.03        159.41        19.00 o
  11   2  25        134.57        171.09        21.85 o
  12   2  25        119.17        142.36        20.10 o
  13   2  25          9.74         27.18         8.72 o
   1   3  25       1029.76       1172.62        69.07 o
   2   3  25         22.11         20.04         8.62 o
   3   3  25         11.77         -5.54        11.88 o
   4   3  25         11.05          4.14         8.34 o
   5   3  25        217.18        235.44        26.70 o
   6   3  25        299.33        369.49        33.91 o
   7   3  25        147.97        107.96        21.84 o
   8   3  25          0.74          7.01        11.42 o
   9   3  25         84.04         82.61        19.40 o
  10   3  25          0.01         -3.08        11.50 o
  11   3  25         22.69         12.45        10.67 o
  12   3  25        157.72        133.29        18.00 o
  13   3  25         67.74         74.43        15.19 o
   0   4  25        331.60        261.00        39.47 o
   1   4  25          7.10          8.42         8.65 o
   2   4  25         23.52          7.76         7.76 o
   3   4  25          1.05          2.41         9.23 o
   4   4  25        477.01        526.82        39.98 o
   5   4  25          1.01         -5.27         9.21 o
   6   4  25        146.36        134.72        25.43 o
   7   4  25         38.98         53.45        20.49 o
   8   4  25         69.33        112.60        32.02 o
   9   4  25          3.24         14.00        10.24 o
  10   4  25         44.24         33.08        13.38 o
  11   4  25          1.31         -6.81        10.70 o
  12   4  25         16.95         36.06        13.73 o
   1   5  25          2.99         -8.88         8.88 o
   2   5  25         16.25         16.38        13.39 o
   3   5  25        227.50        221.92        23.54 o
   4   5  25          7.06          3.15        10.30 o
   5   5  25          0.61          7.55        15.48 o
   6   5  25          0.68         23.15        11.32 o
   7   5  25          0.30         -3.33        11.24 o
   8   5  25         61.24         42.55        12.96 o
   9   5  25          0.19         13.07         7.23 o
  10   5  25         29.49         17.94         9.88 o
  11   5  25          0.91         -6.91        12.43 o
   0   6  25        325.16        372.66        77.74 o
   1   6  25         35.85         59.91        14.58 o
   2   6  25         91.90         52.72        13.68 o
   3   6  25        142.10        110.17        31.51 o
   4   6  25          2.64         -1.74         8.67 o
   5   6  25        136.76         78.65        26.51 o
   6   6  25         30.11         24.60        15.28 o
   7   6  25         23.95         31.84         9.61 o
   8   6  25          2.61         -4.03         6.71 o
   9   6  25         14.30         13.60         8.29 o
   1   7  25         67.53         36.79         9.49 o
   2   7  25        322.76        289.08        33.08 o
   3   7  25         65.79         52.06        11.86 o
   4   7  25        169.54        106.97        42.17 o
   5   7  25          2.03          2.34        11.10 o
   6   7  25         38.99          7.35         8.01 o
   0   0  26        531.42        611.23        86.14 o
   1   0  26        427.54        352.84        45.89 o
   2   0  26         16.92         10.92        14.93 o
   3   0  26          1.11         14.12        14.86 o
   4   0  26         30.43         16.65        15.47 o
   5   0  26          0.62        -19.86        19.86 o
   6   0  26         16.44         -0.91        21.66 o
   7   0  26        317.26        398.61        71.38 o
   8   0  26        730.48        872.40        69.11 o
   9   0  26        405.65        420.28        45.79 o
  10   0  26        151.08        202.15        50.50 o
  11   0  26          0.68         -0.94        19.36 o
  12   0  26          9.19         15.59        13.92 o
  13   0  26        266.20        288.97        41.00 o
   1   1  26          4.09          6.68         9.27 o
   2   1  26         86.36         78.88        17.14 o
   3   1  26         56.40         96.47        21.16 o
   4   1  26          5.97         -2.35         9.33 o
   5   1  26         96.76        151.28        44.26 o
   6   1  26         36.55         26.59        11.38 o
   7   1  26         40.33         59.69        15.21 o
   8   1  26        225.68        255.08        38.26 o
   9   1  26         17.47         23.27         7.23 o
  10   1  26          5.02         -5.23         9.21 o
  11   1  26         50.56         69.72        13.94 o
  12   1  26          3.96         23.98         9.11 o
  13   1  26          3.63         -9.96        11.48 o
   0   2  26        326.37        335.76        47.91 o
   1   2  26         26.10         32.41        13.85 o
   2   2  26        354.90        335.32        38.10 o
   3   2  26        439.93        444.17        43.04 o
   4   2  26          1.87         -2.60        11.78 o
   5   2  26        130.63        119.93        18.60 o
   6   2  26        408.76        498.50        43.54 o
   7   2  26         42.64         62.99        14.24 o
   8   2  26        476.24        559.44        41.28 o
   9   2  26        117.12        114.85        19.09 o
  10   2  26          3.37         -5.22        10.53 o
  11   2  26         76.51        103.24        18.27 o
  12   2  26         97.45         89.78        15.39 o
  13   2  26          0.06         11.13         8.71 o
   1   3  26        192.79        235.36        38.83 o
   2   3  26        856.67        850.11        59.00 o
   3   3  26          3.89         25.50        12.62 o
   4   3  26        877.57        999.22        54.67 o
   5   3  26         43.69         26.04        12.18 o
   6   3  26          2.11          7.46         9.06 o
   7   3  26        129.18        119.50        21.14 o
   8   3  26          1.73         28.94        12.93 o
   9   3  26          3.17         15.01        11.49 o
  10   3  26        289.22        265.76        30.25 o
  11   3  26         91.68         76.74        12.41 o
  12   3  26         24.27         30.43        14.07 o
   0   4  26         12.02          6.87        12.11 o
   1   4  26        105.75        105.13        17.97 o
   2   4  26         41.47         57.73        15.55 o
   3   4  26        288.72        258.43        28.36 o
   4   4  26         58.72         77.32        15.58 o
   5   4  26         39.92         26.65        10.14 o
   6   4  26          4.06          0.43        12.66 o
   7   4  26        192.28        149.48        31.04 o
   8   4  26        174.43        188.98        81.47 o
   9   4  26        132.18        124.94        24.73 o
  10   4  26          0.01         10.39         8.59 o
  11   4  26         19.37         23.50         9.82 o
   1   5  26         95.32         82.38        15.10 o
   2   5  26          0.34          1.03        11.10 o
   3   5  26         12.05         -4.90         8.58 o
   4   5  26          2.26         -2.04        11.32 o
   5   5  26         28.98         57.19        19.97 o
   6   5  26          8.64         -1.09        10.96 o
   7   5  26        226.50        238.46        36.17 o
   8   5  26        121.73         50.55        14.43 o
   9   5  26         64.17         42.77        11.61 o
  10   5  26          0.00          4.19        16.28 o
   0   6  26         67.33         59.66        26.07 o
   1   6  26          0.00         -3.84        14.03 o
   2   6  26         33.68         58.54        15.71 o
   3   6  26          3.45          7.43        11.60 o
   4   6  26         73.14         44.93        17.54 o
   5   6  26         29.14         20.67         7.76 o
   6   6  26          2.51         12.08         7.24 o
   7   6  26         11.63         18.62         9.67 o
   1   7  26          1.09          6.16         5.84 o
   2   7  26          8.26         10.57         8.27 o
   3   7  26         50.95         27.37        15.22 o
   4   7  26         11.98         17.81         8.85 o
   1   1  27          0.24          5.22         9.84 o
   2   1  27        309.06        271.55        29.51 o
   3   1  27        225.14        167.26        27.77 o
   4   1  27          0.55          4.41        11.15 o
   5   1  27          0.00         23.35        15.86 o
   6   1  27        120.63        122.85        27.58 o
   7   1  27         81.93         68.25        15.91 o
   8   1  27         10.52         41.64        17.91 o
   9   1  27        126.06        105.77        17.12 o
  10   1  27         65.34         38.01        12.72 o
  11   1  27         11.40          6.58         8.60 o
  12   1  27         50.50         63.18        12.85 o
   0   2  27         67.46         60.10        23.79 o
   1   2  27        181.76        167.47        22.98 o
   2   2  27         26.30         42.34        16.16 o
   3   2  27        264.97        209.49        29.42 o
   4   2  27          1.63         -4.43        13.71 o
   5   2  27          0.74          4.80         9.43 o
   6   2  27        133.62        126.36        17.44 o
   7   2  27         51.64         62.48        13.01 o
   8   2  27          2.83         16.33         9.24 o
   9   2  27        347.70        470.03        42.85 o
  10   2  27        100.42        129.44        18.66 o
  11   2  27        290.18        347.38        32.51 o
  12   2  27         58.66         68.52        21.07 o
   1   3  27         12.12         19.98        12.47 o
   2   3  27          3.19         10.03        12.68 o
   3   3  27         20.42         31.98        13.07 o
   4   3  27         12.16         -0.63        12.01 o
   5   3  27        174.36        182.81        23.97 o
   6   3  27          3.32        -10.01        10.01 o
   7   3  27         74.92         45.78        18.46 o
   8   3  27         15.15         13.11        17.88 o
   9   3  27         30.05         56.06        13.86 o
  10   3  27        146.07        158.93        20.08 o
  11   3  27         19.19         28.67        13.29 o
   0   4  27          0.02         -1.30        11.40 o
   1   4  27          0.00         -9.59        15.02 o
   2   4  27         30.69         16.68         9.31 o
   3   4  27        171.04        180.97        24.15 o
   4   4  27          6.23         16.33         9.26 o
   5   4  27         14.34         17.05         8.74 o
   6   4  27        131.29        149.63        23.88 o
   7   4  27         44.85         23.31        24.36 o
   8   4  27         11.61         -7.30        12.81 o
   9   4  27         13.47          2.96         9.15 o
  10   4  27         29.46         29.35        14.70 o
   1   5  27         16.22         33.62         9.78 o
   2   5  27          9.92          4.77         7.44 o
   3   5  27         95.52         79.43        14.63 o
   4   5  27          0.41         22.10        14.69 o
   5   5  27         17.91          5.09        10.84 o
   6   5  27        208.30        293.43        53.13 o
   7   5  27         24.38         18.44        10.24 o
   8   5  27         22.09         40.86        12.55 o
   0   6  27         48.10        116.13        31.30 o
   1   6  27          1.84         -5.02        11.67 o
   2   6  27          0.77          1.40        16.43 o
   3   6  27          4.24         39.51        19.14 o
   4   6  27         20.06         17.35         7.54 o
   5   6  27         63.52         35.59        12.66 o
   6   6  27          9.38         23.04        10.46 o
   0   0  28         17.75         52.16        33.44 o
   1   0  28        243.13        185.76        33.49 o
   2   0  28          0.67         -9.61        23.17 o
   3   0  28          3.21         18.01        11.83 o
   4   0  28          5.92         -1.07        18.17 o
   5   0  28         96.14         90.22        33.19 o
   6   0  28          5.08         -1.86        17.90 o
   7   0  28        101.05        113.52        35.16 o
   8   0  28         17.83         18.08        15.91 o
   9   0  28        149.69         97.55        30.02 o
  10   0  28          9.88         24.72        11.71 o
  11   0  28         26.20         35.63        14.02 o
   1   1  28         78.57         38.53        12.98 o
   2   1  28         12.93         -3.65        10.71 o
   3   1  28         35.14         35.30        11.09 o
   4   1  28        119.34        136.31        29.79 o
   5   1  28         89.12         73.92        22.74 o
   6   1  28         23.71          5.58        19.57 o
   7   1  28          0.03        -11.12        11.12 o
   8   1  28          2.37        -12.13        12.13 o
   9   1  28          2.17         -3.54         8.47 o
  10   1  28        210.98        220.61        27.38 o
  11   1  28          9.30          5.09         6.18 o
   0   2  28        169.07        131.55        28.98 o
   1   2  28         18.97         17.57         9.40 o
   2   2  28         10.56         41.02        20.89 o
   3   2  28        260.35        278.47        34.60 o
   4   2  28        151.94        121.89        23.69 o
   5   2  28         13.65         53.26        21.74 o
   6   2  28          1.07         -0.11         9.89 o
   7   2  28          6.91          1.62         7.05 o
   8   2  28          4.07         10.04        12.68 o
   9   2  28          0.65          4.36         8.21 o
  10   2  28          2.79         27.27        11.80 o
  11   2  28         20.44         20.38        11.39 o
   1   3  28          9.49         20.78        21.42 o
   2   3  28        136.09        125.54        23.83 o
   3   3  28          7.16         -6.38        14.75 o
   4   3  28        247.17        212.07        20.99 o
   5   3  28         17.69         21.62         9.19 o
   6   3  28          0.47          5.57        11.39 o
   7   3  28         32.25         19.85        10.74 o
   8   3  28          0.85          8.71        11.21 o
   9   3  28         19.92         21.00        11.54 o
  10   3  28         34.94         42.32        12.44 o
   0   4  28          0.10         30.71        18.86 o
   1   4  28          8.03         21.10         8.40 o
   2   4  28          2.52          1.62         8.17 o
   3   4  28          0.24          6.26         7.24 o
   4   4  28         15.11         13.61         8.11 o
   5   4  28        383.58        433.98        38.71 o
   6   4  28        167.50        213.47        34.25 o
   7   4  28         18.06         19.45        18.94 o
   8   4  28         32.47         15.11        10.02 o
   9   4  28          6.09         10.28         7.64 o
   1   5  28          1.44         -8.33         8.33 o
   2   5  28          6.28          7.32         7.50 o
   3   5  28         53.49         26.84         8.81 o
   4   5  28         85.77         61.85        20.24 o
   5   5  28          8.35         18.01        13.75 o
   6   5  28          4.85         -1.66         8.00 o
   7   5  28         36.07         32.27        12.54 o
   0   6  28         37.09         72.05        26.06 o
   1   6  28          0.30         13.22        31.51 o
   2   6  28          6.79        -16.46        16.46 o
   3   6  28         43.62         46.35        15.77 o
   4   6  28          1.69        -12.77        12.77 o
   1   1  29         18.98         19.36        11.51 o
   2   1  29        312.41        313.54        35.40 o
   3   1  29         65.74         63.73        16.81 o
   4   1  29         11.38         15.20        18.72 o
   5   1  29          0.31        -11.17        11.36 o
   6   1  29         11.68         12.53        12.78 o
   7   1  29         61.02         45.88        16.97 o
   8   1  29         20.54         33.64        10.98 o
   9   1  29         15.83          1.27        12.62 o
  10   1  29          2.71         20.43        11.37 o
   0   2  29        197.54        180.58        32.12 o
   1   2  29        179.20        164.80        21.85 o
   2   2  29          3.00          0.28        13.82 o
   3   2  29        128.53        104.62        21.00 o
   4   2  29         81.46         67.21        17.95 o
   5   2  29          9.69         14.25        12.49 o
   6   2  29         56.21         47.83        15.55 o
   7   2  29        125.56        101.69        20.43 o
   8   2  29         32.81         15.99         7.25 o
   9   2  29          7.56         -0.73        14.22 o
   1   3  29          7.38         -1.63        10.96 o
   2   3  29         37.08         14.40        10.18 o
   3   3  29        110.38         84.63        18.09 o
   4   3  29         95.86         82.09        20.38 o
   5   3  29         12.82         13.19         7.80 o
   6   3  29         14.42         22.72        15.55 o
   7   3  29         93.06        108.81        22.59 o
   8   3  29         13.87          9.07        15.72 o
   9   3  29          0.15          0.05         7.74 o
   0   4  29         71.75         10.92        16.56 o
   1   4  29          0.33        -13.16        13.68 o
   2   4  29         23.86         18.60         9.05 o
   3   4  29          0.16          9.29         7.47 o
   4   4  29          0.33         15.42         8.58 o
   5   4  29         40.65         49.70        12.14 o
   6   4  29         42.94         51.39        12.99 o
   7   4  29         19.94         13.95         8.86 o
   1   5  29         20.99          0.57        10.08 o
   2   5  29         16.13          8.32         8.96 o
   3   5  29          2.49         14.25         8.74 o
   4   5  29          0.55         -9.26         9.26 o
   5   5  29         12.07         -2.58         7.89 o
   0   0  30        194.01        229.51        51.13 o
   1   0  30        161.25        114.80        24.07 o
   2   0  30         15.83          3.39        20.77 o
   3   0  30         12.16         23.44        15.52 o
   4   0  30         14.46          2.61        15.34 o
   5   0  30         99.46        131.65        40.07 o
   6   0  30         32.19         11.68        12.35 o
   7   0  30        110.68         55.61        26.49 o
   8   0  30        193.90         54.05        65.51 o
   9   0  30        133.75         85.36        51.85 o
   1   1  30        205.74        241.43        26.18 o
   2   1  30         67.51         75.08        15.20 o
   3   1  30          8.40         -6.64        10.33 o
   4   1  30          1.93          8.51        13.07 o
   5   1  30          1.84         14.77        15.78 o
   6   1  30         28.21        -10.73        10.73 o
   7   1  30         28.22         20.62        11.04 o
   8   1  30        178.36         48.87        45.55 o
   9   1  30         48.34         32.43        17.02 o
   0   2  30         28.10         48.52        20.49 o
   1   2  30         98.64        102.13        21.27 o
   2   2  30          5.48         10.41        11.88 o
   3   2  30         44.37         41.10        16.86 o
   4   2  30         13.17         12.69        11.54 o
   5   2  30          5.30          0.25        13.21 o
   6   2  30         10.92          7.00        12.03 o
   7   2  30          0.23          1.25         8.54 o
   8   2  30         69.35         44.50        22.51 o
   1   3  30          0.10         -3.51        10.74 o
   2   3  30          6.87          5.42        10.99 o
   3   3  30         35.22         28.44        13.87 o
   4   3  30        147.50         63.10        16.92 o
   5   3  30          9.21          5.46         9.35 o
   6   3  30        104.39        173.27        26.65 o
   7   3  30         81.34         94.09        20.03 o
   0   4  30         10.95         60.72        26.89 o
   1   4  30         10.15        -12.04        12.04 o
   2   4  30         24.06         17.81        10.02 o
   3   4  30         79.49         36.81        18.62 o
   4   4  30          9.17         11.17        10.31 o
   5   4  30         82.20        101.35        25.93 o
   6   4  30         77.05         92.16        29.84 o
   1   5  30          5.34        -20.34        28.02 o
   2   5  30         24.54         35.72        17.09 o
   1   1  31         14.10         13.04        17.10 o
   2   1  31         58.01         39.80        14.87 o
   3   1  31          6.80          4.50        11.44 o
   4   1  31        124.80        121.42        24.68 o
   5   1  31          0.76        -20.34        24.55 o
   6   1  31         54.84         31.47        13.13 o
   7   1  31         49.52         27.48        10.70 o
   0   2  31        222.31        218.20        32.88 o
   1   2  31          6.23         19.65         9.74 o
   2   2  31         93.02         85.38        18.26 o
   3   2  31         87.66         56.16        19.64 o
   4   2  31          9.98          2.23         8.89 o
   5   2  31         21.94         -7.46        22.58 o
   6   2  31         22.34         14.14        12.00 o
   7   2  31          4.85         47.89        24.41 o
   1   3  31         30.78         17.44        11.34 o
   2   3  31          0.20         -2.12         8.13 o
   3   3  31          5.42         -7.48         8.65 o
   4   3  31          1.41          4.25        12.37 o
   5   3  31         53.89         42.21        19.24 o
   6   3  31          0.13        -11.94        11.94 o
   0   4  31          2.45         -8.57        16.01 o
   1   4  31          0.39         16.75        15.14 o
   2   4  31          3.23         11.97        16.60 o
   3   4  31          2.42         -9.57        10.43 o
   0   0  32         13.05          8.09        16.01 o
   1   0  32        108.28        105.32        22.67 o
   2   0  32        210.62        276.79        36.09 o
   3   0  32         12.92         66.28        29.58 o
   4   0  32         36.70         50.07        28.00 o
   5   0  32          4.20         23.75        22.11 o
   6   0  32          0.07         28.61        22.43 o
   1   1  32          0.37         -5.68         9.50 o
   2   1  32         11.84         10.43        10.14 o
   3   1  32         41.62         21.91        20.10 o
   4   1  32          0.73         -2.82        15.63 o
   5   1  32         32.33         27.53        11.75 o
   6   1  32         30.57         -1.74        15.77 o
   0   2  32          1.92         17.70        12.55 o
   1   2  32          6.51         14.01         7.99 o
   2   2  32         67.57         48.71        14.84 o
   3   2  32          0.07         -3.12         7.64 o
   4   2  32         41.25         14.54         9.26 o
   5   2  32          2.60         16.09        12.15 o
   1   3  32         24.11         13.71        12.98 o
   2   3  32         15.25         24.93        12.57 o
   3   3  32          3.57         30.83        18.15 o
   1   1  33         13.98         22.18        10.31 o
   2   1  33         17.23         19.57        16.38 o
   3   1  33          0.62         10.49        11.26 o
   0   2  33         12.19         28.22        22.37 o
   1   2  33         12.57         -8.34        17.23 o
                                                
